# Supplementary material for: Evolutionarily emerged G tracts between the polypyrimidine tract and 3′ AG are splicing silencers enriched in genes involved in cancer
Source: BMC Genomics. 2014 Dec 19;15(1):1143. doi: 10.1186/1471-2164-15-1143 (PMC4320613; doi:10.1186/1471-2164-15-1143)
Supplement: Supplementary file 1 — Additional file 1: Tables S1, S2 and S3. (XLSX 354 KB) [file 12864_2014_6922_MOESM1_ESM.xlsx]

## Sheet: Table_I_627AltSplice
Ch	ENG	ENST	exon rank	Exon Size	U stream	intron/exon	Gene name	Alt splice?	Type of Alt splicing	First/Last exon?	D stream	3'SS15nt	3'AG	"-3~-10"	"-3~-10"G3	13ntbeforeAG	GGGposition		out of 922 AG introns with exon>=10nt
5	ENSG00000182836	ENST00000328457	4	5586	0	gaaggaaggaaggaaggaaggaaggaaggaaggaaggaaggaaggaaaggaagaaaggaagggagggaggaagggagggaagaagggagggaaggacagaaggaaggacgggaggaaggaaggaagggaggaaggaaggaaggaagagagggagggagggaggaagagagggagggagggaggaagagagGAAGGAAGAAGAAAAAGACTGCAAGCTTTCCTGCCAATTTGGGATTTTCAAATATTTAATTCTAAATTCCAGATTTTAAGGAAGATTTTTCAAGAAACTGCAAGTTTTTGACTTGAAGGAAAGAAAGAGGAAGGCTGGTAGAAGCAGTTAGAGCAATGTGTTTGAAATTATGTCCATGAAATCACAGGGATCTCTGAAATATCTTTAGG…	PLCXD3	1	upstream intron retention	last	190	gagggaggaagagag	1	aggaagag	0	ga	-13
8	ENSG00000197217	ENST00000380896	13	4003	0	ggtagaacaaagatgtgcgtttttccccattcacgtttgcagatctgctgtcagttgacctgtgctaagaacctgagttacctgatagatgagacatttgctcttccccccaccccctccatttaattgagcatttctcagcaacccttttaactgggttaactgtaaaaatggtgagtcatgggtgttactgatcacaagcatgcagtttgtttacatgttgacttctttgtatcagcgaaaccttcacggctcttctaaattcctctgattttggttgcccaaattataatgaccgacttcagagtatactttcacatgttatctcactgatacttagaagccccctgcattgggctgttccgttctccatttcagaggtagggttgcagttcctaa…	ENTPD4	1	cassette or alt. 3'ss	last	500	tgttcacatgggcag	1	acatgggc	1	tgttcacat	-6
2	ENSG00000198369	ENST00000356388	6	3316	0	ccagccttacaaaagagaacataccatacaaaaataggcaaaactaatgcaggcctttagaagtgagtgtagccctcacactggggctaggagatccctgagggaggcggaagatactctggggcacaggtcctgttctgcctcttgatctgagtgtgccatgctcctgagaacgcatcacactgtgcccttgccatgtgcacactcccctgcctgtatggcagtgcgtcaccagaaagggaaaatactgccggtctcaacccacgaaattgatttcctggcccattaatggattgagactctatttgaaatacatctctgactgggcgacaggatattcagtaatttcaggaagggtctgtttcttcacggagcatcgtgatggagttatcgagaaag…	SPRED2	1	alt. 3'ss (EST ends)	last	500	tctcctacgggacag	1	tacgggac	1	tctcctac	-7
12	ENSG00000110906	ENST00000228495	7	3159	0	tgcaaggttgcagctctgttaggagaagcatattagcactgacctaaatggccatccaagtatggttaattgcattgtcgtatttataattccttgatacagaatgatctctaggttaagttaggcacaagaggaagacatgtacaactctgtgtggtgggccaccttgtgtgttttttgaagtgtgtgaataaatatgtgtattacacatatttacatgcacagaatctttgagagggtaaaatgatgagaaactgtacctttaagaagggaaactaggggcagggagacctgtttctctgcatccccttgattttctgtgcatttagcaccacatgtaagtgttgccattgaaaatatcagtttatttaaaaataatactggtggccttcagcagaa…	MYO1H	1	alt. 5'ss (EST ends)	last	500	actgtgggaacacag	1	gggaacac	1	actgt	-10
3	ENSG00000154917	ENST00000285208	9	3103	0	tgatataacctacttggccagcattccaaatagactcagactcactgccctgagcctgcacagagccaggtgcaatgggcagTGAGTCTGGCCAAAATGTAAACCCCACCCTCCCTGCTGTCATTGGCTCTCCCTCCAGGCTGCTGCTGGGCATGTCATAGATGGGATGAATGACCATCTGGGGTATGGTGGGCTGAACTCCACAAGGTCGTTGGAATGAATTTTGAAACTTCTCAGAAATTAATCTGAAATGGCAGGCAGTAAGTGCAGCAGAATCTGGCAGGACTGATATTTGTGCAGTGGGCCTGCCACACACCCTCTGCCTAGGAGGCTGTATGCCAGAGCTCATCTCTAGCAAGGAATTTATCTTCAGGTGAAGAAGAGAGGAAGCAGGATCCC…	RAB6B	1	upstream intron retention	last	82	aggtgcaatgggcag	1	caatgggc	1	aggtgcaat	-6
1	ENSG00000153936	ENST00000370547	4	2687	246	gtgagtatggctaaaccatccctttgactaaaaaccaaaccagatactcctttacctatcaatacctcctgctgctaaaaagcagcagctaaaaagcagcaggaggtattgataagggaagtcctatctaaattcctggtttagagaatgactatcctcattttatgagttaaacattacccccaattaacacctctgaaaaaccctcccaacatgtttatctcattaatatcacggggttggcagGTCACTGTAGACGAGGAACTGGGACACCAAAAGGAGAAACTCTGGCCACGCTTGCACCCTGTTCCCAATCCTGGTCCAGTGTCACCCACAGATGGTAAGGAGCTCTAGAGACCTCACCAGCCCCTGGGATTGGTCACCTCACTCTTCTATGGA…	LOC339524	1	alt. 3'ss or upstream intron retention	last	0	tcacggggttggcag	1	gggttggc	1	tcac	-11
7	ENSG00000184284	ENST00000328453	2	2640	0	gaagtgctctgtggctaaaacaagtccaaaaagcacccacagagaggcaatgggtgagacaggaatcccctcacagtgggcgacagATCTGAAGTGAAGACAGGAGATGATGAGAAAAGCTCACCGCATCAGCTGGTTGCCCAGGCCAGGACCTGAAGGGTTGTGTGGAGTCTGGAAATATTGTGGACCCAAGAACCTTGACCTCTCGGTGCCTGCGACGGGCTGACTGCTGGGAATGAAGCAGGATCAATGATGGGATAAAAATCAAGGGTAAGAAGAGGATGTAAGGCAGCTGGTGTTAATGGGGAGAAAAGCTCAGAGAGATGCATTTTAAAGCTAAACAATGGAGAAGGGTTTGAGAAGAACCCAACAATGTGGGAGTGCTACAGCAGGGAACCA…	GATS	1	upstream intron retention	last	86	cacagtgggcgacag	1	tgggcgac	1	cacagt	-9
4	ENSG00000206113	ENST00000382849	3	2615	117	gtaggatctgctgggggctgctgggaggccacgccaatggcacctgttgtgcagctgttctggttaacagcatcaaatgccttcctaacgactgccttccttccacatggggagaagCTGACCGTGTTTTCCACAGAGACCTGCTCTTCGTATGGGGAGGTGCTCCTGGCACCCAGAATGTGTGTCAGGCCAGGCTCTGGTGAAAGAAGCCTTGGCCGGGACCCGGGATATGACATCCACACTGCGGTTCCATCCTCAGTCAACACAGATGAGAAGGGTCAGCCCTGGAGCGCCCCCATGCCCCACCCCCACTTTGGGGGGCATCTTATCTCGGGAAATGGGTCCTCCATCCCCCAGGCGCCCCAGGGCTGTGGCAGTGAGGGTGCGCAAGGCCACAAC…	LOC402160	1	alt. 3'ss	last	0	ccacatggggagaag	1	tggggaga	1	ccacat	-9
1	ENSG00000117643	ENST00000374334	12	2545	500	tgctttaaccctttagggtgggtcagaatgatcagttccttccagtgaggaaaaaacccacaacctggaagctggagttctagagtcacaaccccatgttcttctcagtgccccaatgtgtactctgaatatagagtcttagtgggcagcagcggggcacgtgagagtcaactggactgcagcagccctcaggcacccctgcagagaatctggaccataagggctcacatacagggccgggcaggtgaagctggctgatggcagagccagggtaaactaagtccttctgaccccaaagctcaaggcttttctctgcagccacagcctccttccccaggactagcacccccaccctgctgcccacagttttggggttgcaaggctccagaccttgaccat…	MAN1C1	1	alt. 3'ss	last	0	ctgcgtggggcacag	1	tggggcac	1	ctgcgt	-9
2	ENSG00000188971	ENST00000339092	2	2424	0	gagtgtgatgttccccttactgtgtccatgtgttctctttgttcaattcccacctatgagtgagaacatgcggtgtttggttcagaaattcttaaagtaagagatcattctaattcccctttccaaatattcaggattatctctgtaacagcccagcaaaatgtttttcctttggttatttgataattcccttctaatcaagtgactattttaattctcaaggtgcaaatcaggataaaatcatggtgattttactacatagttgaatacttcgtcaagtatgagcttgtatcctttttaaatttttcactggaggccaggcgcggtggctcacgcttgtaatcccagcactttgggaggccgaggtgggtggatcacttgagggtaggagtttgagac…	AAK1	1	alt. 3'SS or alt. 5'ss (EST ends) or upstream intron retention	last	500	actagggaggctgag	1	ggaggctg	0	acta	-11
8	ENSG00000168490	ENST00000321613	5	2165	0	ttttagaggggagcagacgcttgactgaagcttgaaggctaattagaagtttgccaagccagacggaggaaggtggagagggcagtcagtgcagcagagggaagagtcctgcataggggtcacggaggcaggagactgtgtgtgcagggggtgggtaagtggatggggtggcaggaggtggggagtggcaaggagaccacagagatcagatcatgagccgccgtgtttttcacacacaccccatcaaagggtttcaagctggggagtgacagcttcatatctcttctctgagaaggagtgggctggttgaatccctctccagggccctccctgctcttgcattctggaatgttctatttgcgactagtggaggcggctgggggagggctgggagctggg…	PHYHIP	1	alt. 3'ss (EST ends) or alt. 5'ss or downstream intron retention	last	500	ccctggggtgggcag	1	gggtgggc	1	ccct	-11
20	ENSG00000101204	ENST00000370266	7	1971	0	gttcaagagtctcctgagctcccctgcagatggaactcactcctcccagtctctcagcagatctggtgatggtcccgaccgccccaaggggcccttgaagggagttcacgccccttcagccccaagcgccccgtcttctggaggcccggccgcctctcccacccaccgtgtcctgcgcctgtgtgggcttcaacttctcccccagggtccttgagcctctcgggccccatgagggtgagccagcagcgctccaatctgcttcgctaggagagggtccaggcagggattgtgtttggttgtgttttgggtaagttagtgagaactcaagtcttgtgcctaaggagccttggagaacagagttttgtggagctggttccgcgtggggagaatcgggaggcc…	CHRNA4	1	upstream intron retention	last	412	cccacgcgggaccag	1	gcgggacc	1	cccacgc	-8
6	ENSG00000112715	ENST00000372077	7	1881	500	caccagcccctagagactgaactgaaaaccctcctcagcagggagcctcttctgattaacttcatccagctctggtcacccatcagctcttaaaatgtcaagtggggactgttctttggtatccgttcatttgttgctttgtaaagtgttcccatgtccttgtcttgtctcaagtagattgcaagctcaggagggtagactgggagcccctgagtggagctgctgctcaggccggggctccctgagggcagggctggggctgttctcatactggggctttctgccccaggaccacaccttcctgtcctctctgctcttatggtgccggaggctgcagtgacccaggggcccccaggaatggggaggccgcctgcctcatcgccaggcctcctcacttgg…	VEGFA	1	alt. 3'ss	last	0	ggtttcgggaaccag	1	cgggaacc	1	ggtttc	-9
3	ENSG00000168386	ENST00000383694	3	1844	22	gtgctagatatggaagggaaagATGAAGAGCTCATAAAAATGGAGGAGCAGTGCAGAGATCTCAATAAGAGGCTTGAAAGGGAGACGTTACAGAGTAAAGACTTTAAACTAGAGGTTGAAAAACTCAGTAAAAGAATTATGGCTCTGGAAAAGTTAGAAGACGCTTTCAACAAAAGCAAACAAGAATGCTACTCTCTGAAATGCAATTTAGAAAAAGAAAGGATGACCACAAAGCAGTTGTCTCAAGAACTGGAGAGTTTAAAAGTAAGGATCAAAGAGCTAGAAGCCATTGAAAGTCGGCTAGAAAAGACAGAATTCACTCTAAAAGAGGATTTAACTAAACTGAAAACATTAACTGTGATGTTTGTAGATGAACGGAAAACAATGAGTGAAAAATTA…	FILIP1L	1	alt. 3'ss or alt. 5'SS or cassette or upstream intron retention	last	4	atatggaagggaaag	1	gaagggaa	1	atatggaa	-7
20	ENSG00000088827	ENST00000344754	21	1648	0	cagctaacccacagtgccaactggcatctggagactgctgtcatttagaggatggtgcctgggaccaaggggaggttggggagagtgtgcagggaaccaggagcccctcaggagataggagagccctgttctgctcggggcagagggaatccctgtgtcagctggcggctggcttagaggactaggggagactttctggacttggcagcatcccctccatttccaagacacgtatgttctgactcccccacctttgttctgaggcctcttccccactcccaagcctgcccgtcacctgggcagaagtgaaagtcagtttctcctcccctgtggtgtgtcccttctgcagctgattcacctggtaggccagggctccaagtcacacttccagccatgcac…	SIGLEC1	1	upstream intron retention	last	500	tttctctgtgggaag	1	ctgtggga	1	tttctctgt	-6
6	ENSG00000204389	ENST00000375652	2	1614	495	gtggagatcatcgccaacgaccagggcaaccgcaccacccccagctacgtggccttcacggacaccgagcggctcatcggggatgcggccaagaaccaggtggcgctgaacccgcagaacaccgtgtttgacgcgaagcggctgattggccgcaagttcggcgacccggtggtgcagtcggacatgaagcactggcctttccaggtgatcaacgacggagacaagcccaaggtgcaggtgagctacaagggggagaccaaggcattctaccccgaggagatctcgtccatggtgctgaccaagatgaaggagatcgccgaggcgtacctgggctacccggtgaccaacgcggtgatcaccgtgccggcctacttcaacgactcgcagcgccaggccacc…	HSPA1B	1	upstream intron retention or downstream intron retention	last and first	0	gacagaacgggcaag	1	aacgggca	1	gacagaac	-7
16	ENSG00000166546	ENST00000299694	5	1389	298	gcctaccacaaacacaaaacccacctgcaaaggtttcacggaacgtggagctctcctggcctcccgtccctcctcccggcctgtttgttgtgcctctgtagagagcgcttcggagagagaggcgaagtaggaagtgggattttctcttccctctcctgggcccgtttgcccctaccctcgcccagcaagctgcgcccaaattctattctgcctctggaaactgctggaccatccaaggtcagctgcctgccctgacccctaccccagggccagcttgtcctcctgggaggcgggacagGCCCCAGTGAGGTTCCGTTGTGCGCTGTGCCTATCTCTCGATTCCAGGGCAGATGAGCCACAACATCACCACCCTGCCACTTACAAGGTGGGGGACCTGGG…	BEAN1	1	upstream intron retention; alt. 3'ss	0	0	tgggaggcgggacag	1	ggcgggac	1	t	-14
1	ENSG00000163485	ENST00000337894	3	1270	255	aagagaggcctgatgactagaccccgccttccgctcccaccagcccacatccagtggggtctcagtccagtcctcacatgcccgctgtcccaggggtctccctgagcctgccccagctgggctgttggctgggggcatgggggaggctctgaagagatacccacagagtgtggtccctccactaggagttaactaccctacacctctgggccctgcaggaggcctgggagggcaagggtcctacggagggaccagGTGTCTAGAGGCAACAGTGTTCTGAGCCCCCACCTGCCTGACCATCCCATGAGCAGTCCAGAGCTTCAGGGCTGGGCAGGTCCTGGGGAGGCTGAGACTGCAGAGGAGCCACCTGGGCTGGGAGAAGGTGCTTGGGCTTCTGCG…	ADORA1	1	upstream intron retention	last	0	ctacggagggaccag	1	gagggacc	1	ctacgga	-8
3	ENSG00000145041	ENST00000335891	7	1229	500	caacatggtgaaaccccacctctactaaaaatacaaaaattagctgggcgtggtgacaggcgcctgtaatcccagctctttgcagggatgaggcaggagaatcacttgaactcgggaggcggaggttgcagtgagccaagatcacgccactgcactccagcttgggcgacagagcgagactctgcctcaaaaaaataataaaaccagaaaaaattgcacatgaaccttgattacttttccataattatgacatgatttccctatttaataactgcatatgagataccataaaaatacattgtagtagaactgtctgcactttatacaaacccttgcagtttttacaaaagtaatatagttttttaaagtaaaagtgagtagaacaccaaattttgactc…	VPRBP	1	alt. 3'ss	0	500	gtggctgagggtgag	1	tgagggtg	1	gtggctga	-7
20	ENSG00000124207	ENST00000338534	7	1144	500	ggtagcatttttttatttttatttttatttatttatttttttagacagggtctcactcttatccaggctggaatgcagtagtacgattatggctcactgcagcctcaacctcccaggttcaagtgatcctactgcctgtcagccttccaagtagctaggacccactatgcccagctaattttttatttttttgtggagacagggtctccctatgttgttcaggttggtctcaacctcctgggctcaagccatcctcctccctcagcctcccaaagtgctgggattacaagtgtgagcctggacacagttatttttttttaattgcagcatactcagaaattaatagatcatggcataaacctaataatgactgtatagttgcattttgtcagcacttat…	CSE1L	1	alt. 3'ss (EST ends)	last	0	aggccagggctgcag	1	agggctgc	1	aggcca	-9
6	ENSG00000124496	ENST00000372917	5	1103	253	gtccacagcgggctgaaccacaactatgggaatgcagttacagggggcggaatggatgcccctcaggcctcgccaatctccccccacttccctcaagatacacgggatggtctgggcttgcctgttggctccaaaaaccttggccaaatggatacctcgaggcagggagggtggggaagtcatgcagggcctggaaaccatgtccagctacgtggaaacctggccaactcaaacatgatgtggggggcaccagCCCAGGCTGAGCCCACTGATGGCTACCAATACACCTACTCCCAGGCCAGCGAGATCCGGACCCAGAAGCTTACCAGCGGTGTCTTACACAAGCTGGACTCTTTCACCCAGGTGTTTGCCAACCAAAACCTGCGAATTCAGGTCAAC…	TRERF1	1	up stream intron retention	0	500	tgtggggggcaccag	1	ggggcacc	1	tgt	-12
5	ENSG00000196670	ENST00000359141	3	1092	0	gtgatgtgtgtgggaaagcctatatctcacgctctagccttaaaaatcacaaaggaatccaccttggggagaagccctataaatgtagctattgtgagaaatccttcaactacagctctgcccttgaacagcataaaaggattcataccagggaaaaaccctttgggtgtgatgagTGTGGTAAAGCTTTCAGAAATAATTCTGGCCTTAAAGTACATAAACGAATCCACACTGGGGAACGACCTTACAAATGTGAAGAATGTGGGAAAGCATACATCTCTCTCTCGAGCCTTATAAATCATAAAAGTGTACACCCTGGGGAGAAGCCCTTTAAGTGTGACGAGTGTGAGAAGGCCTTCATCACATACCGAACCCTTACAAACCACAAAAAAGTTCATC…	ZFP62	1	alt 3'ss or upstream intron retention or alt. 5'ss (EST ends)	last	176	tttgggtgtgatgag	1	gtgtgatg	0	ttt	-12
7	ENSG00000146842	ENST00000275747	16	1084	0	gcatgcaccaccacgcccagctaatttttgtatttttagtagagacagggtttcaccatgttggccaggctggtcccgaactcctgacctcaggtgatccacccacctcggcctcccaaagtgctgggattatagGTGCGAGCCACTGCGCCCAGCCTCAGTTATTTTATTTAACAGTGTAAGTACTTAGAAAGTAAGAAAATTGCTGATTTAGTTTTTTTTTTTTTTTTTTTAATGTTTCCCCAGCATTCTGCAAGTTAGGCCAAAGCCCACATTCAAAGAAATGAGATTAACTCTTAAGTAATGTATTAAGTTTATGTATATTTTAAAATATTATTAAAGGAGGTTTGAAAGTATTGACATTTAAAAAGTCAACACTTAGATTAAATTTAGCTGGTA…	THEM209	1	upstream intron retention	last	135	gtgctgggattatag	1	gggattat	1	gtgct	-10
16	ENSG00000179918	ENST00000318700	3	1068	0	gttgggcctcagcccgagctggcggctgacgggcttctccggcatgaagggctgaggctgcaaggtcccgcaggaggcgctgctcaaactcctggcgggactgacgcggccggacgtgcggcccccgctgggccggggcctggtgggtggccagGAAGAGGCGTCCCAGGAAGCCGGCCTGCCGGCAGGAGCGGGCCCCAGCCCCACCTTTCCAGCCCTGGGCATCGGGATGGACTCCTGCGTCATCCCCCTGAGGCACGGGGGCCTGTCACTGGTGCAGACCACGGACTTCTTTTACCCCTTGGTAGAAGATCCCTACATGATGGGGCGCATAGCTTGTGCCAACGTGCTGAGTGACCTCTACGCCATGGGGATTACTGAGTGTGACAACATGTTGAT…	SEPHS2	1	upstream intron retention or downstream intron retention or alt. 3'SS	last and first	154	ctggtgggtggccag	1	gggtggcc	1	ctggt	-10
19	ENSG00000198466	ENST00000339656	4	1061	271	tgcagtgaatatgggaaatcgtttgctgaagcatcccgtctcgttaaacacaggagagttcatactggagaaaggccttatgagtgctgtcaatgtggaaaacatcagaatgtctgctgtcctcggtcttaagcgacttcgtgttgagatggagtcttgttctgtcacccaggctggagtgcagtggtgcagtcttggctcgctgcaacttgggcctcctgggttcatgcaatcctcctacctcagcctcctgagtagctgggattatgagTACACACCACCACGCCCAGCTAATTTTTGTGTTTTTAGTGGAGATGGGGTTTTACCATGTTGGCCAGGCTGGTCTCAAACTCCTGACCTCAAGTGATCCACCCACCTTGACTCCCAAAGTGCTGAAAT…	ZNF587	1	alt. 5'ss or upstream intron retention	last	500	agctgggattatgag	1	ggattatg	0	agct	-11
X	ENSG00000184675	ENST00000374869	3	1058	0	agtctctctccctccttagtcctatgccaagaagggaagtagcttcacacactcaggaggctgggtgtgtacccttcatcctgctgccagcagctttccttacctgtgccagtgccaccaccccacctgccctcagcccccaggcccagttgctagagggaggcatggggtttagcagggagacttcaagtttacccatgtgtatgttgcattcaagttgtttttaatatatatatatatatatatcaaaagtcaattatctatttttatattgtttgcattttatattcatggaaaacaatgtttatcaattgttcttttctgatttatttttaagcggtgctgtttacagttttaaacaaaacaaagatgacacaaaaattgctgctgcttgtgcag…	AMER1 (WTX)	1	upstream intron retention	last	500	tgatagggacagcag	1	gggacagc	1	tgata	-10
11	ENSG00000130600	ENST00000252900	2	958	223	gagtgatgacgggtggaggggctagctcgaggcagggctggtggggcctgaggccagtgaggagtgtggagtaggcgcccaggcatcgtgcagacagggcgacatcagctggggacgatgggcctgagctagggctggaaagaagggggagccaggcattcatcccggtcacttttggttacaggacgtggcagctggttggacgaggggagctggtgggcagGGTTTGATCCCAGGGCCTGGGCAACGGAGGTGTAGCTGGCAGCAGCGGGCAGGTGAGGACCCCATCTGCCGGGCAGGTGAGTCCCTTCCCTCCCCAGGCCTCGCTTCCCCAGCCTTCTGAAAGAAGGAGGTTTAGGGGATCGAGGGCTGGCGGGGAGAAGCAGACACCCTCCCAGC…	H19	1	alt 5'ss or alt. 3'ss (mRNA ends)	first	96	ggagctggtgggcag	1	tggtgggc	1	ggagctggt	-6
17	ENSG00000132481	ENST00000254816	6	958	0	gtaagtggacgcccgtgccccctccactcacactgggccctcccagggctgctgggctggtcccagcagggccctggcacacaagggttaggattcctctccccagtttgtggggagagctagggcagctcctggggtggtccccggcggggctgggttgtgccggttggaaagcaggggagaggctgtgttttgggggggtgggtacttggggaggggccgtgccctctgagcctggccctgagccctgcctctctcttctgtccacgggatcagTTGCCTATATTGTGGATTTGGACAGCGACACAGCAGACAAGTTCCTGCAGCTGTTTGGAACCAAAGGTGTCAAGAGGGTGCTGTGTCCTATCAACTACCCCTTGTCGCCCACCCGCTTCACCC…	TRIM47	1	downstream intron retention	last	276	tgtccacgggatcag	1	acgggatc	1	tgtccac	-8
1	ENSG00000203878	ENST00000369743	3	925	500	agggagatatccaaaagggctaaataggcttatactatcatcctttctgtgtctcagtttccaaatgggttaaaatgagaaaataataatacctctctcaaagggttttggtgaggattcatgagtaaatataagtaaatttctcagagcaatgcttggtacgtaagctgccacataagggagctagaatacatctaaatcatagttcactaagctttaaaattctatttcagctaaaggcactggtttctaaggttatttaattctctcttggaggaacagagctatctctaagagatatcttcagccctgaattgcctgctcattattgcctgcaaattatataattataggtttgctgcaacataaagttcttacattgacttttcccctttcctt…	CHIAP2	1	downstream intron retention	0	95	ttctctgggtaacag	1	tgggtaac	1	ttctct	-9
11	ENSG00000173039	ENST00000308546	11	908	0	gccccagcccctgtcccagtcctagccccaggccctcctcaggctgtggccccacctgcccccaagcccacccaggctggggaaggaacgctgtcagaggccctgctgcagctgcagtttgatgatgaagacctgggggccttgcttggcaacagcacagacccagctgtgttcacagacctggcatccgtcgacaactccgagtttcagcagctgctgaaccagggcatacctgtggccccccacacaactgagcccatgctgatggagtaccctgaggctataactcgcctagtgacaggggcccagAGGCCCCCCGACCCAGCTCCTGCTCCACTGGGGGCCCCGGGGCTCCCCAATGGCCTCCTTTCAGGAGATGAAGACTTCTCCTCCATTGCG…	RELA	1	alt. 3'ss or upstream intron retention or alt. 5'ss (EST ends)	last	309	gtgacaggggcccag	1	aggggccc	1	gtgaca	-9
10	ENSG00000148848	ENST00000368676	19	891	0	cactgtatcaaagtactttgtaaaggccgacatctgtgtggtagggtgacaaggtgtgaagtttaatgccttttaaaaatcttactggaaagacacccacctcttagtaaaggtgacagtcacggcagcagtgggagtcattgcaacagcttttgcatatggaatgatgtgtgcaggtgctgtgtggtgcattttatgcccatgatgtcatcccctccttatacaactctgaagaaggtggtatgattcttttctcacatacctaggacctgaggctcagggaagttaagtaatttgcctaatgtgatctcgctaagatttacacacacacaggtctgcctgtcccccaagaagctcttagtagcagctgtgcttgaactcgtggccatttctcctcgg…	ADAM12	1	cassette	last	500	cttttcgagggaaag	1	cgagggaa	1	cttttcga	-7
9	ENSG00000196873	ENST00000377345	13	819	500	cagtcctaagataaaggagatgttttttcttatatgtttgtgcattaaagaaaaaaaaatcttgaatctgaccaatgatgttttttttccttgtaagaaaatttaacaaatgtttggcaagcttctggaatctaaatttgaaattatacatttgtcattttctttaaatatttcttcaccttagctttgattatgagaaatcactgtcctctgctgttcttttttttttttttttcttttgaggcggagtctcactctgtgccaggctggagtgcagtggtgcaatctcggctcactgcaacctccacttcctaggttcaaatgattctcctgccgcagcctcccgagtagctgggactacaggtgcgtgccaccacacccagctaatttttgtatttt…	CBWD3	1	alt. 3'ss or cassette	0	500	gtgctgggattgcag	1	gggattgc	1	gtgct	-10
6	ENSG00000137310	ENST00000376257	2	811	174	gtagatccgaaacggggctggggcggagtgggaaaaggccgggtatgccttgcatgatcgcggggagctccttcctgtttttatcccacctagagaagccgggaagtaggggtttaggtccaatttgttggagtacttaaggactcgtttgcactttcttttgggggatgacagTGGATTCATTGCCCTCGGAGGTTCAACCAGTTATGAGTGAGGGATTGGCCAGAAGATCGGGGCGCAGGCAAGCAGGAGTGCTCTATTAGGATAAGCAAGTTTGACAGGAAGAAGCTACTCTTCTCCGAATTACACAGAGGTGATGTGTTCGTATTGCACGTAGACGTGTGTATAACAGGACCTCCTTCCCCGCGCCCCGCCACCCCGACACACACAGGAGCTGCC…	TCF19	1	alt. 3'ss or upstream intron retention or downstream intron retention	0	500	tttgggggatgacag	1	gggatgac	1	ttt	-12
16	ENSG00000197711	ENST00000356967	4	762	500	gcaaaggcccagcctcttctgctcttactggtgtggaaatgccaacctgcctcgtattaactgcaccatctacaaaatctgagctccagccagtgctgctctagattcatctttctttagagagaatgaattattgtagcccctagccctttcaatgaatttcagggaattgtggaaattcctttattgggataattgtttaaatataatacagttcaccagccagggctcaaaaatctcagtatttcccacttcctttgttagaaaagtgggaaatagagctttttgtaatgtaaacaatttaaaaaacagaattattttaaaactgcaactattggaaatgagatcagcaggtggtaagggcaaagcatttaaatctttctactttacgcagcagtg…	HP	1	alt. 3'ss	last	0	tgtgggaagcccaag	1	gaagccca	0	tgt	-12
14	ENSG00000139970	ENST00000267484	3	750	500	aggagaggatataaacagcaatggacgaggaataatgggtgattttcagatttgttgatattcgtgggcccaattagagtgctgtatacatcagattatctgataaaatctgtgaaattgaaaaagttccctgagagaatgaatcagaaattaaaacgatgacttgtagaatcttctctgcattgaaacaggaacaccaactgagattctgttgctaagatattgctgggtcattttttaaaatagctagctgaagatagagaggtctgtaaaacactaattaattgggccataacagtaattagccttttagttcaggtggcctgtctttccagcatagccctggaaacagattatttttgtgctaatgagatatgtgtttctcaagcaacgacaaaa…	RTN1	1	alt. 3'SS (EST ends) or cassette	0	500	tctgtgggacgacag	1	gggacgac	1	tctgt	-10
19	ENSG00000168661	ENST00000342559	2	718	168	gtccttcactgtgtatggacagcttactcgacatcagagtattcatactggtgagaaaccttttgaatgtaaggaatgtggaaaggcctttagacttagttccttccttcatgcacatcagcgaattcatgcagagataaagccctacggatgcaaggaatgcgggagAACCTTCAGTCGTGCCTCATATCTTGTTCAACATGGAAGACTTCACACTGGCGAGAAGCCCTATGAATGTAAGGAGTGTGGCAAGGCCTTTAGTACTGGCTCATACCTTGTTCAGCATCAGAGGATCCATACTGGGGAGAAACCCTATGAATGTAAGGAATGTGGCAAAGCCTTTATTAGTCGCCATCAGCTTACCGTACATCAAAGGGTTCATACTGGAGAGAAACCCTA…	ZNF30	1	alt. 3'ss or alt. 5'ss (mRNA ends)	last	0	caaggaatgcgggag	1	aatgcggg	1	caaggaatgc	-5
7	ENSG00000011275	ENST00000389900	3	672	500	agcccgggaggcagaggttgcagtgagccgagatcgcaccattgcactccagcctgggtagcagaggaaaactgtgtctcaaaaataaaaataaattataattcaaactatatctcaagctttaatctatgaatgactactttgattcttacagatagtatatagtgtaatcaaatttcagtgttaagataaatgtaaagaataggtattgttaagggagatggtgtttttgtttctttcctgtcctatctcggaagctcaatataagtacataaggagggataggcataggaaagaaattgaattattaaaatttcattttttcttagacaaataaacctcagagatcacgacccaatctcatcaaaccagctgcccagtggcaagatctgaaaaggt…	RNF216	1	alt. 3'ss and alt. 5'ss and cassette	0	500	gattctggggcacag	1	tggggcac	1	gattct	-9
1	ENSG00000173614	ENST00000377202	6	656	133	gtggatcacggggtcaagagatcgagaccatcctggccaatatggtgaaaccccatctctactaaaaatacaaaaattagctgtgtgtggtggcacgtgcctgtagtcccagctacttgggaggctgaggcagGAGAATCACTTGACCCCAGGTGGTGGAGGTTGCAGTGAGCCAAGATTGCACCATTGCACTCCAGCCTGGCGACAGAGCAAGACTCTGTCTCAAAAAAAAAAAAAAATTTAGTAAAAATCAATGGTAAGCTAAAATAAGTTTTTGTTTGTTTATTTGTTTTTGAGATGGAGTCTCTACTAAAAATACAAAAAATTAGCCAGGCATGGTGCCGCATAACTATAATCCCAGCTACTTGGGAGGCTGAGGCAGGAGAATCGCTTGAACCC…	NMNAT1	1	upstream intron retention	last	0	gggaggctgaggcag	1	gctgaggc	0		-15
X	ENSG00000134594	ENST00000257017	2	650	500	gctccctcctctcagctgtacaggccccggacaacccactgcgtgtcttggcagcggcctcccaggctgcctggggcccgcgagtgcacctgctcactcattaagacagagcatccctttatcccaaggcgcgggtcgggtagagggtgggggtagaggggacggggtagcggggaccgggaaggcgcggctcagctgcccgctgctcccgaggtgaaagaggtgcctccgcccccaccccatccccgcagagttgcgttgctccagggaggccgaagtgatccagtgatgtcttaaggtgcagctctttgtcctccccagctgtgctccctgcccgctgaccccgtgcgctcgagccagtgggggtggggagcccgaaacctataacataaacggggg…	RAB33A	1	alt. 5'ss	first	500	gtcccgggaatgcag	1	gggaatgc	1	gtccc	-10
5	ENSG00000134970	ENST00000356274	4	649	0	tctacatggtaatttgataatggagaaattagatttaaactgcatgaaaagataaagcggtatggtacctatcacaaaaataccaacgtaatttatttcaatctggaggtttgtagtgctaatataacaccatttacattttccgaatgtctcctattatattaaactggaccctttatttaatgttcccttcgctgcctgtgatagcccttgtaaagctcacaaaagattagtagtttagcttcccaattatctgtttgtcgtttatgtatttggatctgtctattataatctttttgagcttttcagtttgaatgaaagtttccatttttaatgttttgattaaatttataatattcttctgttttgttacttcttttagattgaaaagaaatgctg…	TICAM2	1	alt. 3'SS	last	500	ctcttggggtaaaag	1	ggggtaaa	1	ctctt	-10
1	ENSG00000132849	ENST00000371156	33	622	500	agcagcatggactgcaagaacctaagggagcaacatacttagctgcaaagtgagcaaatgaattgagcctaggaatatgtgatgaaaatgcatggctgatgtttcctgatctccaaggagactcccatttgctgaagttttgcatgctaagaaatcaactacagcagaaaatacaagaatacctttaagttgattattggcaatcttattcatatattagcaagaaaaagggagagatgcttactggtggatgctatagagtcctctgtttttaaaagtaccatggccgggtgcagtggctcacgcctgtaatcccagcactttgggaggccagggcaggcgaatcatgaggtcaggagttcgagaccagcctggccaatatggtgaaaccctgtctct…	INADL	1	alt. 3'ss	last	0	acctgggaggtggag	1	ggaggtgg	0	acct	-11
16	ENSG00000008710	ENST00000306101	20	606	500	cccacagcttcccccgcgtcggagaccacgtggtgagcgtgcggggcaaaaaccacgtgagctgggcccaggcgcaggtgcgcatcgtggtgctggaggccgtgagtgggctgcaggtgcccaactgctgcgagcctggcatcgccacgggcactgagaggaacttcacagcccgcgtgcagcgcggctctcgggtcgcctacgcctggtacttctcgctgcagaaggtccagggcgactcgctggtcatcctgtcgggccgcgacgtcacctacacgcccgtggccgcggggctgttggagatccaggtgcgcgccttcaacgccctgggcagtgagaaccgcacgctggtgctggaggttcaggacgccgtccagtatgtggccctgcagagcggcc…	PKD1	1	upstream intron retention or alt. 3'SS (EST ends)	0	219	gggtcgccagggcag	1	gccagggc	1		-15
X	ENSG00000126012	ENST00000375401	23	600	192	gtaaggagcttcgacacagatggggagaagggcttggtgatgatagagtgtctgagctgggtggccatgagcagaccgcttgtcccctgagcctcagttctcctggtttgggagtgggggtgttaagggggggcccagagaagggaaggggtaggctgctgacccactttgctcctgtcctgggtatggcagATCGTGGCCTTCAAGGAGGGGGAACAGAAGGAGAAGGAGGGTATCCTGCAGCTGCGTCGCACCAATTCGGCCAAGCCCAGTCCACTGGCATCATCGAGCACGGCCTCCTCTACAACCTCTATCTGTGTGTGTGGGCAGGTGCTGGCTGGGGCGGGAGCTCTGCAGTGTGACCTGTGTCAGGACTGGTTCCATGGGCGGTGTGTGTCA…	KDM5C	1	cassette	0	287	tcctgggtatggcag	1	ggtatggc	0	tcct	-11
7	ENSG00000009954	ENST00000339594	21	595	0	ttccagtggtcagtgtcggtggggggtgggaggagAGAGCGGCAGAGAAGCTCTGAGAGCCCCTTCCCCCACAACAAATCTAGCTCTAGTTGTTATATTTAGGCAAAACTTTGTAGTCTTCTTTCCCTTTTATGATGGATTTTGATAAAAGTACAAAACAGGGTTTTTCTTTTTTATCACCTTTGAATTTGGAAATTTTGAGCACCCAAGCTCTTCTGTACCTATTTAAAGTCCACCAAGGGGACTGCAGCTCCTAGAACATGAGAATCAAGCCTCTTAATTTTAAACTGCGGAATGTGGCCTCTGCTTCCTCCGTCCTCCTGCCCAAGGACGACGAGGATTGCTCCAGGGCTGCTGGGTAGTTTACCGTCCCTTCTATAGGCATGGAGTTGGCACTGA…	BAZ1B	1	upstream intron retention	last	35	ggggggtgggaggag	1	gtgggagg	1		-15
3	ENSG00000144655	ENST00000318290	3	552	0	gagcgtggggacttctttgcactccacagaaccctcacttgtacctctacttttctctgcagatggaccacacagcattcccctgtggctgctgcagggagggctgtgagaaccccatgggccgtgtggaatttaatcaggcaagagttcagacccatttcatccacacactcacccgcctgcagttggaacaggaggctgagagctttagggagctggaggcccctgcccagggcagcccacccagccctggtgaggaggccctggtccctactttcccactggccaagccccccatgaacaatgagctgggagacaacagctgcagcagcgacatgactgattcttctacagcatcttcatcagcatcgggcactagtgaggctcctgactgcccca…	CSRNP1	1	alt. 3'ss	last	500	ttcggtggggaggag	1	tggggagg	1	ttcggt	-9
10	ENSG00000107798	ENST00000371829	2	518	500	caaagtgttgggattacaggtgtgaaccaccacacctggccctaggggttttcaatttggctttacctgggtattctaactaccctgtatgaaggactacaagtcaaaagtcaagttagcaattatttaaaaaatgaataccaaaagtaagttataacgatgataattgaacaactctgcttatatctgttatgccactaaatcataataaagtcatggaaacatgagttaactttgctgatgtgtgaattaggaaggttaaaaggagaaagtgtgagtctcagatcaatagaatgtatctgcagatttgtaggtacatatgggtgcctgaaaaaaatagctgaacactagtaattaatagagagtatccagtggacctgcaggatgacaggtgatgtt…	LIPA	1	cassette	0	500	ttttttggagggcag	1	tggagggc	1	ttttttgga	-6
19	ENSG00000079805	ENST00000380558	15	513	500	ggggctgggtcctcaacccaggcctgcctcttgctcccggcctcactgccgtctccccctccccacctgtctttattctctttgcagcagaagaccccctgctgcgcccagccggcccaccattatccgcccagccgagccatccctgctcgactaggcctcgaggggggcgtgctctcgggggggcctcacgcacccgcggcgcaggagcttcagtggtctggggccctccgccgcccctatgctgggaccaggctcccagtgggcagccctggcctcttccttaacgctggccccggtccagggccggcccctgtgcctggctggacaccgcactgcgcaaaggggccctggagctccaggcagggggcgctggggtgttgcactttgggggatgga…	DNM2	1	alt. 3'SS or	last	0	cttgggctgggaaag	1	gctgggaa	1	ctt	-12
2	ENSG00000168393	ENST00000305784	5	496	0	tgcaagtgggcactcagcggggttggggtcacgaggctgaggtcggcttaaagcaggagtgggcagttggcacatcatgtttctcctgcatcagggctgtggcaggaatgccgggtgactaccgtagacacttgtcaaggttgaggttcagagaaaggtgtggggtatcccggaggtcaccacagtgtgccaggaggttcaggttggccttccagagcccggcctgtgtgaaatccccacgagcacagaggacagaacgaaacatggtgttgttttgaaacagggtgttactgtgtcacccaggctggagtagagtggtgccacattttttgtagagacggggtgtccctgtgtagcccaggctggtcttgaactcctgggtacaagcagtcctccctc…	DTYMK	1	alt. 3'ss or alt. 5'ss (EST ends) or downstream intron retention	last	500	ccccggtgggaacag	1	gtgggaac	1	ccccggt	-8
10	ENSG00000122861	ENST00000372762	12	490	361	gtaagaagagactgggaagataggctctgcacagatggatttgcctgtgccacccaccagggcgaacgacaatagctttaccctcaggcataggcctgggtgctggctgcccagacccctctggccaggatggaggggtggtcctgactcaacatgttactgaccagcaacttgtctttttctggactgaagcctgcaggagttaaaaagggcagggcatctcctgtgcatgggtgaagggagagccagctcccccgacggtgggcatttgtgaggcccatggttgagaaatgaataatttcccaattaggaagtgtaacagctgaggtctcttgagggagcttagccaatgtgggagcagCGGTTTGGGGAGCAGAGACACTAACGACTTCAGGGCAG…	PLAU	1	alt 5'ss or alt. 3'ss or upstream intron retention	last	0	ccaatgtgggagcag	1	gtgggagc	1	ccaatgt	-8
12	ENSG00000183955	ENST00000330479	9	481	64	cccaggacccctgaccccggccgctgctgccagcctcagaaaggcacccaggtgtgcaggggagCACACAGGGCCCGGCAGCCCCCAGGAATCAAGGATAGGGCTAAGGTTTTCACCTTAACTGTGAAGGCAGGAGGAATAGGTGACTGCTTCCTCCCGCCCTTCACAGAACTGATTCTCACACACTGTCCCTTCAGTCCAGGGGGCCGGGGCTCAGGAGCCATGACCTGGTGTCTCCTGCCCACCCTGGTCCCAGGTAAATGTGAATGGAGACAGGTATGAGAGGCTGTCCTCGTCTTTGATTCCCCCCCAACCCCACCTCGGGCCTCACGACGGTGCTACCTAAGAAAGTCTTCCCTCCCACCCCCCGCTAGCCTGGTCAGTGGTCAGCAAATTGGA…	SETD8	1	upstream intron retention	last	0	aggtgtgcaggggag	1	tgcagggg	1	aggtgtgca	-6
11	ENSG00000109851	ENST00000227256	4	477	0	gtgagcgcatttcctccacagcaccccccccgcccccgcccttcacccctccccggcgcacccgtcaattgcaagggttcggaaacggcttaggtcccactgtacagatgggaaaaccgaggcctagagagggagtgagtacacgggccactaccctcgaagctccgcaggatagccctcttctctccccaccccgactccccgccttctctcccggcctcaccggcccccaaccccgcccttcggggcagggtggcagcggatgaggcaaacggaaccgcgagctgaggcgggggcggagtcaatgcgggaatccaccggaactcatttctgggggtggggagagGACACAGCCCGAAGGACAGAGCCTGCACCCGACTCCACTCCCCGCCCCCGTGC…	DBX1	1	alt. 3'ss	last	346	tgggggtggggagag	1	gtggggag	1	t	-14
11	ENSG00000168014	ENST00000313681	24	462	57	gtctggagctttcgatttccttcacgcatcgtggagatagagaacgggtgttggaagCTGCTGAGCATTTGGGCTGGAGCTTTGAGAACAGCCTGAAAGATTTTGTCAGAATGGATGAAGGGGAGCCAGCCACTGTCACCATCTCCACCCCAAGGCTGTGGCTGCCCATCCATTGTGTGCTGCTTGCTGGCCACAACCACATTCATAAGAATACATATTGCTACCTTCGCTACAAGTTCTATGATCATGAAGCCTTTTGGACCCCTCTCAAGAAGCCTAAGGAATCTGTAAACAAAAAGCAGATTATGGTCACTTTCAAGGCATCCAAAAGAGCAGAAGTCACCAGGGGCCCATCACTGCTTTGGTACTTCAGGGAGGAGAGGCTAGAGATCCAAGTGT…	C2CD3	1	upstream intron retention	0	500	aacgggtgttggaag	1	gtgttgga	0	aac	-12
15	ENSG00000137776	ENST00000249736	5	460	0	ctgattgatatcctcagactgttacctgtcaagaagtcaccatgggagttctgaaggtcactagggttcaatcccaggataattccagcattgaacaacaatctgcacttttgtcactgtcacatggaggaacaaaatcttccatatgccattaacttataaccagaaatgaagagctggtatcttcaggatggaaccattttctcactattgttgtttggtgtttgtatgtagagatcattttttccatgaagaataagtgatcctgggtaaaggatggtttatgttagttaatacccttgtgttttttttttttttccctaacttccatcagtgctaataactggctttatattttctaggtcctattctagcttatgaatatgaaattgtttaaac…	SLTM	1	alt. 3'SS or cassette	0	500	tccttcagaagggag	1	cagaaggg	1	tccttcagaa	-5
13	ENSG00000172915	ENST00000379939	2	455	296	ggcagcagcgtcaatagcatcggccacagcctgagcttcagcaccggccagcgtcgtggccagctgctcgcgtcctcgggcttctcggagcggctgcagcatctccgcggggggcgggccgggccggacagaccgggagagggagagagcagaggcagcggcggcggcagcggcagcggcagcggcacacctgctgggcgggcacagccgcttgcccggcagcggttagcggtaccgccaccgccgagaataagcctgcggatcccccgccgcctccgcgggggagagcgccggagCGGGCCGGGCTGAGGCGCAGGCGGGGAGCGGGCCCGGCGCCGCGGCGCTGGTGGATGCTGGGGCTCCGAGGCGACGGCCGGGGGGCGGGGGCCGAGGCAGGTA…	NBEA	1	upstream intron retention	first	500	gggagagcgccggag	1	agcgccgg	0		-15
11	ENSG00000134917	ENST00000257359	2	438	148	gttgcccggcagcgcgggcgagctcgcgctccacctgtccgccttcggcaagggcttcgtgctgcgcctggcgcccgacgacagcttcctagcgcccgagttcaagatcgagcgcctcgggggctccggccgggcgaccgggggcgagCGGGGGCTGCGCGGCTGCTTCTTCTCCGGCACCGTGAATGGGGAGCCCGAGTCGCTGGCGGCGGTCAGCCTGTGCCGCGGGCTGAGCGGCTCCTTCCTGCTGGACGGCGAGGAGTTCACCATCCAGCCGCAGGGCGCGGGGGGCTCCCTGGCTCAGCCGCACCGCCTGCAGCGCTGGGGTCCCGCCGGAGCCCGCCCCCTCCCGCGAGGACCCGAGTGGGAGGTGGAGACGGGAGAGGGTCAGAGGCAGGA…	ADAMTS8	1	alt. 3'ss or upstream intron retention	first	500	gcgaccgggggcgag	1	cgggggcg	1	gcgacc	-9
21	ENSG00000159259	ENST00000314103	12	432	500	cagagtctcactgtcatccaggctggagtgcagtggaacgatcgtggctcactacaacctccgcctcctgggttcaagcaattctcctgcctcagcctcccgaatagctgggattacaggcgcccaccaccatggctggctaatttttttgtatttgtagtagagacagggtttcaccatgttggccaggctggtcttgaactcctgacctcaaatgatacacctgccttggcctcccaaagtgctgggattacaggcgtgagccaccgcacccggcctattcaagtgaaaattgctagtagcacagataggttgcagcgacttagcaaatcgcgatgaaactgcatgagtgagtcgctatcacacactcttttccagttgtatcttttccctggtttt…	CHAF1B	1	alt. 3'ss	0	500	gttttggggacgaag	1	ggggacga	1	gtttt	-10
19	ENSG00000130669	ENST00000360442	5	429	458	gttcgccggtcacagcgaggcgggtggcggcagtggtgacaggcgacgggcggggccagagaagaggcccaagtcttccagggagggctcagggggtccccaggagtcctcccgggacaaacgccccctctccgggcctgatgtcggcaccccccagcctgctggtctggccagtggggcgaaactggcagctggccggccctttaacacctacccgagggctgacacggaccacccatcccggggtgcccaggtaacccatcccccgccccagggcccccactgtcccctgcccgttgctcctctgtccccaccttccagccccgccccaccaccgtgcatctcatcctgaccacccatgtgtctgtcccatcgctgggtctctctcctgcttaggga…	PAK4	1	alt. 3'ss or downstream intron retention	0	500	ctgtttcagggggag	1	tcaggggg	1	ctgtttca	-7
X	ENSG00000171657	ENST00000302548	4	417	136	gtgggtggatcattttgaggtcaggagttcaagaccagcctgggcaacatggtgaaaccctgtctctactaaaaatacaaaaatcagctggacatggtggtgggcgcctgtaatcccagctactcgggaggctgagGCAGGAGAATCGCTTGAGCCCGGGACGGAGGTTGCAGTGAGCGGAGATCGTGCCACTGCACTACAGCCTGGGAGGCAGAGCGAGACTCTGTCTCATAAAACAAAACAAAAAAATAAAAATAAGTAAAAAAATAAATAAGAAATATCCTCATTCACATCTTACCTAAATGCATGAATAATACAGTGAAAAAAATCCAAGGTTTTATAAACATATTATTTATTTGAAATTATCTGGCTCATGTTATTGGGGAGAAGCAATATTCA…	GPR82	1	upstream intron retention	last	0	actcgggaggctgag	1	ggaggctg	0	actc	-11
8	ENSG00000120913	ENST00000381193	2	415	62	gtctctgcgccctggctccgagggaaggggcagggggcccgctggtcggcgagggctgggagCCCCCGACACCTTGGCTCCAAGGGAAGGGGCAGGGGTCCGCTGGTCGGCGAGGGCCGGGGGCCCCCTGGTGTCGGGCCTGGGAACAGCCGGGCTAGGCCCTCCTGGGTGTGTTGGCCCAAGGCTCTGGCCCTGACTCCTCCCCGGCTGCCTCCTCCCAACAGGCCGGCCTCGGCCGCGCTGGCGACTCGGCGGTGCTGGTGCTGCCGCCTTCCCCGGGCCCTCGTTCCTCCAGGCCCAGGTACCAGCAGGCCCCGGAGGGTCGGGTTGGGGTCTTGGAAGGCTGGGAGGGGCAGGAGGGAGACGGGCTTCCCCGAGAGGGATGGGGTCCCCCAAGCC…	PDLIM2	1	alt. 3'ss or downstream or upstream intron retention or cassette	0	0	ggcgagggctgggag	1	gggctggg	1	ggcga	-10
1	ENSG00000175707	ENST00000374109	3	413	0	gtgccgggctgccttctgcttccgccgctgccgggattgcctccagcgctgtggagcctgtgtgcggggatgcagCCCCTGCCTGTCTACTGAGGACTCCACTGAGGGGACTGCTGAAGCCAACTGGGCCAAGGAGCACAATGGAGTGCCCCCCAGCCCTGATCGTGCACCCCCCAGCCGGCGGGATGGCCAGCGGCTCAAGTCAACCATGGGCAGCAGCTTCAGCTACCCCGATGTTAAGCTCAAAGGCATCCCTGTGTATCCCTACCCGAGGGCCACCTCCCCAGCCCCTGATGCGGACTCCTGCTGCAAGGAGCCACTGGCCGATCCCCCACCCATGCGACACAGCCTGCCCAGCACCTTTGCCAGTAGTCCTCGTGGCTCCGAGGAGTACTATTC…	C1orf172	1	alt. 3'ss(EST ends) or upstream intron retention	0	75	tgtgcggggatgcag	1	ggggatgc	1	tgtgc	-10
19	ENSG00000176396	ENST00000326186	3	404	0	gtgccggcggccagggaaggtcggatggcggcggccagggcagccccggcggcggcagccaggggagccccggtggcagcggcggcgttggccagggcagccgcggcgggcagggaaagcccggcggcggcggcggccagggaagCCCGGATGGCGGAGGTCGCCCGCTTGCTGGGGGAGCCAGTGGACGAAGAGGGTCCCGAGGGCAGGCCCAGGTCCAGACACGGGAACGGAGGCCTGGCTGCGTTGCCCTATCTCCGTCTCCGCCACCCACTTAGCGTTTTAGGCATCAATTACCAGCAGTTTCTCCGCCACTATCTGGAAAATTACCCGATTGCTCCCGGCAGAATACAAGAGCTTGAAGAACGCCGCAGGCGATTCGTGGAAGCCTGCAGAGCA…	EID2	1	upstream intron retention or alt. 3'SS (EST ends)	last and first	145	cggcggccagggaag	1	gccaggga	1	cggcggcca	-6
1	ENSG00000175793	ENST00000374137	2	400	99	gtaccgggagaaggtggagactgagctccagggcgtgtgcgacaccgtgctgggcctgctggacagccacctcatcaaggaggccggggacgccgagagCCGGGTCTTCTACCTGAAGATGAAGGGTGACTACTACCGCTACCTGGCCGAGGTGGCCACCGGTGACGACAAGAAGCGCATCATTGACTCAGCCCGGTCAGCCTACCAGGAGGCCATGGACATCAGCAAGAAGGAGATGCCGCCCACCAACCCCATCCGCCTGGGCCTGGCCCTGAACTTTTCCGTCTTCCACTACGAGATCGCCAACAGCCCCGAGGAGGCCATCTCTCTGGCCAAGACCACTTTCGACGAGGCCATGGCTGATCTGCACACCCTCAGCGAGGACTCCTACAAAGACAG…	SFN	1	upstream intron retention	last and first	0	cggggacgccgagag	1	acgccgag	0	c	-14
1	ENSG00000121905	ENST00000373467	2	399	500	aggcacatgtgaggcaatgagaaggcagtgggtaggacggaggaggatcagaaggtttttctgcacctctgtgggcaactctaggagtcagcctcataatgccatggctgtgtgacctgaagcagccacctcacgtctgtaagcctgccttctcatctgtaaaatggggcaaatccccatacaacctgttgcgaaagtgaattggtgtgcatttgtgaaggcttagtggctggcacctagaagggcctcagtaaatgtgaaccacccttcccttcctccctctcccaggaaagcgtatggtccagggagatggtgtggagcatggcatagatacaggatgcctgggtctaggctgtgtgaccttgggccagttcctctctttcactgggccaaacaaga…	HPCA	1	cassette	0	500	cccttggggacccag	1	ggggaccc	1	ccctt	-10
20	ENSG00000101180	ENST00000370797	5	393	0	gtcaccttctttaacctcagcatctacctgaacatccagaggcgcacccgcctccggctggatggggctcgagaggcagccggccccgagccccctcccgaggcccagccctcaccacccccaccgcctggctgctggggctgctggcagaaggggcacggggaggccatgccgctgcacaggtatggggtgggtgaggcggccgtaggcgctgaggccggggaggcgaccctcgggggtggcggtgggggcggctccgtggcttcacccacctccagctccggcagctcctcgaggggcactgagAGGCCGCGCTCACTCAAGAGGGGCTCCAAGCCGTCGGCGTCCTCGGCCTCGCTGGAGAAGCGCATGAAGATGGTGTCCCAGAGCTTCACCCAG…	HRH3	1	alt. 3'ss downstream intron retention	0	306	tcgaggggcactgag	1	gggcactg	1	tcga	-11
22	ENSG00000008735	ENST00000341339	5	381	500	ctccatcgaggaggcctcgtcgcccgcctcggagccggagcccccgcgcgaacccccgcgccgccccgccttcctgcccgtgggccccgacgacaccaacagcgagtacgagtcggggtcggagtcggagccggacctcagcgaggacgcggactcgccctggctgctcagcaacctggtgagccgcatgatctccgagggctcctcgcccatccgctgccccggccagtgcctgtctcctgcgccgcgcccgcccggggagcccgtgtcgccggccggcggggccgcccaggactcccaggaccccgaggcggccgcggggcccggcggcgtggagctggtggacatggagacgctgtgcgcgccgccgccgcccgcgcccgccgcgcctcgacccgg…	MAPK8IP2	1	alt. 3'ss or upstream and downstream intron retention or cassette	0	303	cccgcccgggacgag	1	ccgggacg	1	cccgccc	-8
6	ENSG00000112499	ENST00000366952	3	372	500	tgttttctccatagggccttgaagaaaagctggcggtgcgcatgagataggagtatattaagttcctggctgctcggggcactacgggaagattactgggctgtgatatgggccagcactcagattccctgcggtgggacacagagggcgggttgtttgtgctgctggcgtggagcaccgacaagcctgtggagaaccagttataataaacacgacaggcatcctgggagtgagctcagggcatttgggaagtgcagaaggacatgcacccccgctggaggggtgcacctttgaagtcagctggaccaaggaaaggccctgccctgaaggctggtcacttgcagaggtaaactcccctctttgacttctggccagggtttgtgctgagctggctgcagc…	SLC22A23	1	alt. 5'ss or downstream intron retention (EST ends)	first	500	gagcatggaggggag	1	tggagggg	1	gagcatgga	-6
1	ENSG00000162391	ENST00000371304	7	368	0	caaggtccttgatgaccccataactcccactgcccctttaacaagggactcttaacaccttatgataacccaaatcctaaacactgttgcctctgccgcctcttccagacacagaaggcatgatcctgctgaacactggcctcgagggaactgtggctgaaaaccccgtgcccattgttcatactccaagtggcaacatcctgacgctggagtcctgcctgcagcagctggccacacatcccggacactggggcatccatttgcaaatagcggagcccgcagccctccggccatccctggccttgctggcacgcctctccagccttggcctcttgcattggcctgtgtgggttggggccaaaatctcccacgggagtttttcggtccccggccatgtgg…	FAM151A	1	alt. 3'ss or cassette	0	500	ggctacagggaacag	1	cagggaac	1	ggctaca	-8
15	ENSG00000185033	ENST00000379122	15	356	261	gtgccccctcaaaaggtggaggagagaggtggggacaagtgtgcttggaaggctcccccaggcacagatgttgtaaatgcctttcctcacttccttgccccctacccctgtaagcaggtccccaggaagactcagtcccaggggtccccggagttgcccatcgtggcaccaggggcatagcccagagggaggcaggggagcttggagctactgtggacgctggcacccccctaccccatgccttttctgcctacaggggagAAGCCATGTGAGCAAGTCCAGTTCCAGCCCAACACAGTGAACACTTTGGCCTGCCCGCTCCTCTCCAACCTGGCGACCCGACTCTGGCTACGCAACGGGGCCCCCGTCAATGCCTCGGCCTCCTGCCACGTGCTACCC…	SEMA4B	1	downstream intron retention	last	500	ctgcctacaggggag	1	tacagggg	1	ctgcctaca	-6
1	ENSG00000135821	ENST00000311223	2	356	500	ctggggctcgcagtggtttgtttgcgctgtggatggagtggcggtgcggtcccctgtggagcgcaaacaaggcgcttggttggcgcgggcgcctggctgccttcctcgtggtggggccttcggagcaatcgtcctggttctggcgatggttgagacgcctcgattgcggcgtgtaacggtgagcgttgtttgggcggccggctcccgcctcggggtcccgggggccttccaatgtgaccgaacaatggagagcccgggcctcggcgcagtcagtggagaagccggtccgggcggaggcagcagcagcgcgcagtccctacggcctgcgcccccaccctcccccggaccccccaacccctcggcggcagggtatggccacctccgtgaggccctgagatt…	GLUL	1	alt. 3'ss or cassette or upstream intron retention	first	500	ctcgggggcgggaag	1	gggcggga	1	ctc	-12
12	ENSG00000205352	ENST00000389000	2	356	500	ttttgagatggagtctctgttgcccaggctcactgcaacctccgcctcctgggttcaagcgattctcctgtttcagcctctggagtagctgagattacagacgcatgctatcacgcccggctactttttgtatttttagtagagatgggggtttcacaatttggccaggctggtctcaaactcatggcctcatgagatctgtccacctcggcctcccaaagtgctgggattacaggcgtgagccaccgcgcctggactgaccagtgcttttgtcttcctcagagttcactgtctccctcctctccctagcccttccagggacattcccccttttctccccaactcaagtttgtctcccctaccctccattcttctttgtcatctttccgtttcccttta…	PRR13	1	alt. 3'ss and alt. 5'ss	0	500	caccagggcagccag	1	gggcagcc	1	cacca	-10
11	ENSG00000204381	ENST00000375615	8	354	500	tgcaccaccatgcctggttaatttttgtatcttttatagggacggggttttaacatgttgcccaggctggtctcaaactcctgggctcaagtgatccacctgcctcagcctcccaaagtgttaggattacaggcgtgggccactgtgcacagctgaggtgtttttttgtttttttgggttttttttgtaatgtggtattttttctctattcagttctatccctggacactccagggactctagggaaccccaggataataaccctgcccacacttgggcagcagtgaatgacagatacacaatcactttgaacataacatctccctgtttggttccctcccactccgaagccctggcctgtaagttacatagacgagacatgcagctgggtgactgccc…	LAYN	1	alt. 5'ss (EST ends)	last	0	cctagaaaacgggag	1	aaaacggg	1	cctagaaaac	-5
1	ENSG00000134207	ENST00000369545	2	349	500	gccagcctctgccccccaaggtatcacaccctgttaaggaagtgggctgtagacaaaaatgactctaagtctggccatagtagcagctttaatagaaattcaaacagcatctcaacatgaatccttcacaaatttgcacatttgcttaggctgctatttaaattattttcatttccctgtgcacgtgccaatagccagtagagaggacagcccaggtgctccccaagctggctggggggataggggtgggggcgggagagaggatgatgctggaagaatcagattgaggtgaacacaaggctgtacatactccaccaagtggacaatcaagagtcaaccctgaaaccacctctccctctgacctggcagctttctcatgaccattcttctctcttcttc…	SYT6	1	alt. 3'ss	0	500	tcatgccgagggcag	1	ccgagggc	1	tcatgccga	-6
10	ENSG00000187908	ENST00000368909	22	345	369	gttgccatccctggcaatttgccagaagccagagaggaccacgtgggtgccaccaaactcttcgacatggggatagcataggcctgccctctggagcagtggagctccatcctgtgtgtgctcagagtagggagtggggtgtccattcctgtcacctccactggggtcacaggcgctttcccaaaatctgagcctccataaacccaggcagaatagggtatcacctctccttccagtatgatgaagctgaacctctggttgcagtcgtattcaatcgtgactgcttgtccaggcgaccttggccattaggaagtaccctgagtgtggaacgtgccttagatccttacctcatggtagggatggataaagGGTTCTTGTGTTCCCCTGTAGGATCTGAAT…	DMBT1	1	cassette	0	500	tagggatggataaag	1	atggataa	0	ta	-13
10	ENSG00000187908	ENST00000344399	25	345	500	ccaggtgctgaggaaaagccctggagggttccctaatcctactaagacctcattcctgtccctcagcccatgggctgcagaggtgtgaagagtcggtggaagtgactgtccccacacctgtctggccaaggccttgtcatacctgtgaaattttcagaagtcagacaagaccataggattgccaccaagctcctgagatggggagagtctggcctgcctactgtagctgtgtagctctgtcctgtgtgtacccaggttagggaatggggtttccattcctgttaacttcagtagggtcacagatgcttccccaaaacttgagccttcataaacccaggcagaatagggtgtcactgcttctttgactttgatgaagctgaatctctgattttattcata…	DMBT1	1	cassette	0	500	tagggatggatgaag	1	atggatga	0	ta	-13
14	ENSG00000185559	ENST00000331224	6	330	198	gtgaccaactgcgccagcagcccgtgccagaacgggggcacctgcctgcagcacacccaggtgagctacgagtgtctgtgcaagcccgagttcacaggtctcacctgtgtcaagaagcgcgcgctgagcccccagcaggtcacccgtctgcccagcggctatgggctggcctaccgcctgacccctggggtgcacgagCTGCCGGTGCAGCAGCCGGAGCACCGCATCCTGAAGGTGTCCATGAAAGAGCTCAACAAGAAAACCCCTCTCCTCACCGAGGGCCAGGCCATCTGCTTCACCATCCTGGGCGTGCTCACCAGCCTGGTGGTGCTGGGCACTGTGGGTATCGTCTTCCTCAACAAGTGCGAGACCTGGGTGTCCAACCTGCGCTACAACCAC…	DLK1	1	alt 3'ss or alt. 5'ss or upstream intron retention	last	0	cctggggtgcacgag	1	ggtgcacg	0	cct	-12
22	ENSG00000100033	ENST00000334029	2	313	62	gtgaggcctctgggaccgagcggggcggggcggggcggggcggggcggggcgggaccaacagCGCACACTTAAGCGGCCCGGGCGGGTACCGCCGTCCCGCCATGGCTCTGAGGCGCGCCCTGCCCGCGCTGCGCCCCTGCATTCCCCGCTTCGTCCCGCTGTCCACGGCGCCGGCCTCCCGCGAGCAGCCCGCAGCGGGCCCAGCGGCCGTGCCAGGAGGTGGGTCGGCCACGGCAGTGCGGCCGCCGGTGCCCGCCGTGGACTTCGGCAACGCGCAGGAGGCGTACCGCAGCCGGCGAACCTGGGAGCTGGCGCGGAGCCTGCTGGTGCTGCGCTTGTGCGCCTGGCCCGCGCTGCTGGCGCGCCACGAGCAGgtgcgcggggtgcaggcgggggcg…	PRODH	1	alt. 3'ss or alt. 5'ss or cassette	first	500	gggcgggaccaacag	1	ggaccaac	0		-15
7	ENSG00000164850	ENST00000354575	3	313	79	gtgccgtgtagacagccttggccgcataggcccagccagggtgtgactcgggagctgcacacacctgggtggacacaagGCACGGCCACGTCATGTCTCTAAACTGCGGTCAGATGTGGCTTCTGGCTCCTCGGGGCCTCGCGAGGGTCACGCTTGCCTGGTCACCCTGGGGCTGCTTAGGAAACCTCACGACTGGTCACCTTGCACTCCTCACACAGAATTGCTACAATCCCAAAGCGCTCGCCCCGCAGGGTCCAAAGGCCAGCGGTGACCAGCCTGTCACCCAGCTCCTCCCCGCCAACCCTGCCTGCCGCTGCACCTGCCTGCCGCTGCAGGAAACATTTCTGACACCGTCGACCAGGAAAGCCACACGGAGAGGCCACTGTGGGTGA	GPER	1	alt. 3'ss or upstream intron retention	last	0	ctgggtggacacaag	1	tggacaca	0	ct	-13
16	ENSG00000102904	ENST00000339830	12	310	173	gtgagtgaccctcatccataggcgagtcccacaggctgggcccctgaagcccctgggtctccctgtgcaccatgcaccatccactgctcagcccagcacagaggagggcacctgggagtctggggcacggagaggaggggtcagggcctgtcactctctttcctgtggggcagCCATGAGGAAGTGACTCTGCCCAAGCTGCGAGGGGGCCTGATGACCATCGACCCCAGCCTGGACAAGCAGACAGTGAACACCTACATGAGCCAGGCCTTCCAGCTCCCTGAGTCGGAAATGCCAGAGGAGGGTGACGAGAAGGAAGAAGCCGTGGTGGAAATCCTCCAGACTGCCCTGGAGCGGCTTCAGGTGATTGACATCAGGCGTGTGGGACCTCGAGAGCCA…	TSNAXIP1	1	alt. 5'ss or upstream intron retention	last	0	tttcctgtggggcag	1	tgtggggc	1	tttcctgt	-7
8	ENSG00000164961	ENST00000377985	2	310	500	attttgcagaacctagcatctgtaattttaaaaggaatcttggacatgttcttaccttaagcttgcagttccatttctgggaaataattggacaaatgcctcaaaatgatgtacagggatttgtctctgagctctctttatagcgtttgaaattatttgctaatatatcaaatagtaggagatagcttgtataatcagggtacattggaaccacacatgcccagtggttccttctccctagcacagagatgagctgtatcatatctttttctcaagagaagtgactaacatgttgaagaagaggccaagagtgttaatctagcaaagtccctccacatggaaaatatgaagagtgacagataaacaccctttcccctataaaggaactcattatttctt…	KIAA0196	1	alt. 5'ss or alt. 3'ss or cassette	0	454	tttttggggatacag	1	ggggatac	1	ttttt	-10
15	ENSG00000175265	ENST00000359187	2	300	40	gtctcatctcttatagtcagcaacaggtatccacggggagGGCCCTACATCATCTGCTACCCTGAAGGATCTGGAGGTAGGAGGCTCTGGGCGGAGGTGCAGTGACCCCGCAGGCCAGCCCTCCAACCTCCTCCCGCAGCGGGGACTGGGTGCCCCTCTGCCAGCTGAGACAGCCCACACACAACCCAGCCCTAATGATCGTTCTCTCTACCTCTCCCCCAAGTCCTCCTCCGCCTCCTCCTCTCTGCATGCGCGTCAGAGCCCGTGCCAAGAACAAGCAGCAGTCCTGAACTCGAGGTCCATAAAAATCAGTCGACTGAATGACACCATCAAATCTTTGgtaagagtccagtggggtcccctgattccacgctgccaatcctgggctccggtttcctc…	GOLGA8A	1	alt. 3'ss or upstream intron retention	0	500	ggtatccacggggag	1	ccacgggg	1	ggtatccac	-6
8	ENSG00000164871	ENST00000359758	4	296	0	cctctgggatattgggcagatctccatagcatccctgtccccatctgtaaagtgacaggattgaactcagtcctaaaatgtcctggcgtggttctaagacagaatccccaaaacgctctttttcaaagcctgaaaggcttgggtcaggcaggcatcccggcaataccaacacctaccacgcgagggcgcgctgcccttccggcgcctgcagatgggattttttttttttttttttttttttttttttgaccacttgttctgaagctgggcactgggctaaggacaggagcagctggggtcaccgcaggggagagccagggggcccaggttaccaaagcttctggcctgaatctcttggcactgattacagtgcctcattcgtctctgccctgcacaggg…	SPAG11B	1	cassette	last	500	cttatttgggaacag	1	ttgggaac	1	cttattt	-8
22	ENSG00000183785	ENST00000329627	4	296	500	cttatttttttggtagctattgtaaatcgaattgttttcttgatctcttttccaatggttcactgtcacgtatagaaacgctgttttttgtacattgatttttgtatcccacaactttactgaatccgtttattagttctgtctgcaaacagggataacttgacttcctcctttccaatttggataccttttatttctttctgttgcccgattgctctggctatgacctccagtactatgttgaataaaaacggtcaaagtaggcatctttgtcttgctcctgatcttagaggaaaggctttcagcttttcccattgattatgctgttagtgatgggtgtgtcgtggggaattcccatgagcatcatcatttcatcggaaagggctcgaggacacagtg…	PEX26	1	cassette	0	500	ttttggggactgcag	1	gggactgc	1	tttt	-11
20	ENSG00000130684	ENST00000376412	7	294	0	gtgggcgaggcttcaactggaagggaaatctcctcacacaccagaggacacactcaggggagaagCCCTTCGTGTGTAATGTGTGTGGGCAAGGCTTCAGCTGGAAGAGAAGTCTCACCAGACACCACTGGCGGATACACTCAAAGGAGAAGCCTTTTGTTTGCCAGGAGTGTAAGCGAGGCTATACCAGTAAGTCAGACCTCACTGTGCATGAAAGAATACACACAGGAGAGAGGCCTTATGAATGCCAAGAGTGTGGACGAAAGTTTAGCAATAAGTCATACTACAGTAAGCACTTAAAGAGACACTTACGTGAGAAGCGTTTTTGTACAGGGAGTGTGGGTGAGGCTTCATCTTGA	ZNF337	1	upstream intron retention	last	65	cactcaggggagaag	1	aggggaga	1	cactca	-9
17	ENSG00000169727	ENST00000320548	4	291	500	gatccaccgcaagctctcagaggccaccaggtgaggccaggggcttggcgagaggaagcagaggccaccaagggagcgcgggtgtctgggactgggcccccttcctgtgccctgcatctcccacccctgtgctgggaagtcgggcgggtagagctctcgctctcttttggccagcagtggaagtgccctgtgtgtgtgtggcttctgtgtgtgtgcatgcagggctttgattccaaggggagctgttggagactgtggctcaggggccgcctccctgctggtttccccacccggctgtaggctcctggggcagcagttctctctgtggccctggtgcagactggtccctagaggtggggtttgaggccagcgggaggtgcccacctgtgtgccggttgg…	GPS1	1	alt. 3'ss and up stream intron retention	0	87	ctcagggagctgcag	1	ggagctgc	0	ctca	-11
22	ENSG00000198062	ENST00000354997	2	290	105	gtgggcacttctggagaccacgacgattctgctatgaagacactcaggagcaagatgggcaagtggtgctgccactgcttcccctgctgcagggggagcggcaagAGCAACGTGGGCACTTCTGGAGACCACGACGACTCTGCTATGAAGACACTCAGGAGCAAGATGGGCAAGTGGTGCTGCCACTGCTTCCCCTGCTGCAGGGGGAGCGGCAAGAACAAAGTGGGCCCTTGGGGAGACTACGACGACAGCGCTTTCATGGAGCCGAGGTACCACGTCCGTCGAGAAGATCTGGACAAGCTCCACAGAGCTGCCTGGTGGGGTAAAGTCCCCAGAAAGGATCTCATCGTCATGCTCAAGGACACTGACATGAACAAGAAGGACAAGCAAAAGAGgtaa…	POTEH	1	alt. 3'ss or upstream intron retention	first	500	agggggagcggcaag	1	gagcggca	0	a	-14
6	ENSG00000204520	ENST00000364810	4	288	274	gtgagagtcggcaggggcaagagtgactggagaggccttttccagaaaagttaggggcagagagcagggacctgtctcttcccactggatctggctcaggctgggggtgaggaatgggggtcagtggaactcagcagggaggtgagccggcactcagcccacacagggaggcatggaggagggccagggaggcataccccctgggctgagttcctcacttgggtggaaaggtgatgggttcgggaatggagaagtcactgctgggtgggggcagGCTTGCATTCCCTCCAGGAGATTAGGGTCTGTGAGATCCATGAAGACAACAGCACCAGGAGCTCCCAGCATTTCTACTACGATGGGGAGCTCTTCCTCTCCCAAAACCTGGAGACTGAGGAATGG…	MICA	1	alt. 3'SS or cassette	0	500	gctgggtgggggcag	1	gtgggggc	1	gct	-12
6	ENSG00000131015	ENST00000367351	3	282	500	cagacgctgcagtgagccgaggtggtgccactgcactccagcctgggcaacagagtgagactttgtctcaaaaaaaaaaaaaaaaaaaaagccaggtgcagtggctcaagcctgtaatcccagcattttgggaggctgaggcaggcggatcacgaggttaagagatcgagaccatcctggttaacacagtgaaaccctgtctgtactaaaaatacaaaaaattagccgggtatggtggcgggcgcctgtagtcccagctacttaggaggctgagtgagccgagatcgcgccactgcactccatccagcctgggtgacagagcgagaccctttctcaaaaaaaaaaaaaaaatacaaatgggaaggtcatcatacccctcaagagtctagaggcaaggcc…	ULBP2	1	alt. 5'ss	0	500	ctctgatgggggcag	1	atgggggc	1	ctctgat	-8
5	ENSG00000169247	ENST00000323829	17	282	0	atcatcagggatttccccacctctcattgtattccttgactctgtatgtttctactttgctttgtttcttggccttttccccttctagctactggcaggttcaagtccacctctgaacctgccacttcagagggactattttccttattgagacacagtggaaagtcccagggagtggcagatgtaggccaagtttgggtcatgtacacatccctgaagcactgtgcccagggcaatgatgtttcatgattggctgagcctcagtaagggaccacctctgtgcctggagtgcagggcactgtgattagcaatgtcccaaggaccacagtggagggagagaggggctccctaaggactcaggagatggggattggatgttgggcaaacaaacaaacaaac…	SH3TC2	1	upstream intron retention or cassette or alt. 5'ss	last	500	ataccacggggttag	1	acggggtt	1	ataccac	-8
12	ENSG00000189046	ENST00000343075	2	281	459	gtcagttatgggtccttcctccttaaaggggtggacagttgactttgggcaaacctcttcgcctctgtgggcaacagtttccccttctgcaaaatgagggtttggattgtagtttctaagtttagctgtggcgtgcgaattcccaggaggtagttctttaaaaattcaggtgctcaggcgtggagtgcagacctctgggtttttgcaagctagccagctgattctgatgcacaggtggacgtgggagaccctggatcagattgtccctagggtcccttccggctttaacatcttctgtttcctttctaggacatggttttaaactttaaaatgaaaatgtgaaactaggaatgttgctgtgagaccccttggacaaacagatttttgcactggggatag…	ALKBH2	1	alt. 3'ss and alt. 5'ss	0	500	ttcctgtggggacag	1	gtggggac	1	ttcctgt	-8
6	ENSG00000204592	ENST00000376630	3	276	244	gtgagtgaccccggccaggggagcaggtcacgacccctccccatcccccacggacggcgcgggtcccctcgaatcttcgggtcccagattcaccccaaggctgcggaacccgcccagaccctagaccggggagagtctcaggcgcctttacccggttctttttcagtttaggccaaaatgcccacagggtggtggcgacgggggcggggcttggtgggcgggactgactaaggggcggggccagGGTCTCACACCCTGCAGTGGATGCATGGCTGCGAGCTGGGGCCCGACGGGCGCTTCCTCCGCGGGTATGAACAGTTCGCCTACGACGGCAAGGATTATCTCACCCTGAATGAGGACCTGCGCTCCTGGACCGCGGTGGACACGGCGGCTCAGATC…	HLA-E	1	alt. 3'ss or alt. 5'ss	0	500	aaggggcggggccag	1	gcggggcc	1	aa	-13
6	ENSG00000204632	ENST00000360432	3	276	242	gtgagtgaccccggcccggggcgcaggtcacgacccctccccatcccccacggagggccgggtcgcctcgagtctctgggtccgagatccaccccgaaaccgcgggaccccgagacccttgacctgggagaggcccaggcgcctttacccggtttcattttcagtttaggccaaaacccccgcgggttggtcggggcagggcggggctcgggggaccgggctgaccgcgggggcggggccagGTTCTCACACCATGCAGGTGATGTATGGCTGCGACGTGGGGCCCGACGGGCGCTTCCTCCGCGGGTATGAACAGCACGCCTACGACGGCAAGGATTACATCGCCCTGAACGAGGACCTGCGCTCCTGGACCGCGGCGGACATGGCAGCTCAGATCAC…	HLA-H	1	downstream intron retention or alt. 5'ss	0	500	cgggggcggggccag	1	gcggggcc	1	c	-14
19	ENSG00000088038	ENST00000358389	3	276	500	agatgttaaatcctaaaggggccttgaggggagggcaggagcgaggcttaggaatctgggctctctcagggataaatgggtagggttgggggcctagtgatgacagatatcacaattctaaacagcaagctcctcacaaatgggggttatcattgttactgctggagcaggtcggagggtatctgtatgccagaggcagtcacagtggtgggcgggctcagttgagaaatctgggctgtcaggtgaggtgcagatggaggccaagtcgtgggatggcacaaggacctctgggtcttttagaggtttccaaggactcctggagccagaaaggtgtggggagaggagggagcagtgggatcccaagatgtcaaggctaagattggtccccacagggctcag…	CNOT3	1	alt. 3'ss and cassette	0	92	gttctgtgggggcag	1	gtgggggc	1	gttctgt	-8
6	ENSG00000204632	ENST00000376828	4	276	226	gtgagtaactccggcccagggagcagatcacgacccccacctccatgccccacggacggcccgggtactcccgagtctccgggtctgggatccaccccgaggccgcgggacccgcccagaccctctacctgggagaaccccaaggcgcctttaccaaaatccccgcgggtgggtccgggcgagggcgaggctcggtgggcggggctgaccgagggggtggggccagGTTCTCACACCCTCCAGTGGATGATTGGCTGCGACCTGGGGTCCGACGGACGCCTCCTCCGCGGGTATGAACAGTATGCCTACGATGGCAAGGATTACCTCGCCCTGAACGAGGACCTGCGCTCCTGGACCGCAGCGGACACTGCGGCTCAGATCTCCAAGCGCAAGTGTGAG…	HLA-G	1	alt. 3'ss and cassette and up stream intron retention	0	500	agggggtggggccag	1	gtggggcc	1	a	-14
c6_COX	ENSG00000206443	ENST00000383504	3	276	226	gtgagtaaccccggcccagggcgcagatcacgaccccccacctccatgccccacggacgccccgggtactcccgagtctccgggtctgggatccaccccgaggccgcgggacccgcccagaccctctacctgggagaaccccaggcgcctttaccaaaatccctgcgggtgggtccgggcgagggcgaggctcggtgggcggggctgaccgaaggggtggggccagGTTCTCATACCCTCCAGTGGATGATTGGCTGCGACCTGGGGTCCGACGGACGCCTCCTCCGCGGGTATGAACAGTATGCCTACGATGGCAAGGATTACCTCGCCCTGAACGAGGACCTGCGCTCCTGGACCGCAGCGGACACTGCGGCTCAGATCTCCAAGCGCAAGTGTGAG…	HLA-G	1	alt. 3'ss or cassette or upstream intron retention	0	500	aaggggtggggccag	1	gtggggcc	1	aa	-13
6	ENSG00000131019	ENST00000367339	3	276	225	gtgagtgaaagagaccaaggacagaagggagcagactgtgggctcaggggctgttctgtgtgtggggagaagaaattagacatgggacctccatgaagcccagcagcaagggcaggacttggaggagacaacaggaccagatgagaatggtctcagcataggaggatgtgggacagggaagagaatttgtaaacaccagggctgatctctttctgattggggcagGACCCCTCACGCTGCAGGTCAGGATGTCTTGTGAGTGTGAAGCCGATGGATACATCCGTGGATCTTGGCAGTTCAGCTTCGATGGACGGAAGTTCCTCCTCTTTGACTCAAACAACAGAAAGTGGACAGTGGTTCACGCTGGAGCCAGGCGGATGAAAGAGAAGTGGGAGAAGG…	ULBP3	1	alt. 5'ss or downstream intron retention	0	500	ttctgattggggcag	1	attggggc	1	ttctgatt	-7
6	ENSG00000111981	ENST00000229708	3	276	214	gtaagtttaaaatggcccagggagcagacacagtagtaacttagagtcatttattgatttcatatgaaaaataaatcagaagtttgtgtcacccaagaggttgaggagcatgggccggatgcagcagagagagcaagtccaggagccaggaaaggaagcagggtggggctcaggctttgtcaagatcagagctgatctctttgcaatggggcagAGCCCCTCACCCTGCAGGCCAGGATGTCTTGTGAGCATGAAGCCCATGGACACGGCAGAGGATCTTGGCAGTTCCTCTTCAATGGACAGAAGTTCCTCCTCTTTGACTCAAACAACAGAAAGTGGACAGCACTTCATCCTGGAGCCAAGAAGATGACAGAGAAGTGGGAGAAGAACAGGGATGTG…	ULBP1	1	cassette	0	500	tttgcaatggggcag	1	aatggggc	1	tttgcaat	-7
20	ENSG00000204070	ENST00000372720	2	274	500	tccttaggggcagagcctagtctggaagtcaggcctgtgacttcagagcaagggtttggggtagatggcacatgcgtgtgtacgtgtttgtgtgggtggagagaaaaggaggggcgcgggaggagttgctttagcctttgtctgggttttgaaggatgggaaggggtgggctgcagcactggaggaagggaaccctccaccctgagatctctgtctctatcctatcctgtccctggccttctgaggcaagcggggccaattaaggggaaaacgtacctcctccatttgtgctgaaccaatccctccaacccctctcaggagggcatgatatggagagttgggcattggctgtgttccctgaatacagagtatctctcttgtggtgcctggaactggcat…	DBNDD2	1	alt. 3'ss	0	194	tcaccaagggcagag	1	aagggcag	1	tcaccaa	-8
17	ENSG00000108829	ENST00000225972	2	273	500	cttggccagatttttagaaagatcaccggggagctgggtgaaagtggatggaaggacagagacaagcactgaggcagtgagtggggaggagagaggagaaattcaggaagaagagttttccccatgatggttattcgggggttaagtagaggacagggagcagttttagaggacacccagcttctgctcctaatcagggggattggggtgatctgatgaggtcagtattggatgtcaacccagtcttctggcgcccagtccgtgccctttcgcctcgtggcactgccagcaataatgcccgcgggccacgggtgaacgtgaaccgagctcgcagcctccaaccccacccctccggcggcggcgacgtgcagtgcatcaccctgggcaccagggggcgtg…	LRRC59	1	alt. 5'ss or downstream intron retention	first	500	accggtgggagctag	1	tgggagct	1	accggt	-9
3	ENSG00000114779	ENST00000361143	2	270	500	ggtcttggccgacccactttcctgactcctacccactcctccccaccccctccccgacgcacacccacggtcagagcctgggctggccctgggctcgttcacgtctactcatggcgcctgccctggttggcgatgtgttaccaacgtctggcctgtcccagcccaaggctccgcgtggcgaccaggcccagcactgggaggctgtgcagagcgtggcgtttactgcttattgctactctgcagaggttggcaacatctgacccgctctactggcaggaaacaggctcgggggcattgggaaaacgatcaaggccacttggctggacactggcggagcctcgcactcaaacctgtcgggcctcaactccgtgccaggccaacaagttgccctgggcagtt…	ABHD14B	1	alt. 3'ss	first	500	gtccatgtggggcag	1	tgtggggc	1	gtccatgt	-7
7	ENSG00000165125	ENST00000359396	14	269	359	gtaatcatctgtccaggaccaggggccatggcagggaagagatgaggaagtctagggggcactggctctggctaaacttggggaggaggagtaatgcagagatcagaggagacctatggtatcagaggatgggacgtcctccagaggtgagaaaaatcgggagtgttagggagaggtggctcttaggatcaagatgaggctcatacaaaactagggaccgtaaaaacccaaagtttggagcactgcagagctggtgatattgagatgaagggaccaggatggacatgcacgcagagcccggggtgggctggtcgtctgcatggttgccatggtaaccctcacccccttgggtggagcagCCTTCTATATCATCTTCCAGACAGAGGACCCCGAGGAGCT…	TRPV6	1	upstream intron retention	0	500	ccttgggtggagcag	1	ggtggagc	0	cctt	-11
9	ENSG00000187796	ENST00000315908	14	263	0	cgcaggccccgaccagggcacacccaccggcccggcctcctgccacccgggggtgccgacgccctggggcgcagACTTCCCCGAGCCGTCGCTGACTTGGCCTGGAACGAGGAATCTGGTGCCCTGAAAGGCCCAGCCGGACTGCCGGGCATTGGGGCCGTTTGTTAAGCGGCACTCATTTTGCGGAGGCCATGCGGGTGCTCACCACCCCCATGCACACGCCATCTGTGTAACTTCAGGATCTGTTCTGTTTCACCATGTAACACACAATACATGCATGCATTGTATTAGTGTTAGAAAACACAGCTGCGTAAATAAACAGCACGGGTGACCCGCA	CARD9	1	alt. 3'ss or upstream intron retention	last	74	cgccctggggcgcag	1	tggggcgc	1	cgccct	-9
15	ENSG00000166233	ENST00000299305	13	261	500	tccaggttcatccatgttgtcacaacagaattccttttttgaggctgagtactcgtgtgtgtgtgtacatacatgacgttttctttctgtgttcatccattgatggacactttacatggattccatgtcttggctattgtgaataatgctgtagtgaatgtgagagtacagagatacctttgacatactgatttcaattccttttcatatatacacagtagtgggattgctggattctgtggtggttttgttttcagttttttaaggaacctccccataccattttccataatggctatactaatttacattcccatcaacagtgtatcaagagtctccttctttctttatctttgccaagacttatctttcatctttttgataaaaaccattctaaca…	ARIH1	1	cassette	0	500	ttcttaatgggacag	1	aatgggac	1	ttcttaat	-7
5	ENSG00000197226	ENST00000356834	5	259	500	cccagggtcttagccatccccaagcccaccaagccctcctccctccttgcctccctcagcccacagcctccctgtgccccctcctgcccttgccgcttacctgtcacgaccaggtggccagtcacctcccgtcagcaggggctgtgtcctgttctgtgttggccgcgctgtgctgtgactgttcacacctccgtgcgctcccacttgggggagctgctgggtgggtctcggtggttcacctccgcacgttcgttcctttccccttcagccactggtgggggagacactcaccgtgtgtggttggtctggaaggcagtggacacctcagtggcctggtccctccacatggagggcgtgacacagcccagacaggcctgggcacacaggaagtgctgcccc…	TBC1D9B	1	cassette	0	500	tctctgtgggcacag	1	gtgggcac	1	tctctgt	-8
9	ENSG00000125485	ENST00000372155	2	257	500	acgggctgagatgcgcattccccctcgcccctctctcctgtgcggtctccagtgtgctttgttggtggagagaaaagattcgttttcccccacccctcttttctccttgggtgaatgggttcctaggaatatggattgacacacccttcacaaggtggattcttgcttcccttaaaacagactccattagttaacattcaactggaaaaatgctgcttcttcatccttaccttatcttgattgatttaacagttaagaatggctggtgaggtctggtagatgagtgagctgagacttttttcttttttcttttctttaccttttggaagaagctgagtcaaagagtctgattgcaaaccctaaactgttgcttgacatatggggcataatgatctctgc…	DDX31	1	upstream intron retention or downstream intron retention or alt. 3'ss(EST ends)	0	102	ctgggaacaacgcag	1	aacaacgc	0	ct	-13
17	ENSG00000108797	ENST00000377353	9	256	148	gtcacgtcatggttggagatctcacccccgccaacaccgaaggagggcggtgaccagggtcttagaccggtgtgaaaactgaattcccagctgaggcagaggcggctcacgggtgttgatgcgtcttcacttttgcccctagggtaagGTGGCTTTTCGTTGCCTGGACCCGGTACCGCACCCTATCAACTTCGGAGGCCCTCACAACTTCGTTCAAGTGCCCGGTTTCCCACGCCGTGGCCGCCTGGCAGTCTCATTTCGCTTCCGCACCTGGGACCTCACCGGGCTTCTCCTTTTCTCCCGTCTGGGGGACGGGCTGGGCCACGTGGAGCTGACGCTCAGCGAAGGGCAGGTCAACGTGTCCATCGCGCAGAGCGGCCGAAAGAAGCTTCAGTTCGC…	CNTNAP1	1	alt. 3'ss	first	480	tgcccctagggtaag	1	ctagggta	1	tgccccta	-7
17	ENSG00000006788	ENST00000252172	22	256	500	ggaaatgaccaaggacaagtcctgggtttctccagcaggaagaggaaccccatatggcaaaatgcagtgaaacagggaaaatgtggatggaatttaaggcagagaaagtttcaaaagttaagagctgattaatacatcaaacatgggagaaagacccaatagaataggaatgaaagctattccttgcattgagcattaggaggtcacggacgccctcaggcagggcactctcagtagggtggtgggaagggcagccaggtgaccaggagcccgcaggtagctccacgccctctcctaccttccaacctgtgcacgtacctctgtttcctctgcccctcatttgcagacctactctggatccagaggatctgccaagcttggctgcacctccttcccacc…	MYH13	1	alt. 5'ss	0	500	ctaatgggtgtacag	1	gggtgtac	1	ctaat	-10
5	ENSG00000174136	ENST00000308234	3	254	500	gacagggaactcgaattacactgagcgggcgggggagagggccctctgggtcctgcgattggcaggctgagtcgggctgacgtgcggtcacaaccaatggggaggaagggagggacacggcgggggattatggcgtcgtggattggcgggcacagggcggggcgggacggcagtgcgggactgagattgatcgaccgcgggggctgccgcgcagagatatccgggccgccggtgggtggtcgctagggctgggccagcctcttggaggtccacgcccgccgagcccacgctggctggggccggggtgccggcgcgctcgggactcgtctcagcagtcgctcacggtctttgtgtcttctcttccgcccctttccctgcctgccgcctccggccgccacg…	RGMB	1	alt. 3'ss or upstream intron retention	0	500	tacacgggcctgaag	1	gggcctga	1	tacac	-10
10	ENSG00000155256	ENST00000337540	13	249	233	gcatcccttcccttccctggagctgccctgcctttctcaagtatttatttatttattgcatggttcctgggaacatgtggcacaagtaatgggatgaggaggaattgggggtgggggtcttctacctaggactcttccctggagtcatgggctgcctgggacccaggacccatgagggggctgagaggtttctacactcgaggagcaggggtccagagaggcaggctggggagGCAAGGGACCCATCCTAGGCCCGCTTTCTTGCCGAGCCAAGCAGCTTAGCTGGGGCTGTGCAGCCAGGGGCTTACCCAGGCCAGTGGAGGTGCCACAGCCCTGGGGAGCCAGACAGGCTTTGGTATCGTATCGCCTCTGTGTCCTTTTAAGAGAGGAGAGTTCAGT…	ZFYVE27	1	upstream intron retention	last	0	aggcaggctggggag	1	ggctgggg	1	aggcaggct	-6
19	ENSG00000130377	ENST00000252669	13	247	176	gtaacatgggtttgctgtcattgggggaagtctctgcagccggtcttgggttccctggccccaccccagggtcaagaggatgcatctgtgggttcaagacccacttcttggtctgtgggcctggggaggggtgctggtcaaggagcatgggtggtgacagaggtgtctgggggcagTGTGAGATGAATCAGATGAGCGGAGAACCTCTGGACAAGCTGAACTTCGAGGCCATCAACTTCTGTCGGGGTCTGGGCAGCCAGGCATCCACCGTGACTGAGATTGTGAAGCAGCAAGACCCCCTGGTCTACAAGGCCATCCAGCAAGGCATCAATGCTGTGAACCAGGAAGCCATGAACAATGCACAGAGGATTGAAAAGTGGGTCATCTTGGAGAAGGACT…	ACSBG2	1	alt. 3'ss	0	500	ggtgtctgggggcag	1	ctgggggc	1	ggtgtct	-8
6	ENSG00000026297	ENST00000366855	8	246	0	gttgggattacaggcatgagccactgcacgcagcctgtttcactacttttaagtggagatttttcctaatcctcacaggaagcatgagtgggaaaagCATGGGACCTGCGCCGCCCAGGTGGATGCGCTCAACTCCCAGAAGAAGTACTTTGGCAGAAGCCTGGAACTCTACAGGGAGCTGGACCTCAACAGGTGGGTGCGCCCTTCCCCCGGCTGCACTTCCCAGTGGGGATCTCTGCTGTCGCCCAAGCCTGACAGCTGGATCCAGGGGAGTGGGTGTAGACCTCACTGCCCTCCAGCAGCTTCTGCATGTGCACTATTCGGCTACTGGGATCATTCCTGA	RNASET2	1	alt. 5'ss	0	97	catgagtgggaaaag	1	gtgggaaa	1	catgagt	-8
17	ENSG00000006740	ENST00000262444	17	246	500	cagcagtggtggagctggggctagactccaagttacaaaaagaaggattcatatttagatgtctcctgctgtcagttccacgctccccccttcgctgcccctcccacctcgtcttgcacttgggaggagtgagtgtccctgcccccccagttaggccacacaccgctgtgaggaaggctggcagtttacacccagggagcttgccgggccatcatcctgagctggctttggcagagggttgaagcacagcttgtggccgccagcgctgccgactgtgccctgctccttgcctcagtgagggggccgctcttgccaggactgggctgcccagggctgtgtcttggccgccgggagcagccagggtgctgggagcacagcccccaatgcatcgcttcccgg…	ARHGAP44	1	alt. 3'ss or cassette	0	500	ttacgcgtgggtaag	1	cgtgggta	1	ttacgcgt	-7
14	ENSG00000126822	ENST00000267516	5	244	309	gtcaaaggggacccacctcccatctcagatgctgagttccgcccatcttcagaaattgtgaagatctgggagggaatggagtcttccggagggagccctgggaaggggccaggccagggccaggccaatggctttgacctgcatgagccactcttcatcctggaggagcatgagctgggagccatcacagaggagtcggccactgcctccccggaaagctcctctcccactgaggggcgcagcccggcccacctggcccgggagctgaaagagctggtgaaggagctgagcagcagtacccagggggagCTGGTGGCCCCACTGCACCCCCGCATCGTGCAGCTCTCCCACGTAATGGACAGCCACGTGAGCGAGCGCGTCAAGAACAAGGTCTACCAG…	PLEKHG3	1	cassette or upstream intron retention	0	500	agtacccagggggag	1	ccaggggg	1	agtaccca	-7
5	ENSG00000145555	ENST00000274203	27	244	500	tgatccacccgcctcggcctcccaaagtgctgggattacaggcatgagccaccgctcctggcccaaaaaacgggtaaagaaactggtaaactttgacaccatgttaaaataattttccctctctggtgcattttgggataagcctgatccatacatagggacatggttctcacccttggcttttgactcattcctgggttagagtgtcagttcattacttgcttttctattggctcctttcaaagctttctcagctaagtgagcaggaactcctttggatagaaggattcttgtataatccagcctggctggtgtgacatctgtgtggtgcccccagacatgagctagcagtgccactcctcactgaggggtctctgcggtgctgcggctggggcagag…	MYO10	1	alt. 3'ss cassette	0	500	tctcacggggaacag	1	cggggaac	1	tctcac	-9
2	ENSG00000084774	ENST00000380093	26	240	500	gagcccaggaggtagaggctgcagtgagctgcgagtgtgcagtgagtgcaccactgcactccagcttgggaaacagtgagatgctgtctcaaaaaaaaaaaaaacaaagaattatctcctattcccctgcttttattattaccattatactagtaagctatattccatgcagaaagcagaatacacaggaagcaaagagaaaagtctcttaaaatctctgtaccactgttctgatatttttccttccaggattttctctgtgtacatgtgtgtgagctcatactgcacctagtccttggtaacccatcttacttagtgtagatatctttcctgccaagaaatacactttgccagtatcaaatagaggcagccctcagtgcccaccctatgggtcctcag…	CAD	1	alt. 3'ss	0	225	actccgggttggcag	1	gggttggc	1	actcc	-10
11	ENSG00000050165	ENST00000326932	2	239	500	gtggggcggggcgctcgagtaggacccgacgccaaggggagggggctgacctgtgcttggtccaccccaggtaggggctgagagaggcttgaggtggaagtgggggtcgggcactctgacctggtcgaggaggggctagggtttgaaccggggacagagtctaggtgagctggggcttgggagctattagcgtagaggatccgggttcggttgctctggcgagggctccagcatcacaggtgaggagcagagctcagcttgtgctcgaggatgggggtgcggggtcctggggcgatcggggctcgggctggagcgggtggggtcgcgtcttttcgggtgtaggggagctgcgttttcaggggcctcggtttcctcccgtctccgggcgggtgcgggaaa…	DKK3	1	alt. 5'ss or alt. 3'ss or downstream intron retention or cassette	0	500	ttccgggacacacag	1	ggacacac	0	ttcc	-11
20	ENSG00000132635	ENST00000309144	4	239	109	gtgagggaagcttggtggccatgtcagtggtgggtgggcacagaccctggcctggcagggttctcctccctggcatgggtctgaccagtagggtggggggggtgggtagGGGGAGCTGAGCTTTGAACAGGACCAGCTGGTGGCTGGGGGCCAGCTGGGCGAGCTGCACAACGGGACACAGTATCGTGAGGTCCGCCAGTTCTGCTCGGGCTCTGGCCACCACCTTGTGCGCTTCTACTTCCTCACTCGTGTTTACTCCGAGTACCTTGAGGATGTTCTGGAAGAGCTGACATATGGACCTGCCCCGGACCTGGTGATCATCAACTCCTGCCTCTGGGATCTCTCCAGgttggggcgagggaaaggggaatactggttggggctggaagtacggctgag…	PCED1A	1	alt. 3'ss or upstream intron retention or cassette or downstream intron retention	0	97	ggggggggtgggtag	1	gggtgggt	1		-15
1	ENSG00000169598	ENST00000378206	3	239	500	tgatcgatttgcaggtgtgaaccagccttgcgttcccacttggccgtggtgatatttctttgtgcatgttactgagttctctttgctaacattttgttaaggtcctgggtagactttgctttaacttcctattaagagcctgcccggagagctcgctgctttagggagttgtgaaaaggctccaggagagagtaggaaaagtgatcggaaggatctgaaagcaaggtctccaggaagggccaaagtggggggcgtatggtttggaggggaggaggccaaatgggaaagcggccgtctcttggtgcgctttcatctgtcctctaaagcacaccctgcccctccctcctctgtcctcatgccgcccttgtgcgtggtccccagctgttggtgtcagggcaa…	DFFB	1	alt. 3'ss and cassette exon	0	500	ttgtgaccggggcag	1	accggggc	1	ttgtgacc	-7
19	ENSG00000104941	ENST00000221538	2	238	500	tatatattttgctcgtttgattagtgtctgtttccaccataagaatgtcggcaaggcgcggtggctcacgcctgtaatcccagcactttgggaggctgaggcgggcagatcacgaggtcaggagttcgagaccagcctgaccaacatggtgaaaccctgtctctactaaaaatccaaaaagtaaccaggcgtggtggcgggcgcctataatcccagctactcgggaggctgaggcaggagaattatttgaacccgggaggcagaggttgcagtgagccgagatgaaccactgcattccagcctgagcaacagagcaagactccatctcaaaaactaaataaataaaaataaataaataaatgtcagctacacctgggcagggaccttttcagttcccta…	RSPH6A	1	alt. 3'ss(EST ends)	0	500	tcctgcgggaggcag	1	cgggaggc	1	tcctgc	-9
10	ENSG00000166348	ENST00000319786	11	232	231	gtgaggagataattagggaagaattgggcttttgaataaagttgatttatgtctttttaaaacctgggttttttggtacatctggcaaggggcacttttactctgatgtcgggtgttttagggatatgagttcagtgaataagtagctagagggaggagctagttaggtcttgattttaggcaaatgctaaatctacctcattttccatacctgtcttttgattgggatagCTAAAGAATTTATACCAGATGAACCAAGCAAGCCACCTTCTTACGACATTAAATTTGGTGGACCAAGCCCCCAGTACAAGCGCTGGGGCCCAGCACGGCCAGGCTCTCACCTTTTAGAGCAGCACCCCCGACTAATCCAGCGAATGGAATCTGGCTATGAAAGCAGTG…	USP54	1	alt. 5'ss	last	500	ttttgattgggatag	1	attgggat	1	ttttgatt	-7
21	ENSG00000160282	ENST00000291670	15	232	0	gtgcgggaggcctctccgggctctgtggcccctccctcgcccatccccagagggcagagctgtgacctcggtggggacacagcttgttcgtgtggggcccggagggtaggtgggcaggcagcggggcatcgcctgggaatggaggcgctggcagggacagaaggcccctagtcccatgtgacctccagtaaagttttggcaccaaacctgtgttgtgtgttggcggttttgggggcagggctgagagctgagctgcgggtcttggggcaggagcaggacatatggtcagtggcccatgggagccagggttggagggaatggggttgcagcgtgaggagacagacctcagcgccagggtccccagacacccagtgcagcccacagtgggcagggtcacag…	FTCD	1	alt. 3'ss or upstream intron retention	last	490	ctgtgcatgggacag	1	catgggac	1	ctgtgcat	-7
12	ENSG00000123064	ENST00000306014	13	231	500	catggagtgtcactacattgctcaggctggtctccaattcctggcctcaagtgatcctcctgcctcagcctcccggaactctgagattataggcatgagccaccgcacccggccaacaaagttttttttttttagagccggatagtacatattctaggctctgtgggctgtgtgatccagggtggctcttcaaccctggccttgtagtgcaaaaacagctggagaccatgcgtaagcaagtagtgagctgtgctcccgtagagctatttccagaagcagcaggcagctggccggccggccgcagtttgttgacccctgtcagtgtattcaagtgtctggctctctagctcctccctgagtgctggtgttctttgcagtgattattttgtagccatttac…	DDX54	1	alt. 5'ss and cassette	0	84	ctgtgtggggtgcag	1	tggggtgc	1	ctgtgt	-9
9	ENSG00000164972	ENST00000379135	5	230	237	gtaaagagtggtagtggggcgttggaaagaacgggtggagagggttggggaaggccgggaggagggcgggatgggtacctgaaggacggggaggaggccgagggtcctggagagggtggaaccctgaatctatccgtcctggcttttgtctccgcctcactctgtccgtgactcggcctcttcccatccctgtgcatctgtctttgggtctcctgcgctggggacccgcgggagcagAGCGCGAAGTGATGGTGAACATGCTGAACTCACTGTCGCGGAACCAGCAGCTGCCGCGGATCACGCCCCGATGCGGGTGCGTGGACCCGCTGCCCGGCCGCCTGCCCTTCCATGGTTACGAAAGTGCTTGCTCGGGCCGCCACTACTGTCTGCGCGGGATGG…	C9orf24	1	alt. 5'SS or downstream intron retention or cassette	0	500	gacccgcgggagcag	1	gcgggagc	1	gacccgc	-8
11	ENSG00000204579	ENST00000376587	2	227	500	cacccaggccggagctgttgtctcgcgtggttggaggtgggctcacccagccaggcagcctgcaaattattctctggagcctcccggggacaggacaccgcctcccacctcacacacctgtgctgagggcttcctcccagttgggaggggtgtgcctgctcctggctggattctgtccccacccccggggatgtggcagtgtcaggagacattcttggttgtcacggcgggtggcgtgactgtcatcccggggatggaggtcaggatgctgctgaacttcccacagcgcacaggacaggctgcggcctcccacatccgccaagcctgccaccctgccctggttctagggcaccaggacacgcgtccctggctcacggccagcccaggaagcaaagaggc…	CCND1	1	upstream intron retention or alt. 5'ss	Last	500	gttggtgctgggaag	1	tgctggga	1	gttggtgct	-6
7	ENSG00000091136	ENST00000222399	22	225	500	tgagcccggaaattcagggctgcagtgagctattatcatgtcactgcattccaacctgggtgataaagcaaggccccatgtcttaaaaaaatgtaatccttggattaggatttctacatgaagctatgctttacattgttagtttgctcccaacatgctccacccccatgtgctcagaagctaaagtctcatgtgctaggacctaactgtccacagccgctgtggcctctggggcagttgcaacactgttagagactacaaaacattagattggtgcaaaaagttactatggtttttgccactgaaagtaatactgccttcctctcacaactcaaagcctattctttccccttcagatgtgatcaccctgggctctttaaacagtgcagtgaagatgaa…	LAMB1	1	cassette	0	500	tttatcgggtgacag	1	cgggtgac	1	tttatc	-9
20	ENSG00000075043	ENST00000370237	11	224	500	atggccaacctctggccacgcctgagccagccgggggagcttgctgcccacccagcctcccctccctccctcccgccgggtgctcagtgtctgtggcctcccctccctccctcccgccgggtgctcggtccccgtggcctcccctccctccctcccgccgggtgctcggtccccgtggcctcccctccctccctcccgccgggtgctcggccccggtagcctccccccctccctcccgccgggtgctcggtccccgtggcctcccctccctccctcccaccgggtgctcggtccccgtggcctcccctccctccctcccgccgggtgctcggtccccgtggcacctgctctgagccacccgtgtggctggctgttcttcagacctgtgtctccctccgg…	KCNQ2	1	alt. 3'ss	0	500	ttcccgtgggagcag	1	gtgggagc	1	ttcccgt	-8
19	ENSG00000130749	ENST00000253048	5	223	500	tcttggttgcttccgtttttatgagtatctttaacttcttctagtaccacttggcattaccacactttggaaagcatcatttgagatggctgtccagcctggctgccaagcaggccatttattgaattccagggccctaggaaaattgtgaccaagcagcccccgcctgcttcccaggcccctccacgtgcgcttgctctgcatccttgggaaatgctcccttcttctcccctttgttcatcagggatcgggggtctgtggttctgttttctttctagttctggccctttatgaagaacagaaacacttgggcccgctgctactcccactccctggtacgagaaccagtccccagaggggctggagaccagcagtgcaaccctgggacagtagtgacac…	ZC3H4	1	alt. 5'ss	0	500	atctctgggacgcag	1	tgggacgc	1	atctct	-9
1	ENSG00000116977	ENST00000361174	9	222	500	ggaggagacatttctaaaatcgcacccagaactgtctacaccaagagcaaagattcgactgtcaatcacactttgacttgcaccaaaataccacctatgaactatgtgtcaaaggtttgaagagcaccaaattttcttaactctatataaaaattaagttgtaatgagctgttacgagtaacctgtatccacaatagaggcccaaagcagccccctctgcatttgtgtgccgtccctggacggattcgagagtcaaccaggcctgcctctgagccattcctgtgtatttcctcagcacctccctgcttggctgcttccccttcaggcagaacacagtactgcctcagaccccaggcacagggggccttcctggcgtgtttcactcatacagagggcatc…	LGALS8	1	alt. 3'ss	0	500	ccagctgggaccaag	1	tgggacca	1	ccagct	-9
12	ENSG00000073614	ENST00000382815	27	221	500	ctggagtgcaatggcgtgatcttggctcactgcaacctccccctgcctagttcaagagattgtcctaccctcagcctcccgagtagctgggatttataggcatgcgccaccacgcttggctaattttttgtatttttagtagagatggggtttcactatgttggtcaggctggtttcgaactcctgacctcaggtgatccacccgcctcagcctcccaaagtgttgggattacaagggtgagccgccacacccggctggaagaactgttttttattaataaccccaaaccattttttttagagtgggccttggaattgttcatctttttggtctgtatttgtttctaattctgtttacattttcatactgatataatgaatccagatatctgaagttag…	KDM5A	1	alt. 3'ss	0	500	tattttttgggaaag	1	tttgggaa	1	tatttttt	-7
6	ENSG00000164674	ENST00000360448	5	219	500	gaccacttattaaaaaaaaaatgtagcaaaagcatagcatcagttgattttattgggcaacttatacccatagcaggatgtatgctgtgtgtttctagattattccatgccttgcagattagaatggatgctcctttcagtgtcttttcctctcctttcactattcttgcttactatcataacagcctttgggcaggaagggatggacctagcagggagcttctctgccccaggcatgttatttatactttgccatttagtcctcacagcaaccctgggaggtaaggtcatatcacctgtttcacggttgaaaaaacccttgagactcgactctgagatgttgagtgagagcccagttcacacagccatgttggagtccagggatgtcgaatgccaaag…	SYTL3	1	alt. 3'ss or upstream intron retention	0	500	ctctgagggctgcag	1	agggctgc	1	ctctga	-9
17	ENSG00000187775	ENST00000374939	3	218	19	gtggcggggagtggtgaagGGCTCCATCTCTGCACGCCTCCATGGCTCTCGGTGGCGGATCCCCAGGCCTTCAACGTGGTGTTTGAGAAAGCCATCCAGAGGACCACCCCTGCCAACGAGGTGAAGCAGCGGGTGATCAACCTGACGGACGAGATCACCTACTCCGTCTACATGTACACGGCCCGGGGACTCTTCGAGAGGGACAAACTCATTTTCCTGGCACAAGTTACGTTTCAGgtaatgtctagcctcactgttcctagtgtggtccgtggaccagcggtgtcactgacccctgggagctttgtggaaaggcagattgttgggcccccacccaaacctggtgatttcaaacccgcattttagcaatatacccaggtgattataaagtctgagatg…	DNAH 17	1	no exon	0	500	cggggagtggtgaag	1	agtggtga	0	c	-14
8	ENSG00000154328	ENST00000382309	4	218	42	gtgcagaaggaaggggctgcggacccaaagcaggtcggggagCCCAGCGGGCAGAAGACCCTTGATGGATCCTCACGGTCTGCAGAGCTCGTCCCCCAGGGCGAGGATGATTCTGAGTATTTGGAGAGAGACGCCCCTGCAGGAGATGCTGGGAGGTGGCTGCGTGTCAGCTTTGGTTTGTTTGGCAGCGTTTGGGTGAACGATTTCTCCAGAGCCAAGAAAGCCAACAAGAGGGGGGACTGGAGGGACCCTTCCCCGAGgtaatggtgtggccatctgattttcgtgggctctgatagtcatagggccctgcttggtggggtttgggacttcagcagtggggacatactgaggacgtccagtctgccccccagggccctgctgtcttggggagagagg…	NEIL2	1	intron retention or cassette	0	500	aagcaggtcggggag	1	ggtcgggg	1	aagcaggtc	-6
1	ENSG00000162641	ENST00000369995	14	215	0	gtaagtacatctcctgcatgaccccatccatatcaacaacctaatgtcccaggtatgggacattcacatgacactggccactgcttccatctgggaagCCCTGGCCTCTCCATTTTGCTGCCCAGGTCTTGTGCACTCACCTGACACTTCCAAATCCAGCCCTACATCTGGATGGCAAGAGGCTGAGCTGGGGCTGGAAAATATGAAATCGCAGTGACCAAGGACTTTGAAAGTTATTAAGGGCTACACCAGTGCAAGTTGGTAGCAACCCATAAATGTTTGCTGAACAAATAAATGACTTACTGGATAATCA	AKNAD1	1	upstream intron retention	last	98	cttccatctgggaag	1	atctggga	1	cttccatct	-6
19	ENSG00000105419	ENST00000331559	9	215	500	ttgggaggccgaggcgggcggatcacgaggtcaggagatcgagaccatcctggccaacatggtaaaaccctatctctactaaaatacaaaaaattagtcgggcatggtggcgcgcacctgtagtcccagctactggggaggctgaggcggggaatcccttgaaccccggaggcggagtttgcggtgagcagagatcgcgccactgcattccagcctggcgacagagcaagactccatctcaaataaataaataaataaatggatagggagagggccacacagagactctgacagattcagagagggagggcctgggctttgcttccctccccgacgccagtgaagcccctcccccacgccacaggagccccctcccccaacacagtctctctaatcaga…	MEIS3	1	alt. 3'ss	0	214	tcctggggagcgcag	1	gggagcgc	1	tcct	-11
6	ENSG00000112655	ENST00000325774	10	213	500	gagggaagcataggtagagatctagcccagtgtggccccagagcctgttattcactgcccttcgtgcagattttgtcattcctgtgtactacctgtagtattatttacttgatgttttatttaaattgactctttaaaaaaaaaaactaagttaccattgttctaggaaaaaatatgagaaatcatgggtttgtcatagttacgttttttcctagcatacgttaagacatgtttaccatgagccaccaaaaattctcatgcgagtcaccctttggaaaatgctgaatattagtcccacccttttattttgttgctgcagacactgaagcctaaggagggagggggtcacagcagaaccgggtctcgtgcccagcccaggtgggtgggtccccactgtgg…	PTK7	1	alt. 3'ss or cassette or upstream intron retention	0	500	agtgagtttggggag	1	gtttgggg	1	agtgagttt	-6
6	ENSG00000197283	ENST00000293748	17	212	500	gaattcctagattctcagcctagaattcacttgtagacctcctatccttggcaccttgacagagccaaggagagggtcacatggaggacagcacctgcctttcccccgtcaattgccttttcttcctatgtctccagcatgtgttctggggcctggcttagggctgaagagtcaccctatttttaatttctgagcacagttactcaaggtgtgtttgtgagtgtaggtttctgtgtgggtcttcatgaggggccatacatagacctcagggtgtgggagtctgtgaccttgctccattttgagggaacctcagcaccatggcagggtcttctcaaaagcaggtgtgtggatatgatccacaggcagggaaggggttggggaaggcagctggatgtccct…	SYNGAP1	1	alt. 3'ss and cassette exon	0	500	gtgcccggcgggcag	1	cggcgggc	1	gtgcccggc	-6
1	ENSG00000163346	ENST00000368461	11	209	125	gtgtggacgagtgtgcccggcaggagggcctgactttctttggcacagagctagccccagtgcggcaacaggagctggcctctctgctaagaacatacttggcacggctgccctgggctgggcagCTGACCAAGGAGCTACCCCTCTCACCTGCTTTCTTTGGTGAGGATGGCATCTTCCGTCATGACCGCCTCCGCTTCCGGGATTTTGTGGATGCCCTGGAGGACAGCTTGGAGGAGGTGGCTGTGCAACAGACAGGTGATGATGATGAAGTAGATGACTTTGAGGACTTCATCTTCAGCCACTTCTTTGGAGACAAAGCACTGAAGAAGAGgtgggcagctgtgggggagttgggtcgggtgggacagaggcagtcgggaggatgtgaagagcaag…	PBXIP1	1	upstream intron retention or alt. 3'ss	0	454	ccctgggctgggcag	1	ggctgggc	1	ccct	-11
2	ENSG00000130508	ENST00000252804	19	209	500	tttttgagacagagtcttgctctgtcacccaggctggagtgcagtggcgcgatctcgactcactgcaagctctgcctcccgggttcaccccattctcctgcctcatcctcccgagtagctgggactacaggtgcccaccaccacacccggctaattttttgtagttttagtagagatggggtttcactgtgttagccaggatggtctcgatctcctgacctcgtgatccgcccacctcggcctcccaaagtgctgggattacaggcgtgagccactgcacctggccaacactgtcatttttacaccagattgtctgcctttggttttgttatggggtaggggatgtgagcagtgtgtgagtccatttttaagtgacacctaatcaaacctagtggtttc…	PXDN	1	cassette	0	500	ttttgggggatccag	1	ggggatcc	1	tttt	-11
3	ENSG00000114739	ENST00000352511	2	208	500	ggattgggcctggaaatacgtatttgaatgaacactgctcccctttcccacacctgcaacatacagtgattccgatgtgcactggggttttaagggggcctcttcatcggtttctgctgcagcagggaagtagcccccacccccacgcaggagcctcaggtgttggtgccctttctgtgcatctggactctgtctgtctggctgtttatccatccttctgtggcattaggtttcctgcctcctcccttttgcttaggcctaggggcagctgtgatgggctgcagaatgaggtgggggctggtgccagctggcacacgtaaattaagaggtgtgggacggatgggtggcctacgtccaggggtgagtgcaggaggttggtgaccccaacccaccacccgg…	ACVR2B	1	alt. 3'ss	0	366	ttctctggggcacag	1	tggggcac	1	ttctct	-9
2	ENSG00000115085	ENST00000264972	10	207	500	tggggcagaggggagtggcttcaccgggctgtgggacgggagccgggatgtctgtctcacagcagtttgcctgggaaacagactctggggcaggacgttgcacgctggaggattccctgagagagctcgggacacctgacgggggtgggatggggcctgggcagggggaggctgtggagctgaagttcccaacccaggggagctgcagtggggtccccgatccctgagtccactggcccctgacaggctgcccctggggagggtgtcactttggattctttttggcgatgggctgttcccggtgagcgatccggctgtgagccgtcctcagcagacgctccaggctgcagggacattgagcgccttggtcccagcctgggtggcgactacagttgtcta…	ZAP70	1	cassette and up stream intron retention	0	500	ggccgggtcgggcag	1	ggtcgggc	1	ggcc	-11
15	ENSG00000067225	ENST00000327974	3	207	500	gtgcagtggcatgatcttggctcactgcaacctctgcctccagagttctagctattctcctacctcagcctcctgagtagctgggattacaggcacccgccaccacacccggctaatttttttgtatttttagtagagatggcgttttgccatgttggccaggctggtctcaaactcctgacctcaggtgatctgcctgccttggcctcccaaagtcagaacagtcttaattatccttatttatgggtgaggaaagtgaggtacagagaggttaaatggcttgcccaggattacacagtgtagtaggttttcaactctggtaaaacagctccagcacccataatgcaccacttcccagctcactgtccttgcgggaaaggtgcctgcttcctgttgacc…	PKM	1	alt. 5'ss or alt. 3'ss or cassette	0	500	ttgggcagcaagaag	1	cagcaaga	0	tt	-13
X	ENSG00000204349	ENST00000375374	2	207	500	ggaatctggacagatgcagaatggagtaggaaggctggtccaaagaaaactgaaaattggagaacaaggggcagggccgagcctaaactggggtaggggctaggagacaagaatctgaggacaagagctgggctgagtagctcaccttaggcatatccttgccactgccctctctgagggggtcagaagcaggggctgcagggtagttaggaggctcctcaggtctaggttcagcctgtagccgttggcggagctcagccagccgtcccaaaagagcagtcacatcttcagaggccagagcctgcctggcgcggccttgccagctgatggccctctctgtgaggcactgcagggcctcgccctcgggcagccgcacaggcagtctctgcagggctacca…	KDM5C	1	alt 3'SS	0	0	agcagtggggatgag	1	tggggatg	1	agcagt	-9
X	ENSG00000165509	ENST00000298296	8	204	142	gtgtgtgctgggagggagcactttatatatggggatcccagaaagctgctcactatacattgggtgcagagaaagtacctggagtaccgggaggtgcccaacagtgctcctccacgttatgaatttttgtggggtccaagagCCCATTCAGAGGCCAGCAAGAGAAGTCTTAGAGTTTTTATCCAAGCTATCCAGTATCATCCCTAGTGCCTTTCCATCCTGGTACATGGATGCTTTGAAAGATATGGAAGACAGAGCCCAGGCCATAATTGACACCACAGATGATGCTACTGCCATGGCCAGTGCAAGCCCCAGTGTCATGTCCACCAACTTCTGTCCTGAGTGA	MAGEC3	1	upstream intron retention	last	0	tgtggggtccaagag	1	ggtccaag	0	tgt	-12
17	ENSG00000188581	ENST00000306271	2	203	0	gtgggacctgcggctccagctgctgccagccaagctgctgtgagaccagctcctgccagccacgctgctgtgagaccagctgctgccagccaagctgctgccagaccagcttctgtggatttcctagcttctcaaccggtgggacttgtgactctagctgctgccagccaagctgctgtgaaactagctgctgccagccaagctgctaccagaccagctcctgcggaactggctgtggcattggtggtggcattggctatggccaggagggcagcagtggagCTGTGAGCACCCGTATCAGGTGGTGCCGCCCAGACTGCCGTGTGGAGGGTACCTGCCTGCCCCCCTGCTGCGTGGTGAGCTGCACACCCCCATCCTGCTGCCAGCTGCACCACGCCG…	KRTAP-1	1	alt. 3'ss	last	282	agggcagcagtggag	1	agcagtgg	0	a	-14
16	ENSG00000103489	ENST00000261381	5	203	500	gacttagctgggcgtggtggcgcatacttgtaatcccagctacttgggaagctgaggcaggagaattgcttgaacttgggtggtggaggttgcagtgagctgagatggcaccactttgttccagcccgggtgacggagcgagactctgtctaagtaaataaataaagcaagactccatctcaaaataaaataaaataagataaaattttaaaaatgtgaagtcccaggcaccaccagcccaagcctagtgaaccattagctcagaagtgcggccagtgaatctgcatttcaaatagctaatttgaaatgtaaaaaataatccaagtttgaattgcagtacagaaagacactccagtccaggatcatttacttggcaaaggccactgtgctcagaagtgc…	XYLT1	1	alt. 5'ss (EST)	0	500	ctctcctgggaaaag	1	ctgggaaa	1	ctctcct	-8
1	ENSG00000133063	ENST00000367229	3	202	500	catgttggggctgcctggggctaccttctgtcaggtttcagggcctggaggggagaccctaactggggatagggagacctgcctgccagaccctgatcctgggagctcggactctgagactagcaactttcaaggatgtcaaggagtcatgagacttgggtcgcagcacctctgctctgccctcttagcagccatgctgatggggacgggccccaagctcgtgagcctcaacttgcttcccgggaaaagaaggcttagaagatgatggtcctgcccactcagtgttctgaggatcccatgtctggcctctgaaaatgctttcccaactgccagactccatccacacaaaagcaaatgccatttctgcctgtcgggtccctccactgactccaggtgtag…	CHIT1	1	alt. 3'ss	0	500	actccaacgggccag	1	aacgggcc	1	actccaac	-7
3	ENSG00000065534	ENST00000360367	29	202	15	gtgtcaggaggggagCTGTTTGAGCGCATCATTGACGAGGACTTTGAGCTGACGGAGCGTGAGTGCATCAAGTACATGCGGCAGATCTCGGAGGGAGTGGAGTACATCCACAAGCAGGGCATCGTGCACCTGGACCTCAAGCCGGAGAACATCATGTGTGTCAACAAGACGGGCACCAGGATCAAGCTCATCGACTTTGGTCTGGCCAGGAGGCTGGgtaaggctcatctgcctctcccatggacaccagtgtgtattgcactggccgtttcctctcacactgagtgtgagaggaaacatacagtattggggttaaatccgagaccatgaagacttcccaggtttgaatcctgcccctaccacatactagacgtgacagtaagcctcaaattccccatc…	MYLK	1	alt. 3'ss or downstream intron retention	0	500	gtgtcaggaggggag	1	aggagggg	1	gtgtcagga	-6
13	ENSG00000139505	ENST00000381801	11	201	420	gtgagtcacagttacacagtcatatattttataaaattagtaaaccaagtttagaatgccaaaatgtttctgttccttatgaactcacatgcgtgatgggaggtaagagtgtcatggtttttactgtattttacgtaaagacatttaatttttttctgtaatttctttcaattctagtacgcttgttaattttcatgactatttattaccttccttttgggctgcattttatttagagatggtaacagatcctttaaagctgtggtttaaaaactcataaatggtttcaataaaaattctagttttgcatgctaatgtaacagtgctttaggaatatttttgtatgtttaagattaacaatacctgaacaatggacctttcagaggtgtttttaaaagc…	MTMR6	1	alt. 3'SS (EST ends) or upstream intron retention	0	500	tttctgtggggttag	1	gtggggtt	1	tttctgt	-8
9	ENSG00000186638	ENST00000379171	2	201	282	gtccccatcacccatccgtcagcacccagctgacaagctgcccagcagggaggcagacctaggagaggcctgccagagcagagagactgtacttttctcccacgaacacatgggtagtgagcagtatgatgctgatgcagaggagacggggctggatggctcctggggtttcccaggaaagcccttcaccaccatacatatgggggtaccccattctggacctacactcaccccacgaacaggaagtagtgatgtggctgaccagctctgggcccaggagagAAAACATCCTACAAGGCTTGGTTGGCAGGAGTTTGGTTTGTCCACAGACCCCATCAAGTTGCCCTGCAACAGTGAAAATGTCACATGGCTCAAACCCAGGCCGATCTCAAGGTGCTT…	KIF24	1	upstream intron retention or alt. 3'ss	last	500	ctgggcccaggagag	1	cccaggag	0	ct	-13
16	ENSG00000166816	ENST00000335488	6	200	360	gtgagcgccctctgcggggggcccgggctctggccctgggcactgctggcgggctgccctgcagagaccgggctgtgaaaagcacctcctggcggccccctggtttggcaggctaggcttcctcaggctctgaagccctgtcagctgggccaaagtggatgggaccagggtttgctctccctgcctgaggccgactggctttgtggagcagaaagcactgggccagggaaactgggcccgagggaggccagcccagacctcagtgcctggggtcggtgtcttgggttccagcttcggcttctggccagaaatccctcatcacacagcctggtactcaccttgtgtgtccctgggacgtagGAAGAGTGCAGCCGGCTACAACCTCACGGGGCTCTTCGT…	LDHD	1	alt. 3'ss	0	95	gtccctgggacgtag	1	tgggacgt	1	gtccct	-9
16	ENSG00000103042	ENST00000219320	10	200	500	taaaataaatagccaggtgtggtgggatgcacctgtggtcccagctactcagccacttgggaggctgaggcagaaggatggctggagcccaggagttcaaggctgcagtgagccaagattgcaccactgcactccagcctgggtgagagagccagaccctgtctcaaaaaaacaaaaaacaaaagaatctctatccagatcctttcctgagctttcacatggacaccctcccctttggatgccccagacagttccttttaaggaaaaaacaatatcagtttccatgtgatgtaaagcaaagtgctaagctctcgacattcaccgtctctagtccctgtggtaaacagagtgctggtggcccattttacagaagaggaaactgagggtcaggaatggggc…	SLC38A7	1	cassette	0	500	tctccatgtgggcag	1	atgtgggc	1	tctccatgt	-6
5	ENSG00000043462	ENST00000046794	7	199	500	acaggctttgtttatctgtttttccccttagccgggccttcaacgctgcaccaggttataatgagaggacattttttgagcacaggcacccttgaacagaaatggcaattaactagtatcatcacaaatgctccaggcctttagtctttctcatggtgatgcctggagcaaaaaatgtgtttactcaagacagagcctattccggtaccttctattccagcatccttcccctttcttctctctctgttgtgcagaaaggtgttgtgtaaaaaggtggtccgaagaccttcaccaaggtctcaagtccatgacttgctgcccctgtggtacagtgctccctgacctcagattcctcatctgtaaaatgggagtaaccatcttcaggctgcctggtcccgg…	LCP2	1	alt. 3'ss and alt. 5'ss and cassette	0	500	tcactgtgtgggcag	1	gtgtgggc	1	tcactgtgt	-6
12	ENSG00000139697	ENST00000267176	16	198	500	tgagccagggaagtcgaggctgcagtgagctatgattgtgccactgcactccagcctgggcaacagtgaggccctgtctccaaaaataaaaaggttttataaattgattttctattgattttctaagtattccatgtctataaacctgtaattattaggcctcttctcaaatctgatacacagtcaaattgtgactatgccagaggttctgcttttactctgttgtcctgaatatgttttgaaacttgtgcacttgaaggcagtcttgacttagtacttttgtatccaatttcttcttcagaataaatgtttataaccttattttttatgggagtccaaaaggttagtgctggtttgtgaattctgtttgttttttgacttaacctaaatacttttcct…	SBNO1	1	downstream intron retention or alt. 3'ss or cassette	0	500	tgtggcggagggtag	1	cggagggt	1	tgtggcgga	-6
1	ENSG00000174827	ENST00000339729	6	197	500	gaaggccaaagcacatggaggcatgtatatacaaatatattcaaaaccgaacacacccaattgctactaaaatgccagcctgggtttcttaaggtccaaagttttgggttttgttctttattcttccccatcttttatgacagcttttacataagacgcgtggctacaagtatgcccactgactttctgggaacttgcagccttttaatatgctattttgccaaaatcaaatgtcagacgcttttagtaacaggattattttcgttaagaccccttcattgttaattgctgggttagtttctggggtgagttctgagcaggaaacgagcctagatagtgtgcttataagcttcctgggatgctggtggaaggggtggtagttgtactcagcatgccttt…	PDZK1P1	1	alt 3'SS	0	500	gttgggggagggtag	1	gttgggggagggt	1	gggagggt	1
14	ENSG00000092200	ENST00000307974	2	196	149	gtgagaatctttttgaactgcacatccaccaggccttcctgacatctgccgccctagctcaggctggagatacccaacctaccactttctgcacctattccttctatgactttgaaacccactgtaccccattatctgtggggccacagCCCCTCTATGACTTCACCTCCCAGTATGTGATGGAGACAGATTCGCTTTTCTTACACTACCTTCAAGAGGCTTCAGCCCGGCTTGACATACACCAGGCCATGGCCAGTGAACACAGCACTCTTGCTGCAGGATGGATTTGCTTTGACAGGGTGCTAGAGACTGTGGAGAAAGTCCATGGCTTGGCCACACTGATTGgtaagtgccgttggcttcctgcggctcctaagcaccaatgcagaatttcccaaa…	RPGRIP1	1	alt. 3'ss or alt. 5'ss or cassette or upstream intron retention	0	161	tctgtggggccacag	1	ggggccac	1	tctgt	-10
15	ENSG00000197299	ENST00000357307	18	196	500	tgatggcctgcacctgttatctcagctagtcaggaggctgaggcaggaggatcacttgagcccaggagtttgaggctgcagtgaaccatgattgcaccactgcactccaacctccacaatagagtgagaccctgtctctaaaaaaaaaaaaaaaaatgtagataagtaatgcacagttatcctaatacatagcacagtgataggaagctattatggtttatgtaaactctttctttgatttatttgctccaatataattttgctgctgttttttgtccatgtgtattgtaaaaagataaggaaaagtacatacaaccatagaaattttagcgttctactcaaatactctcatttaacagaaatgagtgtctgtgccggggtttgtgatctattccatct…	BLM	1	cassette	0	446	cttcttatcagggag	1	tatcaggg	1	cttcttatca	-5
8	ENSG00000130227	ENST00000252512	12	194	500	caggaacgttgagtttgatgtgccacaaagcccatcaagggttttatatgatatggtagaagcatcatactgccttcctccaatttgaacagttctgaattccaagacacacctggccacaatggcctcccacacaggactgtgtacttatcctacagtttactatagtcaagaacaagcgaaagactaagagtcaagaggtcagacagttgagaagggcaggactttgaggtttaaggcagaaaaacattaagagttgagaattcagattgtaagatttgacaccaacaagcagaatatacctaagggagactgatgctagggcgaagacattggccttctgcctcattaaacattcttccttggttaaaagtaatgtcgggatgtagacctctacag…	XPO7	1	alt. 3'ss and cassette exon	0	500	ttcccttgggaatag	1	ttgggaat	1	ttccctt	-8
5	ENSG00000160867	ENST00000292408	9	194	353	gtgagcacctgaagggccaggagatgctgcgagatgcccctctgggccagcagtgggggctgtggcctgttgggtggtcagtctctgttggcctgtggggtctggcctggggggcagtgtgtggatttgtgggtttgagctgtatgacagcccctctgtgcctctccacacgtggccgtccatgtgaccgtctgctgaggtgtgggtgcctgggactgggcataactacagcttcctccgtgtgtgtccccacatatgttgggagctgggagggactgagttagggtgcacggggcggccagtctcaccactgaccagtttgtctgtctgtgtgtgtccatgtgcgagggcagAGGAGGACCCCACATGGACCGCAGCAGCGCCCGAGGCCAGGTATAC…	FGFR4	1	alt. 5'ss, 3'SS or upstream intron retention	0	74	catgtgcgagggcag	1	gcgagggc	1	catgtgcga	-6
1	ENSG00000058453	ENST00000389621	17	194	500	tttgtttttgttgttgtttttttttccagacagagtcttgctctgttgcccaggctggaatgcagtggcacgatctgggctcactgcaacctccgcctccagggtttaagctgttcgcctgcctcagcgtcccaagtagcagggactacaggcgtgcaccaccacgcccggctaatttttgtatttttagtagagacagggtttcaccccgttggccaggctggtcttgaactcctgacctcaagtgatccacctgccaaagtgctgggattataggcacgcaccaccgtacctggctgggccctggtttttgtacacacgtgcattgcagatctagagaaggtcatgacttgcccaagtacatgtagcacatcagggcagaccctgggctcaaaccca…	CROCC	1	cassette	0	274	ctgggtgggggccag	1	tgggggcc	1	ct	-13
3	ENSG00000070087	ENST00000239940	2	193	500	agagaagtgaacacatcaaagaacaggctttattttgggagactttgaagcaactttaaatttgatgaaacatgatttactgtaatgggactgaatatgatagaccagctttgttcagagttgatagctgaatttttaccattacgtgaacactttcaggcaccagctgacttaatacagtttataaataactctttaagtttgcactttgtctagtgtcaactgtcaactctttacagtttctttgtatagactggtcttggttaagagacgacatcattaactgaagtcaaatcaactcatgtaaaatatgtgattatataggattaaataattatttagaaaagactgaatcttggttttacattagtgaaatgtggctatctggcagtggtagca…	PFN2	1	alt. 3'ss and alt. 5'ss	0	500	tttggtggggggcag	1	tggggggc	1	tttggt	-9
5	ENSG00000113108	ENST00000356738	11	192	134	gtaccagaagagggtgaagttgggggctttggaggggtgagcagggatgctgaggggtcactgcttgctgtcggaaaagttaagtgggtctggcccgtgcttggccctctagtgactaggcctggtgtgggcagGCAGAGGCCAGTACAGAGGAGGAGCCATTGTGGCAGTGCCCTGTGCGCCTTGTGACATTTATTGGTGTTGGCCGCGACCCACACACCTTTGGCCTCATCGCTGACCTGGGCCGTCAGAGCTTCCAGTGCGCAGCCTTCTGGTGCCAGCCCCATGCAGGGGGACTCTCTGAAGCTGTGCAGGCTGCCTGTATGgtgagtcatgggtgggaatgggttggtgggattgccctgcagctgctctccactgtttacttgggctccgggt…	APBB3	1	alt. 3'ss and alt. 5'ss and cassette	0	500	gcctggtgtgggcag	1	gtgtgggc	1	gcctggtgt	-6
22	ENSG00000205702	ENST00000381321	3	192	500	gcgtcgaagtggcggtggcggggaccgcgcctatgctgcgggctcagtgtgggcgggacgggcgggatcttccttgagtggaaaggtggtcagggtgggcagagacgaggtggggccaaaccccgccccaggcaggggagcaatgtgggtgagcaaagagtgggccctgtgcccagctggaccgggctagggactgcgggagaccttgtggagcgccagggttggagtgggtggcggagggtggggccaaggccttcatggcaacgcccacgtgtccgtcccgcccccaggggtgttcctgtcgcgctatgggcccgcgtggcgcgagcagaggcgcttctccgtgtccaccttgcgcaacttgggcctgggcaagaagtcgctggagcagtgggtgac…	CYP2D7P1	1	cassette	0	425	cgggggacggagaag	1	gacggaga	0	c	-14
1	ENSG00000169174	ENST00000302118	2	192	500	tggtctctacaatacagcagaggtatctgaggctccgagaggttgagtgacttgctcatggctgcacaaccagtaaatattggagctggaattcaggtccacggtttcctggctccaaagcccatgattttttccctcaatttattctgactggggcatgggggagggggtggcctttgggcagggccaccaggagcgaccaggcccgtagagagctgggtgcaggtacagaggaaaacctgttgtcgagtgtggcccgtagttcccatttttgcctgaatggcacatttgaaagtgttatataaccatgtgaataataatagttggcctatatgagttctttaatttgctttttggtccgcatttggtaacttctttatcatctactatactctgttg…	PCSK9	1	cassette	0	500	cttgcatggggccag	1	atggggcc	1	cttgcat	-8
10	ENSG00000107611	ENST00000377833	42	191	500	ctaacacatcaagcctttacactgttttctgaactggaatgttttctcccccataactatctggcttgatccttcatttcattcatgtctctgctaagatgttactccaatgacgtggcttttctaacttaactctaacaataaagtacccttctccctcctctcatccatttttctttatagaatttatcaccatctcacatatcatgtatttgtttattgtatgtcttccccatctataaagaaatctttatgaaagcaggtaatttgtcttgtttacttacctctgtatcccagatctcaatgaccaccacaaactgagtagccaatagcatgtgctcaatacatgcttgttatgataatcatttcctgcactctggctttattttcaagcatttt…	CUBN	1	cassette	0	159	tttctttgtgggaag	1	ttgtggga	1	tttctttgt	-6
c6_COX	ENSG00000206473	ENST00000383552	2	190	0	gtctgtgttctgcctcactattccttttggactgattctgacatcttatgccagaattgtggtggcagtgctgagagttcctgctggggcaagcagGAGAAGGGCTTTCTCCACATGCTCCTCCCACCTAGCTGTAGTGACCACATTCTATGGAACGCTCATGATCTTTTATGTTGCACCCTCTGCTGTCCATTCCCAGCTCCTCTCCAAGGTCTTCTCCCTGCTCTACACTGTGGTCACCCCTCTCTTCAATCCTGTGATCTATACCATGAGGAACAAGGAGGTG	OR11A1	1	alt. 3'ss or alt. 5'ss (mRNA ends)	last	96	tgctggggcaagcag	1	gggcaagc	1	tgct	-11
1	ENSG00000069424	ENST00000378087	9	190	500	tagctcagcctcccaccgtcttcctcctacacaccaatgatgagcctcatgccagtgaggcccggagcgcttgggaggggtcccagtggggcaggcccctctgtctggccacccctctgtcctggccccggaaggccctgtggtcatgtgctcctagctgcacggtggctgctggccacaccacggcaagtggcagcaggggccggccctgtgcacaaggatgcactcctctcggcccctgtagactttctctaaagccgcccgccagcccaggccgctgctctgcaccgagctggtgggcttgggttttgtggagcgcatgcttggaccctttcagtaaggaagggtctttggggttttctgtgcccatgacttgggggctgcacccccacagcaccc…	KCNAB2	1	alt. 3'ss	0	0	acaggctgggcagag	1	ctgggcag	1	acaggct	-8
19	ENSG00000105204	ENST00000323039	4	189	100	gtgggcaggggctgggggatcctgggctgggtgccgagggtcttgtctgctggcatgagtcactcaccagtccccatctcctggctggctggctgggcagGTATACTATGCGAAGAAGAAGCGGCGGGCCCAGCAGGCGCCACCCCAGGATTCGAGCAACAAGAAGGAGAAGAAGGTCCTGAACCATGGTTATGATGACGACAACCATGACTACATCGTGCGCAGTGGCGAGCGCTGGCTGGAGCGCTACGAAATTGACTCGCTCATTGGCAAAGGCTCCTTTGGCCAGgtgtgggacaccccccaccaccctgatccaaggccccactaacattgatcacacacccagtggttcagtggcttcaagtcccatgctgggccactcaccctagcccactt…	DYRK1B	1	alt. 5'SS	0	347	tggctggctgggcag	1	ggctgggc	1	tggctggct	-6
14	ENSG00000179600	ENST00000314140	3	189	0	gtgaggtgggaatggttgcaggcatttcagaaggtagagttgcagagaaggtgatgtaggtcttgaaggtgatcataaggtctttgatgtttgttctgagtgagatgggaaatcactggggctttgggcagaggagtaacatgatctgacttaggtttaaacaggatcactcagggccgctgtgttgcaaatagattgtagggagtaaaaatggaagaggggagaccagttagaaggtatttgcaatgactaagatgattcatttgctgactatgcatggagcacttgctgtgtgctatggtctctcctgggagcttagaatatggtcttgagtgaaatcagcttcttgctttcaggagtttgttttctactgggagacgacagagcaacaagtaaatc…	GPHB5	1	alt. 5'ss (EST ends)	last	500	tatctatggggacag	1	atggggac	1	tatctat	-8
19	ENSG00000177380	ENST00000334186	15	188	500	ggggcgggggtggagtcatgggtgtgggcgtggcttggagaggatttggggagggatcaagaacagggacctgtcaagagaggaagttggaggccgggcagggtggcccatgcctgtaatcccaacacttgctggcgccgaggcaggcagatcacttgaggtcaggagttcgacagcagccttgccaaaatggcatcgctactaaaaatgcaaaaattagccgggcgtggtagcgggcgcctgtaatcccagctactcaggagactgaggcagaagaatcgttcgaacctgggaggcgtaacccgagattgcgccactgcactccagcctgggcgacagaatgagactctgtctcaagaaaaaataaataaaataaaaaaaataaagctgggctgggaa…	PPFIA3	1	alt. 5'ss	last	500	cccacacagggatag	1	acagggat	1	cccacaca	-7
9	ENSG00000136830	ENST00000373314	9	188	500	ttgagcccaggagtttgaggctacagtgagctttgattattccactgcactccggcctggacaacagagtaagaccctgtctcaaataaaataataataggccgggcatggtggctcatgcctgtaatcccagcactttgggaggccgaggcgggtggatcacgaggtgaggagtttgagaccagcctgaccaacatggtgaaaccccgtctctactaaaaatataaaaattagctgggcacagtggcacgcgcctgtagtcccagctactcaggaggctgaggcaggagaattgcttgaacctgggaggtggaggttgcagtgagctgagatcgcgccactgcactccagcctgggcgacagagcgagactccgtctcaaaaaaaatataataataat…	FAM129B	1	alt. 5'ss and cassette	0	500	tccctcggggcacag	1	cggggcac	1	tccctc	-9
16	ENSG00000168404	ENST00000308807	3	187	500	aggtaactaagatgcagagaaggacactgccttccaggagctcacggggtggaggaggaaagaggaaagacagacagtgaacacacaacagcaaggttactgagcttgaactatgtccctaactactagatctgaaatgactacgccagatgccagatgctcaagtgccaagctctgggtaacaggaatagacatccttccaggatgagagagatgagtctggatgagggttaaggctggagggacaggcgggatttgaagaggagggaaaggaagtggatgacacattctgttaactgtccagctgtgtctctactggtcactcagaggcacgggagccgctcccttgggctgagtccatcagaagccccagccaccaccagctctggttcatgtagt…	MLKL	1	alt 3'ss and cassette and upstream intron retention	0	500	cgggggtgaggtcag	1	gtgaggtc	0	c	-14
1	ENSG00000081721	ENST00000367943	5	187	500	ttagttcagatctgttttcagaaagaatataaattcttaaaaagagaaataatcagattgtaagggttattgaaaatttaagtagtgtaatcaatgttacattattttgttctctaagcaatattgcacattttgctgggcgcagtggctcacgcctgtaaccccagcactttgggaggccgaggcaggcagatcacctgagattgggaatttgagaccagcctggccaacatggtgaaaccccgtctctattaaaaatacaaaaattagttgggcatggtggctggtgcctgtaatcccagctactcaggaggctgaggcaggagaattggttgaacccaggaggcggaggttgcagtgagccatgatcacgccactgcactctagcatgggcgacag…	DUSP12	1	alt. 5'ss and cassette	0	500	gtttgggggttgcag	1	ggggttgc	1	gttt	-11
2	ENSG00000144591	ENST00000373924	5	187	271	gtgtttgtgcacacactcgtatatgggggggtggggatgccctaggcctctgagttcttggaagtgggttgagtcagcatttgctggagttcatcctcgcctactagaaggattcttgtttggacatcaatgaatctctgagtatatagagtttctctgtgggccttgggcaggagtagtcctgggagcaagcggtggcggtcaggtgccctggctcatggtatctgtttcctaagatccactgagctggctctcgggtccctggggacagGTACCTGCAGGAATTTGCCCCCCTAGGCACAGGGGGTGGTCTTTACCATTTTCGAGACCAGATCCTGGCTGGGAGCCCCGAGGCATTCTTCGTGCTCAATGCTGATGTCTGCTCCGACTTCCCCTTGA…	GMPPA	1	cassette and up stream intron retention	0	344	ggtccctggggacag	1	ctggggac	1	ggtccct	-8
16	ENSG00000138834	ENST00000250894	25	186	248	gtgccggccagggccccggggaggggaagaggctcctgctggccagcagctctcccgcatcttccatacggaagtccacgaggccctacgtgggtcccatctcccctgtaccacctatgactcaggctcgaacaggcgcaaagcaggcgctggctgggaggtctgaggggactgcaggtggccctggagctgtggcaggtttggggctccccacttcctctcctctccccagccctgttgatgggcagCCATGACTCCACAGAAGTCATTTGACGCCCACCCGCGGCGGGAGAGCCAGGTGCGGCAGCTGGCGTGGATCGGCGATGGCGTATGGGTGTCCATCCGCCTGGACTCCACCCTGAGGCTCTACCATGCACACACGCACCAGCATCTACAGGA…	MAPK8IP3	1	alt. 3'ss and cassette exon	0	69	cctgttgatgggcag	1	tgatgggc	1	cctgttgat	-6
16	ENSG00000102879	ENST00000219150	5	185	93	gtgctgcgggaggaggggcttgggggtggctcgtggcctgcagtggatgagggcaggaggctcatggcttctgacactgtggggaacgtgcagGTTGTGACAACGTGATCATGGTGTGGGACGTGGGCACTGGGGCGGCCATGCTGACACTGGGCCCAGAGGTGCACCCAGACACGATCTACAGTGTGGACTGGAGCCGAGATGGAGGCCTCATTTGTACCTCCTGCCGTGACAAGCGCGTGCGCATCATCGAGCCCCGCAAAGGCACTGTCGTAGCTgtgagtcgccatctaccctgacctttgaccctacagcctttatccttcttatccaccatcagccaggcccttggatgctgccctccctcgcctccacctgggactggccccgtagggtatg…	CORO1A	1	alt 3'ss or upstream intron retention or cassette	0	158	gtggggaacgtgcag	1	gaacgtgc	0	gt	-13
10	ENSG00000128815	ENST00000312002	36	185	500	cacagtcttagaaactaggctggcctcagtgttttgagtcaacaagctgcaccaggctctgtgccaggggacacacattgaaaggggcatggttttctctactccatgggaagaggctagggtctgaagagatggaatgacttcaccagcataaccagacttggaatgaggtctgggcagctccaaatcccgtgctgtgagccatattccagctggggctgggggtggctcccagagtggagctgagggaggatgggaattgtgcctccctgtgactcctgccccggggcccggctacagtgggtgctgtccttctgtgcataagttcaagtccagtgtgtctgcctgtcactcctgcccagggcccagctgcagtgggtgctgtccttccatgcttaa…	WDFY4	1	alt. 3'ss and upstream intron retention	0	500	ctaactggggtgtag	1	tggggtgt	1	ctaact	-9
2	ENSG00000135638	ENST00000258106	2	185	500	cacgttcctgacccccagccctgcctctaccctgggtcctcttggagggagatgctttgcgaccagttaactgaaagcaaatcgttggggctggcggccagggcagcgcccctgggaaagggcggagaaagagcgccatggacttttcttccccaccccttggcctcttccgctgccccaggcattgtgaatgtgggtccacgcctcgtccggcctgccccatctcttggcttaacagagggatctggagagctgttattccccgcgttcccccgcggagtggctctcgagtgcggggaggtgttgcggaggggagtggacttagggaaggggcggcaaaagggcaaagggagaaatggcgtgtgtgtgcgtgtcaaggaatggagagggcagggcgct…	EMX1	1	alt. 3'ss	first	500	gcggcggggccgcag	1	ggggccgc	1	gcggc	-10
3	ENSG00000163872	ENST00000305135	21	184	500	acttaggtgactgtttccttggtcgcttttctctcagagccttagcacttaaccattatgccggccatgtagtagatgtttgttcaatgaagtgacagactgtagatgtttgttcaatgaagtgaatcattgtcatgtgttcttaataaagctcatttttagtccatgtgtatattctgagaatatgtcctcctagttttttggtgatgaagttgccttttataaagggatataataggtggtgaattttaaaaatatgatgacccccatgatacttccttgttttaaattttttaaattttcttggtccatgaaatgtaaaggtatagtaaccactgaactagagaagtaatcttttttaaatggtatggcatttactaagtagtcattaacacctaa…	YEAT32	1	cassette	0	500	cccatgggtgagcag	1	gggtgagc	1	cccat	-10
1	ENSG00000162714	ENST00000366498	4	184	322	gtgagtagaagaggtggggctgggacgggtagagatctggtacttagacactttggctgggccatgcatgtgctggctggggaatgaggagttccatcgagagccatttactttggttaggtccagactagagtttcctaagaaagccagttttactccctgaaggctctaatttgggcatgatagtgtcgtgcccctttacagcccagtccaaggcctaagttgagcctttgatggtcagctgtggagtggatggtcaccaggcccagggagagatgggacctcttcccctagccctgaaaagctgtctctgggattgcagCTCAAGCACTGTGAAGACCCTGTGGTGATTGATGATGGGGACAGCCCTCTGGACCAGGAGCAGGAGCAGCTGCCGGT…	ZNF496	1	cassette	0	500	tctctgggattgcag	1	gggattgc	1	tctct	-10
13	ENSG00000150457	ENST00000382592	6	183	500	atcatcacttagtcttttttctctaactcaaaactaactctaaatcatttaattcattctcattttctggcattgaagtaacctttgttcatgttgtttaaatcctcctaagttttccatgctcatcttaaaacatgtgtcaggcagttgttaccttttgattatggcctaagcgctaggagtgctgtccccgcagttcttccagcctctcctgcctgcagtgccttcctgccagctcagcacggtgcatggtgtcctgtgattcttcaccgtcatttctaccttggtgctagcgccaacctcaccacgtgtgtctccaaactaggaacagcaggctgcccctatggagcagctcagcggggattctctgtcctgatatgtcaggagctgattggaatg…	LATS2	1	alt. 3'ss and alt. 5'ss	0	500	gattcctgggtgaag	1	ctgggtga	1	gattcct	-8
6	ENSG00000111879	ENST00000368475	4	182	500	aaactgctatctgccatctttgtttcctacatacaaacttcttcctttttatgttagaatttgaaaataaattagaaaagaacgaatcactcattttggcgccacagtgtcagtcagtgcatcctctccgtccttcttttattcccaggagactttcttatgaagcctactgaggagttgcgcctacttcaacctgtttagcttgcaatcttaaaaaaacaaaaacaaaaacaaaaaaaaccagtaaaacggtacgaggtgcaggaagcaacattaatcatgtgaaaatgacgttttaatttaaattattctagtgcgctaagaagtattttcatgtaaatatttccattttatgtagtgaagaaacaaaaggaaaatttgtacatgtagaccatttat…	FAM184A	1	cassette	0	500	ctttttgggggatag	1	tgggggat	1	cttttt	-9
5	ENSG00000113013	ENST00000297185	4	182	500	tttgaaagtaaagggctaaagataccttaactaaatatctactgttcattaactatcagcagtaaagcatgcccggtagtattgttgatgtgcatttgtttcgcaatttgggagctgtttctgtgtcttaaatgattgctgcaaacataccagtaataggctgggcgtattggctcatgcctgtatcgcaacacttcgggaggctgaggcgggcagatcacctgaggtcaggagttcgagaccagcctggccaaaatggtgaaacccccgtctctactaaaaaatgccgaaaaattagcttggtgtggtggtgcacgcctatagtaccagctactagggaggctgagacagaagaatcgcttgaacccaggatgcggaggttgcagtgagccaagattg…	HSPA9	1	alt. 3'ss or alt. 5'ss or cassette	0	500	attttgggagtttag	1	gggagttt	1	atttt	-10
19	ENSG00000105321	ENST00000221922	8	182	500	tcagcctcccgaaaagctgggactacaggcacccgctaccacgcccagctaattttttgtatttttagtagagacagggtttcaccatattagccaggatggtctccatctcctgacctcatgatccgcctaccttggcctcccaaagtgctgggattacaggcgtgagccaccgcgcccggcgggagaagagtttggaggcagagcccctgccttgatgaggtttcttctggtgggagctgagtaaatgaaaatatagtgagatgtgaggtcctaccaagtgttgtggagaaaaatccagcagctgaggggacagagggatgctacttaggagatctgagagggcctctgtgaggaggtgccacctgagcctagttgattgtgatctctgccttgtca…	CCDC9	1	alt. 3'ss and alt. 5'ss	0	500	tgggctggggggcag	1	tggggggc	1	t	-14
17	ENSG00000004939	ENST00000262418	5	181	500	ggctgtcgggcgtcactggggaagcacagaattaaagacttgttctcctctgcccaggcccctcaggtccccactgggcactgaactgtctaagtggttagaaatttggggtggccctcagctatggcccttggagcaaccacctggcctcagggacatgctaaagcacatccacgaacaatcttagaggctggagactgacccaatgactccaaagtcccctttagcttcggcccgccaggcctctgcttcccactcctttccctccccagtggcctctccagcatccctttgggtcagggttctccaaatgccttctgcaatggggtaaaggcctggccaggaagttgggagataagggagtggtgtgagccgtatctacggacccttgagcacagg…	SLC4A1	1	alt. 3'ss(EST ends) cassette	0	95	cgcatggggccacag	1	ggggccac	1	cgcat	-10
9	ENSG00000107147	ENST00000371757	13	181	500	ccattagacctcccagcctcaggcctgggcgcttgtctggctgtgccgggcagaggcctgagtgtggtgggtaaaggggcaaggctctgagatgggggtagagggccagaccccaggcccacccctgtgtcacccaagcccacgctgatgacacagccctgcatcccctgctcccagagaatgttccagggacctaggagagagccacccggcaggcagggaggctccggggaattcgccgtgaacagaggccgccatgctgtggccaagctgcattgtcagccagcgtcaggcaggaggtggctccggcagagcttggggacagatgggcagggctgagggcctgatgccacccagctgtcaggagggcggggctcgcctggtgatgcacagctcagt…	KCNT1	1	alt. 3'SS	0	500	tgccaggggttgcag	1	ggggttgc	1	tgcca	-10
17	ENSG00000132470	ENST00000200181	29	181	411	gtaaggcggggggctgagggtcacgacaggtggatgggcggtctggcaccagcactcacagaagaggtgggccgtccaaggccagggccccctgagagagagcagacagtggaacctagcacaggtggtcagagggaaacccggtctgtgctgggaaagagggaagacccattcctgagtttatcagacatttgccctccttcctagaatggggccccctcccacccccgcatgggagatacccccacctgctctgccctagtcctgacgtgtgcacatggcagatctctcagcccctccctcgggcctcatctgtgcaaagaggacagtaagggcagaggtcagaggagggacaggcagcttgggtgcctgctgctccctgctgaccaggacccctgt…	ITGB4	1	alt. 3'ss or cassette	0	113	tgtccctgggggtag	1	ctgggggt	1	tgtccct	-8
17	ENSG00000196689	ENST00000174621	7	180	500	tctgaggcagctggctggttgacgtttgtgtgttttgtttttttttttttttttagatgaggtttcgctcttgttgcccaggctggagagcagtggcacaatctcggctcactgcaacctctgcctatcaggttcaagtgattctcctgtctcggcctctcaagtagccgggattacaggaacacgccaccatgcccggctaattttttttttgtattttcagtaaaaacaggattttgccatgttggccaggctggtctcaaaatcctgacctcaggtgatccacccgcctcagcctcccaaagtgctgggattacaggcatgagccacccgtgcccggccggctggttgatctcagtggtggtcaggagtgggtggggactcgcctggggcttaggt…	TRPV1	1	cassette	0	500	gctccccgggggcag	1	ccgggggc	1	gctcccc	-8
19	ENSG00000159915	ENST00000334152	2	179	500	atgacattataagaaaaagttgaattgcttgatatgtactgtagaatgaggtctgaagctgcagctgcctgccatttcagaaagatggtttattttgtaaacagatggtgtaaacttacagtatcaataccgtacagaactgtaaatatttctcttcttcttgattttctttttttcttttttcttttttttttggagctggagtctcactgtcgcctaggctggagtgcagtggcacgatattggctcactgcaacctctgcctcctgggttcaagcaattctcctgcctcagcctctggagtagctgggattacaggcatgtgccaccacgcccagctaatttttgtatttttagtagagacggggtttcaccatgttggccaggctggtctcaaac…	ZNF233	1	alt. 5'SS	first	500	ctcttggctgggcag	1	ggctgggc	1	ctcttggct	-6
3	ENSG00000185621	ENST00000330198	6	179	500	tagaaacaaggggagatgactcatacctttatattgtttgaatttttaacaagatgtggattgcattataataggaaatatatttccattaggtaagattttttttaccacttagtttagaattaattgtagattcaaagaaagttgaaaaaaaagctacttttagggaaatcccttcatctagtttcagagttttaaaaccttttatatttctgtcttttcagcgtcctgtttggttggccttcctttgtaaataggaattatttaattgagattataggtttatgatcattttatgtaaagtggacatttcattaaaataaattcagaattagagctaggtattgagtagacagggaggtatggattttgataaaagtttagggataataaagatta…	LMLN	1	alt. 3'ss and alt. 5'ss	0	500	ctcccgtgggtgcag	1	gtgggtgc	1	ctcccgt	-8
17	ENSG00000108352	ENST00000264644	9	179	500	tgggagacggtgttcgcagcacaacgtcctggttccaaggctcacttgcagcaagcccttgggcaacgcatggccgtaacctttgttcccccatctgaaaaaaatcgcaaagagagagaccccagagcacagtggctcagggcccaagtgctgtttacacagaacctgacccaggatttctatttttaaaatattcactattaaagaaataaaataaggcagagacaataatgcctagcagatggttgtcttgaggatgtcagccgtgagcgaatgcctggcacctagtaagtgctcagtagctggtgaaatattattaatgctggttgttttctttttccgcatctttgccgcctcctgtcctttctatttttctattttccaccccttccgcccccg…	RAPGEFL1	1	alt. 3'ss	0	87	ctgccgtgggtgcag	1	gtgggtgc	1	ctgccgt	-8
11	ENSG00000149260	ENST00000278559	14	178	500	tcacttaaacctcctgtgcctcgatttcccccttctacaaagtggggccaatgattcttgtgtgtcagcactgttactaccgagtgctgagtaagggcaaaataatacccctttctctatgtatctctgtatgcacacgcactatatatatatatatatatatatatacattcatgtaatcaccacttctcgatgtctatttcaaatcaaggctcctgagtagggggtgaagtgagccagcttgcacctcaggctaacacataggactttgctcagccatgtcccctgggatacaggggcacaccaggaccaagtggcagacctgtgggcttcagcctcggggccggggcatgcctgccaccccctgacaaaaacaggttccacagtgctacccttgct…	CAPN5	1	upstream intron retention and alt. 3'ss	last	0	gatcaggggtgatag	1	ggggtgat	1	gatca	-10
12	ENSG00000010219	ENST00000010132	11	176	500	tgcagggtgattccatgatggtagttcagtcaatgtattctgctactgtattacaagtttgattggattatatccaagtccccttgcaaatcttaatattctagaattctgtaaatctccttgcaatatttttgaagccccaattctgtagtctggaaattgaaatctttgttttaatattcttagcttaccaaaccctaaatcctattgattaagcttttgtaaaataatatttcttataaggaaatttctaggaatgctggaagacttggactgtaatatatattccctggcttgttatacacatcttctaaaaagattatttccattagttgtttccaggtacttttaagttatatgccataatctctgttctatgattatatatctttgagatat…	DYRK4	1	alt. 3'ss or alt. 5'SS	0	500	tttgttggggtgcag	1	tggggtgc	1	tttgtt	-9
1	ENSG00000010165	ENST00000367736	2	176	500	tgacctccttaggctcccacgtcagcttaccgtgtagctggtaccacaggtgtgtgtcaccatgcccagttaatttttctactttctatagacaggattttgccatgttgcccaggctggtctcgaactcctgagctcaagtaatctgcccacctcggcctcccaaagtgctgggattacaggtgtgagccactgcccctggccactttgagatctttaagagacaataataataacacactagttcatcttctggatctagtcatcatgaatccaggattcagttatcagatgtcaaattcactcctagatttctgaaatgagacagggagacctctaaatcttgtatcccctgaatggagacagtgagctgactttcccttttgccttccctgaggc…	METTL13	1	alt. 3'ss	0	500	cctgggcgggggcag	1	gcgggggc	1	cct	-12
12	ENSG00000122965	ENST00000261741	17	176	500	cattctttaggttcaagggggtatttagactcttcctaagttttgttcccattctgtaattttttaaaagttttaagttgcattttagtttgaaagttcactaagtgctggtttttttttttttgtttttttttttttgttttttgaggaaaaataacgttttgcttaggctcacggttcagtaaaacagttcacatggtaatttatttccaagttcaaattagtgtgagctggtcctgtttaaggctccatttgagggctgtgttttgtattcctttctctttacaacacagcaggggcaggactttctctctgtctcaagagttgctgaagctcagcacaagttggggatcacggtgccccttcctgccactgcccgcagaggcagaacccctttac…	RBM19	1	alt. 3'ss or cassette	1st	500	ttgatgggggttcag	1	gggggttc	1	ttgat	-10
19	ENSG00000187266	ENST00000222139	3	176	500	ggatcacctgaggtcgggagtttgagaccagcctggccaacatggagaaactctatctctactaaaaatacaaaattagccgggcgtggtggcgcatgcctgtgatcccagctactcgggaggctgaggcaggagaatcgcttgaacccgggaggcggaggttgcggtgagccgaggtagcgccattgcactccagcctgggcaacaagagcgaaactccgtctcaaaaaaaaaaaaaaaaaaagccaggcgtggcgcgtgcctgtggtctcaactacttgggaagctgaggtgggaggatcccttaagccccagaatttgaggctgcagtgagccatgatcgcgccactgcactccagcctgggcgacgaaggaacaccttgtcacacacacacacaa…	EPOR	1	alt. 5'ss	0	80	tccctgggcgcatag	1	gggcgcat	1	tccct	-10
2	ENSG00000125618	ENST00000263334	5	176	281	gtgagtgctgggacaggagggcagcgggcggtgcacgagagcagtttgctcaggctttgatggggacagaaacccttccacttatgatatgggactttgtaggggctctgcatgtgactgtcacatgtcctgtccctcagttggccaaggctcctgggcccacgtggctggccctttttctccctccacagtgagtcagcttggagtcagtcctctactttggcctagagcatgaatagataggtcccctaaaagctttcttccttcccggggggtaccagGTGATCAGGATAGCTGCCGACTAAGCATTGACTCACAGAGCAGCAGCAGCGGACCCCGAAAGCACCTTCGCACGGATGCCTTCAGCCAGCACCACCTCGAGCCGCTCGAGTGCCCATT…	PAX8	1	alt. 5'ss, alt. 3'SS	last	500	cccggggggtaccag	1	ggggtacc	1	ccc	-12
5	ENSG00000113073	ENST00000230993	9	175	172	gtgaggcgagctgggaggaaacaagggtaggtgacctgggggaggggaggagtcacagggaaactgaggtgtgtgctcactgtgggaggggctcacccggtcacagggaaagtagcggggatgcgggtgtggagtgtgaaaacctggatcactgacgaccctcgggcgggagGCTGTTTGGGGGCCTTATCCAGGACGTGCGCAGGAAGGTCCCGTGGTACCCCAGCGATTTCTTGGACGCCCTGCATCTCCAGTGCTTCTCGGCCGTACTCTACATTTACCTGGCCACTGTCACTAATGCCATCACTTTTGGGGGTCTGCTGGGAGATGCCACTGATGGTGCCCAGgtgggtagggcccagggggcaggcacaagcgttggtgtcccctagtccatcc…	SLC4A9	1	alt. 3'ss	0	151	accctcgggcgggag	1	cgggcggg	1	accctc	-9
11	ENSG00000173120	ENST00000308783	6	175	500	acaaaagaatataaattcaaaatcagtctgttacccactaaattatggatacttcattcaaattatgagatagattaggtcaacctgcatcaaatcagtatagatcagtaagtaagagcttgactctagagtgagcctgccccggttcttttcctgctttgttctgtaagttacctaacatctgctttctcatgtatgaagtggagattagtatttagcatttagaattgttaggattaaatgagacattagataaaagagtcaacaactgactgtatagtaaacatgccttagggaataattattattaacattatccattgtctttcccattctttgtgatttgattatgattgttgagtgagaactttttccttgtgtattattgaaaataagaaa…	KDM2A	1	alt. 5'ss	0	500	ttttatggcagggag	1	tggcaggg	1	ttttatggca	-5
19	ENSG00000063176	ENST00000340932	7	174	33	gtaggttgaggataccacgaagggagggatgagCCCCTCCTGGGGTGATAGGGACCCCTATATCTCCCACTCAGCCAAACCCACAGTCAGTCAAGTAAATCAGCCTGCCTGTGGGATGCTCACCCCCAGCTCCTGGACATTTTTGCCTGCCTGCTTCCCAGCTGTATCCCGAGCGCCCAGAACTCTGCCTGGCATGGGAGGCACTCAgtgaattgtagggagcaaatgaaagatgaccaggaacctggccccgtaaggagtcgcctggaggtggccccacggctgtggtgggcctgggccatggccttcgtggtctcattgccagctgctttcctacctgtctctttccccaacccctgtttgctccttccttctgtgtgtccgtccatctccggctgt…	SPHK2	1	alt. 3'ss or cassette or alternative 5' ss	last	376	gaagggagggatgag	1	gagggatg	1	gaa	-12
6	ENSG00000146414	ENST00000367505	19	174	500	caaagtgcctcgtatatagtgcataattacagatttaattaagtatatatacatatatatatatattcaaccaaggaatataactcttagccatttttcttctttcttcccaatattctgcttttatgtttcatcctgcaggcacctcctcatatagagcaaggatgtcaggaaggctatctgtagtcaggcttaaaacggaagaatgtggcagtcgtacactttcaaagatatctgagacagacatacatttttcatgctctttttcagttcctgagcacaggactatcaaatttttttggtatcttttacggtagacagcccaatattatactttgaatacattctgaaggaaaactcactcaaatgttgctgttaaaaaaaaaaaaaacagcaaac…	SHPRH	1	alt. 3'ss or cassette	1st	314	tggtgtgggaatcag	1	tgggaatc	1	tggtgt	-9
14	ENSG00000187621	ENST00000342332	5	173	189	gtaaatttggtatcttagcaagtgggtgactaccactgtctgggggaaagctgatacacgaggacttgacaataattacagcagtaacaatcgctactattttgttttgagatgaattttagtttctgaaattgtccaaagcacttttatcaatagaaacttgttacacatccctccaacagggagaagCAGCACAGGAAGCTGCCCCCTCAAACACTAAAGGCTCCTGGAGCTATTCACAGTGCTGGGGAACAACCAGAGGAGGAGGAGGACAGAGGGAGAGAATACTTTTTTTAAAAATCCCAAACAAAACCAAATTCTATACATGTATATCTCGAGTGAGTAAATGTGTAACACTCAGC	TCL6	1	alt. 3'ss	last	0	tccaacagggagaag	1	cagggaga	1	tccaaca	-8
1	ENSG00000183317	ENST00000330210	6	172	96	gtcactttctcctcggctcagcctgcccagctcagccagggcagtggcctctggcggtatctgaggtgctgtttccccacagggcggtttggggagCTGTGCTGTGGCTGCTTGCAGCTCCCCGGTCGCCAGGAGCTGCTCGTAGCCGTGCATATGCTGAGGGACAGCGCCTCCGACTCACAGAGGCTCGGCTTCCTGGCCGAGGCCCTCACGCTGGGCCAGTTTGACCATAGCCACATCGTGCGGCTGGAGGGCGTTGTTACCCGAGgtagggcccggtgctcccttcctgctgcccagcccacgggtatggggggtggaaatgatggtgtgggagtttggagtgcccctgcctctccaggtccttccctcagctatgggagggagcttcagccaggg…	EPHA10	1	alt. 3'ss	0	500	gggcggtttggggag	1	gtttgggg	1		-15
1	ENSG00000142920	ENST00000341637	5	172	21	gtggctggggtggggcgacagGGTTTGTCCAGCAGAGGGGCACTGCGTGTCTCATCAGGATGGTTCTGTGCATTGCTACCGATGACTCCCACTCCCTGAGCTGCCTGAGCCTAAAGTTTGGAGTGTCACTGAAATCCTGCAGACACCTGCTTGAAAATGCGAAGAAGCACCATGTGGAGGTGGTGGGTGTGAGgtgagcactgggaacccctgccatcccctcccacaccaggctccctgcctctttcccaggaattaattctatatgagaccttccccagggcctctgagtagggcctgtccctgggcctggaattcttccatttgagaatttcctctgtttgaaaaggaagtttagaagggtcccttccccagtcccagggtccccagaaggtcttg…	ADC	1	alt. 3'ss and cassette exon	0	500	ggggtggggcgacag	1	ggggcgac	1		-15
1	ENSG00000149527	ENST00000378489	10	172	500	ccatgttccaccagatggtgtgtgccaggcttatgtctccttctttatgggaccaatgtcaggaccccagggccattcagaggacagggtccccagtatctaggtcaaaaggattctatttcccagcctatctatagctccacactgtaccttggttttgtccacatcattttaaaaccatgactttttcaaacgttccttttgttttcctggagtttctcattgcctttgttttttttcttattggggaaagcagctcatgctctctttaccagtccctaagattctcccagctcctttcccatccactctgttgcttttcaaagccattgacgggtgggccacctcccagagctgctggtaatcccagctatcctgggttcctggtgaagacccctc…	PLCH2	1	cassette	0	381	gccttggggccacag	1	ggggccac	1	gcctt	-10
2	ENSG00000138028	ENST00000389521	6	171	0	gcagaggctgaaggagatgcccccgggcccagaggggaagctgggggccagGCAGAGGCTGAAGGAGATGCCCCCGGGCCCAGAGGGGAAGCTGGGGGCCAGGCAGAGGCCAGGGAGAATGGAGAGGAGGCCAAGGAACTTCCAGGGGAAACACTGGAGTCTAAGAACACCCAAAATGACTTTGAGGTGCACATTGTTCAAGTGGAGAATGATGAGATCTAG	CGREF1	1	alt. 3'ss or alt. 5'ss or upstream intron retention	last	51	gaagctgggggccag	1	tgggggcc	1	gaagct	-9
2	ENSG00000169994	ENST00000389524	20	171	500	tgaacagggcaaatgagagaatgcacccatagacacgtcagcagcatgcttctgcacccgcatgcccccagctgcctgcaaagcagccttatctgtgacttcgttactgcagcccctggggacctgtcctggtggaccctttttgccctttgaataaagggaccaagtggtcctgagcagtggttgtgcagctgggttcctgggggtccctggagtttgaaggggtgccttaagagccatctgagggtagggacaagccagcaacctcacctctccagagctctgattatcactgggaaagggaaagccctggctggttgatctctaaccacactagctgttaaaatctactgtttcagagcagaatattgatttggacaaatgatggcaggatgaggc…	MYO7B	1	alt. 3'ss	0	500	ccacggggtatgcag	1	gggtatgc	1	ccac	-11
19	ENSG00000090372	ENST00000263280	13	171	500	tgtggactccagcaaccagggaagcagtgattggacctctgaatgaccagggggctttggagagaccaggcaaagcccatgcacttggccatgggctgaaaagactgctcgggccagggttgggaccaacccttgtccagcacaggctgcgtgccgctcctggggccacagaaccatgctgttccttcttccttaatggagcccgaaaaattctgtattgagctcccagtttctgggccctgcttggggagacagctgtgaatagagggaaatccctgccttctggagccctagaaccttccttggagagctagtgggcagtgtgagcagctgccgggctgtcctggcagtggacagttccgaggggcaccaggtgtgaagtgggtgcgtgggtgattg…	STRN4	1	alt. 5'ss or downstream intron retention or cassette	0	163	ctgcggtgggtgcag	1	gtgggtgc	1	ctgcggt	-8
22	ENSG00000184459	ENST00000300399	10	171	500	ttttgtagaggcaggatttctccatgttgccctggctggtttcaaactcctggcttcaagtgatccaccgatctcagcctcccaacgtgctaggattacaggcatgagccactgtgcccagcccagacctagatttgaatcccaattctaccacttattcccctagaaccttgagaacatcatttaacctctgtaagactcacgttctccactatgaaacagggatgctgatagaatctgcctcacagggattttctgaagattaaatgtgataatatataaagcccctggcacagtgggtagtatcaagtattatgttcagtaactgccaactgttatcatcgtttgatttttgtgtgtaattatgattattaaagagctttttttctattctaactg…	BPIFC	1	cassette	0	500	tcggaatgtgggcag	1	atgtgggc	1	tcggaatgt	-6
22	ENSG00000099949	ENST00000215739	15	170	288	gtccgcctgggtgggggtggagcagggttggtgtgggctggggtgcgggcagcagagccaaaaggtgggtgctgccagccctgccttactgatgggccccctgaggctcagaggctgcaggtcaccctccttacccatgatcactgcagctggacgccatctgagtcccccgaggccttgttcctacctagtggccccagcccacactcttccatggggggagccctgcgccctgtgccctgccctcccctctccggctccctgagattcgggggctctggggcgcagGCCATGTGGAGGATGTGCTGCTCATCATGGATGTGTACAAACTGGCACTGAGCTTCCAGTTGTGCCGCCTGGAGCAGCTGTGCCGCCAGTACATCGAGGCCTCCGTGGACC…	LZTR1	1	alt. 3'ss and cassette exon	0	142	ggctctggggcgcag	1	tggggcgc	1	ggctct	-9
15	ENSG00000157483	ENST00000288235	21	170	210	gtattttagcaattttgtttcattgattttaataaatctgaagagtaaattggagcttaagtgaagttttaagttccattttattttgcatataatgtcacgctaaaaatattgcatcatttagagtttctttgtatatttccacagtattttcctcccttttctgactgacttatccttcttccatcttgaccctcttgggaattgtagCCTCAGACCTCTTATTGAACAAGAAGGAGAGAAGGAGAAACAGTATTAACAGGAACTTTATAGGGGATTATATTGGGATGGAAGAGCACCCAGAACTCCAGCAGTTCGTGGGCAAGAGGGAGAAGATTGATTTCGCAGACACAGTCACCAAGTATGACAGGAGGTTCAAGgtacgtgctaactgcctgc…	MYO1E	1	cassette	0	500	tcttgggaattgtag	1	ggaattgt	0	tctt	-11
5	ENSG00000037280	ENST00000261937	7	169	268	gtgaggtcagcagcgctgccaggctgtcctgtccccaggagtccctgtgactgtacagcacacactgggcctccgcgtggaggatgtgtgggcccaggcctgccccaggggccccggtctgagtggcaagtgttccacccaaagaaaactcagggcctgggtccagggcttccggagccaccgctggctgggctgggaggtgtgccttcggtggggtagctgtgcaggagcccgcctgctgacgcggggcttccctgggtgcgggcagGCAGAGCGGGGTAAGTGGGTGCCCGAGCGACGCTCCCAGCAGACCCACACAGAACTCTCCAGCATCCTGACCATCCACAACGTCAGCCAGCACGACCTGGGCTCGTATGTGTGCAAGGCCAACAACGGCAT…	FLT4	1	alt. 3'ss or cassette	0	259	cctgggtgcgggcag	1	gtgcgggc	1	cct	-12
12	ENSG00000089159	ENST00000323871	15	169	0	gttccaccccgagcacttcgtctgtgccttctgcctcaagcagctcaacaagggcaccttcaaggagcagaacgacaagccttactgtcagaactgcttcctcaagctcttctgctaggtgccctgcccctgtctctgccccccttccccagccagcatccccaactgcgactgtgacctagagacttcacccgggggtgaaggggtaaacccgactgaaactggaacccttgtcctccgctggtgcgggatggacagagggccgtgaggggtccccctgcttgtcttcacccctgccagagcctctgggccccctcctccctcctgtagctctccctaggctgcccactctccatcctccccaggggtagAGGCTGGGGGCTCCACCCCAGCCCATGT…	PXN	1	alt. 5'ss or upstream intron retention	last	371	cctccccaggggtag	1	ccaggggt	1	cctcccca	-7
19	ENSG00000104960	ENST00000221557	13	168	229	gtgagtggtgaccctgtcatgtacaggagggaccctggggcatgtggggggggtggggttgggaaagaagcagggcgaccttggccttggggagagcagagcagagggagaggcagcagtcccagcggtcctaggctgtcgggaaactgcagcccagcctcagggccatgggaggtggtatccaggcctgggtggggccaggcctctgctcacagggatgtggggtcagTGCTTGGGAGCCTGTGGCCAGCAGCCCCCACTGCACCCCTGCCCCCAGGTGACACGCTTCTGAGCAGGGGCCCCTGGGGACTTCAACTGCCCAGCAACATGGAGGATGGTGTCCTGAGGCCTCCAAGGACGGTCCCCACCCCTCTACGTTTCCCCAATAAAGCCTTTT	PTOV1	1	alt. 3'ss	last	0	gggatgtggggtcag	1	gtggggtc	1		-15
17	ENSG00000108588	ENST00000225726	12	168	212	gtaagacccaatgcctgtattatataaattggcacctttttttgtttcttctcaagggggagggcagctatcaatgatttcagtgactgaatttttgctagttgatttagaagtgccaaatgggagtagttttatgaaagaatgctaaacgggattttgttgctgttgactagaaatggatttcttatgaaatactttgtttcttggggaagGGCAAACAAAAAGCAGATAAGAACCGTGCCCGAGTAGAAGAGAACTTCTTGAAACTGACACATGTGCAAAGACAGGAAGCAGCACAGTCTCGGCGGGAGGAGAAAAAAAGAGCAGAGAAGGAGCGAATCATGAATGAGGAAGATCCTGAGAAACAGCGCAGGCTGGAGgttagacaaacttatcact…	CCDC47	1	alt. 5'ss	0	500	tgtttcttggggaag	1	cttgggga	1	tgtttctt	-7
2	ENSG00000188743	ENST00000342338	2	168	0	tgcggggaaacaggggactaagggagacggaacttcgaaatgaacgacctcgggcagcccccacccgagctctgggcctcagtgtccgagtctgcacggtgaggactggacgctcctgcggctccgggaatagggcccgctggtgcagcctgggcgtgtcgtgggagccgaggcgcgaggcccgggctggggatgaggggctgaggggcgcgggagggatgcagagaggatgcggtgaagtgcgaagatctcgccccggtcccggcggggcgtgggcggcgtgaaacgccatacaccaggctgagaggcccgggtccggccgagcggtctgaggagcaggtgggtgtgggtgtgggtgtgggcgcgaagggctgagggcgtgggcgtccgcgccttacc…	SEMA4F	1	alt. 5'ss	first	500	agggcgaggctgtag	1	gaggctgt	0	a	-14
4	ENSG00000018189	ENST00000226328	11	168	500	tcgcctcgtaaccatactagtcatcatcctcagtaattgcgatgttaccccagggacccagatggtcctctgggttccctgggctcttgaatatatcaacaacattcacatttaggaggactgcaactgcttcattttgtgctgactgctgtaaccctgtaggtatatttctataataagatatgaccatcagttgtcgtaatatctactgaagtgtctcaaatatgtatatattttagatgtattaaataacactatctttggcttagcaggtttttcagatttgtacattattgggcaaatgttattgtatatcctaattattattgttaattattaattaattattgttaatgtctctgaaaatgaatggtagcttaagctattttgccagaatat…	RUFY3	1	alt. 5'ss	0	500	tacctttgggggcag	1	ttgggggc	1	taccttt	-8
20	ENSG00000101425	ENST00000262865	10	168	500	tgtcttgaagcttcatttgcataacaatcacattatttttactcagactgtgggtttacctgggggaagatcagagactaagagaaaggggaagaaggtcacaaaggccctccttagttcccccttgaagccactactgctgtctgagaaagtaacatctgcagagacctgaaggaagggaaagagccgagagaagaatgcgaggaaaagtatctaacaatggggaacagagagtgcaaaggattttagatggcaagagagcttgttgagtttggggcacagaaagagttccatgtggccagagatggaagacaagaggcagaggtacatgtggtgaggttggcagggtgccagctggcagactgtgcaatcttaggatttattctaagagcaatggga…	BPI	1	alt. 5'ss(EST)	0	500	cactgggggctgcag	1	ggggctgc	1	cact	-11
1	ENSG00000143858	ENST00000367268	3	167	500	gacccatccccagttgggttttgcaaagcccagcagcagtctaggtctagcctcaaggagcttggcctgcctatctggctatgcatcagccctctcaagacttggcacaaggggcagaggccaaaggactgataagcatcatcccatcctctctagagtgagccagtcctccatagatcacactagtaaaactcaatagagctaaactgatattcttccatgcatccacctggttgctacctctcagctagcaggctataccaacaaggacagtaggcaaaaaaaaaaaaaaaaaaaaaaaaagcaaggcatgattgaaaaggcatgcaaagtatatgcaccttacatacaaatcactcatgggtgtgtggcttttaaaatgtggggtgtgggcattgt…	SYT2	1	cassette	0	500	tctctgtgtgggcag	1	gtgtgggc	1	tctctgtgt	-6
4	ENSG00000164142	ENST00000340515	8	165	500	actttcaggatgatgtgatggtgtacaggctgtgtgctgagaaggactccgaggacatgaaggattctcaggaggaagctgctaggccaccagctgaagcccaggctgaagttcagagtgtccccatcaacaacggccccctcctcagcacccagccagagacagattcagaggaggagtggaatagggacaattcagacccgtttcacagtgagcccaaggagccaaagcaagagagggaacctgaagcagccccagaatccaactcagagttagcatcccctgcccctgaggcagagcacagctctaacctgacagccgcccacccggagagcgaggagctcattgcccagtatgaccaaatcattaaagagctggattccggcgccgagggcttga…	FAM160A1	1	alt. 3'ss or upstream intron retention	0	0	gaggggaagaaggag	1	gaagaagg	0	ga	-13
11	ENSG00000085741	ENST00000263677	4	165	0	cccatctcaaaaaaataaaagaaaacagccccatcattttggtaaccccttattagaaatatagggaaaagttagaagtacctttaggtaagaggattatttaaaattccccaaagatcaagacagcttctaagaagggctgagtcggtggccatgggagacgctgccggctgcctggctgggagtcatggggtgttggtggggtggtgaccaaggcatgcactgacctccttcctgcccccacaataggcagtgcaacaagacatccaacggaagcgacagctgcgaccttatgtgctgcgggcgtggctacaacccctacacagaccgcgtggtcgagcggtgccactgtaagtaccactggtgctgctacgtcacctgccgcaggtgtgagcgtac…	WNT11	1	alt. 3'ss	last	500	gccaggggcctggag	1	gggcctgg	1	gcca	-11
2	ENSG00000138029	ENST00000317815	15	165	449	gtgagtttctaattttaaaaaatgcgtgaattttcaaagcacgttaataattggatcttagttacctgttcttaagaatatgaagggaaagcttctctttcttttgaagaattttgtctttcattaaagatatttatttcttagtgtaaaagtagaaattcttgtatttcattaaatatatttatttcttagtttaaaaatagaaattatttagcaaaaataaaattctgtgttttttgttccttgcattctgacattagatgaaaaataaatggactcctgacttttaatattgacctagacttactttcttttgcagtaaaattatttgtaatatgtctgacgttacgtattttcctctatctctcttacttcgtagtactaagagcctagcttgat…	HADHB	1	cassette or alt. 5'ss	0	500	ctttgggggagccag	1	ggggagcc	1	cttt	-11
19	ENSG00000105767	ENST00000222374	5	165	495	gtaccctgggccgagtgctgacaagggatggggaggaggtgggacttaggagaggttgtttatatgtggagaggagccacaggttttcacagacactggacattcaatatgtagtggttgatgtcgagcgcggtggctcacgcctgtagtcctagcactttgggaggctgagatgggaggattgcttgaggtcaggagttcaacctgcccaacattgtgagaccctgtctctaagtatatatataaatttatgtttttatatatatagcaattaaatggattgatagacgagaaagcatgagcgtgaaagagggaagagctttgggaggaggcacgtgggcttggttaggggaggggcgtagcttggaggacaagaggcggggcctgtgggtaaggggt…	CADM4	1	downstream intron retention	0	122	accggggtgtggcag	1	ggtgtggc	0	acc	-12
6	ENSG00000181355	ENST00000328225	7	164	500	ggtagcccaaataaagtgcctctgtgtgcagagctcaggaaatgttctcagagatcctaaggtgggaaaatgaaccagagagctctggcttcttctaagcctattcatctcctaaactggttacagcaacacagtgagtaagtggtaagatgttggagtaaacaacatgtaatattaacgtacagaaaagcacagtatccacatttcaagatatatttggtaactgggaaaaaggcttaaatgtatagctgtactttgttgagtttgtaaacattatgggataaacaaaggtggtggtggttgttttttaatcttcaaacttctgtgctttagttgttttccagtacatgaaatagaaaataatttgctagttggtcgattatgaaaaaaccaaacttt…	MRDS1	1	cassette	0	500	tcttggggtaaacag	1	gggtaaac	1	tctt	-11
3	ENSG00000168237	ENST00000358709	2	164	500	ggttgccttgggctagtcgtctggcctcccctgagctgtggagtcctccccctgagctgaccttttcggtgacagtgagagggtgcatggggagcacataatgcagggcctgacacatccgtagagtccttggaaaatgtcactgctattgctgctgtctgtactaatgtcacctggggctaggccctcagacctcatggagtcctctccttgatcttccattgtgtgccccctgccctgcctcctgttctagtctcttaaggagtagttagttcttccggtgcctactgggacctggggtaccccaaggcaggggcaacctcaggtggccaggatgtggtgactgtacacatattgcatatccacaggggggcaccctaaccccacctttccagcccc…	GLYCTK	1	alt. 3'ss or upstream intron retention or cassette	0	337	gaggtgggggttcag	1	gggggttc	1	gaggt	-10
11	ENSG00000134571	ENST00000256993	11	164	256	gtgagtgcccaacatagcacagcaccctcatcacccctaattctgccaggagcccctccagatccccagcccctcttcagctcccttggcccccagtcctgcctggcctgggacccagagcagctccagctgccccaccagaagggaaggggcagagggacaggggtggctacagctccttggtcctgggcccaggaagccccgcccagggggctgcagtcttgcccccggccacagcctagactgcgggacacagGGACTCGAAGCTGGAGGCACCAGCAGAGGAGGACGTGTGGGAGATCCTACGGCAGGCACCCCCATCTGAGTACGAGCGCATCGCCTTCCAGTACGGCGTCACTGACCTGCGCGGCATGCTAAAGAGGCTCAAGGGCATGAGGC…	MYBPC3	1	alt. 5'ss (EST) or cassette	0	500	gactgcgggacacag	1	cgggacac	1	gactgc	-9
17	ENSG00000011028	ENST00000303375	22	164	97	gtagggccagcctatggggagcccccagtatcctctgacactgtccccccaaatagctatagcagagtcactcacaactgtcttctggggaccatagCATTCATCACAGCCAGCCTGCCCAATGTGACCTTTGACCTTTGGATTGGCCTCCATGCCTCGCAGAGGGACTTCCAGTGGGTGGAGCAGGAGCCTTTGATGTATGCCAACTGGGCACCTGGGGAGCCCTCTGGCCCTAGCCCTGCTCCCAGTGGCAACAAACCGgtgaggatgccctccctgttcccctccgcaccgcgctgccctaagcctgtggggctgcctttgccccagcatctcttgccccagggtctcccttcttccagcctctttgctcacattgcagccttctggggacagtag…	MRC2	1	cassette	0	187	ttctggggaccatag	1	gggaccat	1	ttct	-11
22	ENSG00000100263	ENST00000216085	5	163	500	tcagcctccccaagtgctgggattatacagctgtgagccactgcgtccagccctaagatgattcatacctatcggggaaaacagtgccactggagagaacaggctggcctctgcactctggattggtgacaggagttatccaggcctgtctgaaggcaatagcaggtgtgtccatgggacttcttccaggacgggtgggtcttgagttacagacctgaaaaggtgcatagggttctgggaacagagtgggtcacgggtgagcccaggccttggggtgaggcatacctggctctgtttggctgagtagcttcaggcagatcccttttcctttctgagcctctgctgctgaccagggtgacgctattccatgctggtccacagtgaggagacgggagggaa…	RHBDD3	1	alt. 3'ss	0	88	gccccgggcagacag	1	gggcagac	1	gcccc	-10
19	ENSG00000130304	ENST00000252595	3	162	216	gtgaggccaggcgtgggcatcaggtgggcggggacccaggactggcccctgggcgggcggggagatgctgcgccccaggcctcggaaggcggccgccctggacgtgggcatgaggtgcacggtctgggtatgccccgggcagggagttggtgcatcccaggcctcgggagggggcctgtccggcggtgaccatgacccatgtgttggggaccacagCGGTGGCCGAAGTGAGCGGGCATCTGGGGAAAAGTTTGATCAAGTTCTGCTCTGGAGACTTGGGGCCCGAGGGCATCTTGCCGGACACCCACCTCCTGGACCCGCTGCTGAAGGAGGCCTCTACTGCCCCCTTGGCACAGATCCCCAGCAAGGGCATGGACGgtgagtcaagggtgggacccc…	SLC27A1	1	alt. 3'ss and up stream intron retention	0	124	tgttggggaccacag	1	gggaccac	1	tgtt	-11
11	ENSG00000185187	ENST00000332725	2	160	500	ccagacatggtcagagctgagcaccccccaccgactgtatccagacatggtcagagctgggcatctcccatggtgtaggttacatcactcacacccctgccccaaggccaggctgtgtctctggcactgcagcaccccctgcagtggcagctctgttgaaggggacagccaggagtgaggccaactgccatgtcgggagacagggtcccacctagtgttcgtccactgcaccctggggccgtcatggtggccccagggccggtggaggtgatcctggacttgatggcccctccccgtggtcctgggctgcgtgaagtggtgcccattctggccacgtgtgaggggctcaaagagacaccctgctggcctccgagaactctgccagcatccatgcggctg…	SIGIRR	1	alt. 5'ss and cassette	0	500	tggggatggcggcag	1	atggcggc	0	t	-14
10	ENSG00000148832	ENST00000368534	2	159	500	ccccatatgtgatccaggagttgaggccagatcactattcagtgtttacaccccttgttttctctaaaagctgttcacacctgagctgcggggtgcagtggcttcctttcccacccattggtggatgcgtgtgagccgtcttcccacccgttggtggatgcgtgtgagccgttttcccgcccgttggtggatgcgtgtgagccgttttcccgcccgttggtggatgcgtgtgagccgttttcctggctgttgatggatacatgtgagctgttttcctgcccgttggtggatgtgtgtgagctgttttcctggctattggtgggtacacgtgagcccttttctcgtccgttggtggaggtgtgtgagctgttttcctgcttcttggtggatgcttgtgag…	PAOX	1	alt. 3'ss or alt. 5'ss	last	0	tgtttgcgggggaag	1	gcggggga	1	tgtttgc	-8
16	ENSG00000102897	ENST00000219168	3	159	500	gggatgaattacaaagccagttgagagatacggtgtttctattagatggtttcagcaatgctacccaacagatttgttgagaaagagcaattatttctagactaattaaaggtcttaattaaaaaactgtacatcagctgggcacggtggctcacgcttgtaatcccagcactttgggaggccgaggcgggcagatcacgaggtcaggagatcgagaccacggtgaaaccctgtctctactaaaaatacaaaaaattagccaggcgtggtggcgggcgcctgtagtcccagctactcgggcggctgaggcaggagaatggcgtgaacccgggaggcggagcttccagtgagccgagattgcaccactgcactacagcctgggcgacagagcaagactcc…	LYRM1	1	alt 3'ss andalt. 5'ss cassette	0	500	ttggtgggtctgaag	1	gggtctga	1	ttggt	-10
X	ENSG00000102385	ENST00000372916	15	158	500	gcatgccagtgtttccttccatttgtgtggacaattgagagattactgcagtgtcagactacataaacaggagagatggtatggcagcctgactgtgactcatgttcaggtgcccctgagcccgtaccccatcatcctgcttctggaagaatctgttttcccaacagtatcatatctgtgtctggcactgctcttacacacagtgcactcgacctctctctctcttgctttcactctctctcactctttctctctctgtctccccctccccctgatattctctctttgtgttggcctgatttttctctctgaactcagagaatgctctttttagaactcggctactagaaggtcagggatagacctctatgtagtccagtttgaaaagtcattagctca…	DRP2	1	alt. 3'ss(EST ends)	0	336	cggtggggccagcag	1	gggccagc	1	cggt	-11
11	ENSG00000172932	ENST00000308440	12	158	500	ccttgagcaggtataggcggtaacagcaggcacagtgcctgcacaagcctagcgctctccccaccatctcaggaggattctcttagccacccaacagtcgctgggattcgaaccctggcagtcttgccctggggtgtgctggacataaaagtttggcaacacgtgagctggtgaccagctctgggctgaggaggaaaacggggctgtgggccaggcccagagagaagcccacagcctggcacctggcctccttgtccagaccagatgagctggtacgaaatcctcaggagccccagcctgggcccagggaggagggcagcttgggccacgtggccaggacaccagctcccgggggaggcgggcagcggcatctgagcagagcagggcactccaggccag…	ANKRD13D	1	alt. 3'ss(mRNA ends) or cassette	0	134	tggtcggctgggcag	1	ggctgggc	1	tggtcggct	-6
5	ENSG00000131459	ENST00000253778	14	158	500	aacaatttgagtccacactgagaggcttgcaagaagtgtcctttcaaacaggatctagctgagaaacaccacttggggacattcctgcttgtcagatgttaaatctgttccatctcagcacgttctgaataaggcagcttattcagttgcagagagggcgctgggagccaagcccacctgtcaccagctgtatggctttgatcagagcaccggtttcctcctgtctctgagccctcatcctcaagaggaaaatggggacgatggtcctcacggggttgtcacgagatttaaatgaaaagatgcttgccacaaatagtaacacaccttgaatgtaagaatcaaccgaaaaggctgttgagcgagcgttttcctttctgaacacccgctggctgtgtctcg…	GFPT2	1	alt. 3'ss and alt. 5'ss	0	500	gcccctgggcggcag	1	tgggcggc	1	gcccct	-9
17	ENSG00000198720	ENST00000361220	10	158	109	gtgaggcccctgccggtgctgggaaggtggggggccggggctccaggagatgctgggaggccatggcttcctgcagtgtcccttaccccttgggatctggtgggggcagGTTCAAGGCCAAGCTGTGGCTGTGTGAGGAGCATCCCCTGTCCCTGTGTGAGCAGGTGGCCCCCATCATTGACCTCATGGCCGTCAGCAATGCGCTTTTTGCCAAGCTCCGGGACTTCATCACCCTGCGTCTGCCTCCTGGCTTCCCAGTTAAGATTGgtgagaccgcacggccatttctcctgagcccgtggcgggccgaccggggtttagatgaggtcggggtggggctgaggctgaggtgtgaggggctgagtggtggcgcctaaaggtttcctcatcctcag	ANKRD13B	1	cassette	0	128	atctggtgggggcag	1	gtgggggc	1	atctggt	-8
5	ENSG00000113083	ENST00000231004	4	157	500	actatttaaataataatggtggataaaacatgccatgagttctcccttgcttttcactaatgattttaaatatgtgagaactcaattttttaaaatctcatagaaaccttgaaaaagtcatgtgctgcttttcggaatgaaacatcagcagtggcagccaaggggaatacactagagaacacagggcaagtttcacttaagcacagataatttattgtccatttctatttaatattcaaagacaaaatggggtacaataagaaagcaaaatactgaactaagtcttttgtcctagtagcaaagttaaaccttacaattttgatagacttatgtcctggggaaaaaaaaaccctagcatgaatctctcttttagaagataaatttggtctcaattttaat…	LOX	1	alt. 3'ss or alt. 5'ss	first	500	tttgtgggacatcag	1	gggacatc	1	tttgt	-10
17	ENSG00000141738	ENST00000309156	4	157	181	gtgagttgtccctcagaagggaagggagggatgcacgggttctgggtctgtgggagatacacagccgcttccatggaggcaggggatcttggttaggagtccctgagggtctagcaggtgcggaaagggaatgaatcaccctttgcctcccctcaagtcgtgtgcaattcctggggcgcagGTAGTAAAGGTGTACAGTGAGGATGGGGCCTGCAGGTCTGTGGAGGTGGCAGCAGGTGCCACAGCTCGCCACGTGTGTGAAATGCTGGTGCAGCGAGCTCACGCCTTGAGCGACGAGACCTGGGGGCTGGTGGAGTGCCACCCCCACCTAGCACTGGgtaagtcaggtgcatggaactatccgggctgggagatgatgccttgcatcttgggctaggc…	GRB7	1	cassette and up stream intron retention	0	125	attcctggggcgcag	1	tggggcgc	1	attcct	-9
3	ENSG00000132394	ENST00000254730	6	157	500	gagcggcccgggtgactgtgacagcttcaaggagagtgctctgggcaggtgccctggggacaggctgggtcattgtggccccccaggggtggggggggcctgcaacaggggcttgaattcaaagctacttctatcccctgtgctctgtgaccttggatagatgacagaactctgccgtgcctccatttcctcatctgtaaagtggcgccacagagctgctgtggggactgaggtgctatctgtggaaagtgctcacagcatgcctgttttgaagggcccgttgttatagtggcagttgccagtctcaggtttctgccctgctcccatgcattttgttatctgttaggtgggctcatcaccaggctacccacagggttcctagagcgggcagcagccagc…	EEFSEC	1	cassette	0	500	ggtgtgtggggacag	1	gtggggac	1	ggtgtgt	-8
1	ENSG00000162367	ENST00000371884	2	156	500	gggggacttcaaggttctgtcccaccgaccagagtctgaagactattcgcctttcccaacacggacctccgcccatccaggcccgggactatcccttcgcggtgtagcggcagccggagacctggctgaggaggcaaccgcgtagacacctccctgcttagaaaacaaacactgaaccagaccgatcccagttggagggttcgaaaatgttccagacagcctgtcgggaggggttgttgttgctgttggactaaatagctattcctgattggtcatgtatagggttttttaaggcgggtggggggaggagggggtagaggaaaggctccaaacacctgcaggttgggggcggaaagctgtttgcgattccctggactggttggtcggggacaggaggta…	TAL1	1	alt. 5'ss or alt. 3'ss(mRNA ends) or cassette	0	500	ctttgggcgcggcag	1	ggcgcggc	0	cttt	-11
7	ENSG00000164877	ENST00000349486	6	156	500	acgtgatgcatgtgtccatgtgtacatctgtgttcatgtgcgatgcatgtgtgtccatgtgtacatctgtgtgatgcatgtgtgtgcaaccgtgttcatgtatgtggtgcatgtacccatgtgtggatctgtttcatgaatgtgatgcatgtgtgtccacgtgtgcacccgtgttcgtgtgtgatgcgtgtgtgtgcacacacatctctgtgtgtattcctagcactcatagctgccctggatccatatccagctctcgtgccacttcctgtgtgaccttgagcagccagcagccccgtgggttagccccctggggagacatggccaggttgggcaggacgtgggtgtagggcttgtgatgccaaccctgtgccagtcgggaggcccagggcatgggga…	MICALL2	1	alt. 3'ss (EST ends) or upstream intron retention or downstream intron retention or cassette	0	486	cccacctgggggcag	1	ctgggggc	1	cccacct	-8
11	ENSG00000109861	ENST00000227266	4	156	500	tgtgcgcgcatacatatatatgtatgtattatacatatacgttaatatacatataatatacatatattactgtgcaaaagttgataaattgattatgattatgtataaactttgatatcttctcatatttaatataatatagttgtgagcactcttccatatcattaaataactttctagacattttaaatgaatatatagaaaatgaaacatcattaatcagtcccttatcttagaatatttatttcggttatttacaatctattagtagtttaaaagtacttcatggaaaatccttatacatgcatcttagttaacttgaacttttatttttagagaagacatgccaggctgttctaggctattgatacatattgccaattaccttcctgaaagatt…	CTSC	1	cassette	0	500	catttttggggacag	1	ttggggac	1	cattttt	-8
12	ENSG00000155974	ENST00000359742	10	156	500	tgtcagagcagtaaattctgatgtgtgactagtaaaccacttgaatcatgcaccaacgtgatttattgctctttcttttctttttctcaaaacaagtgctactaactggccaagatttgcaaatctttaattactaattgtgtgccatagatctttgaggggctgacttttaagttaaaaaaaatgttcttaatctcagctgcaaagcactgagggagattagaaattgattcaatagtcatcttaaaagaagaaaaaacgagctgaggaaagatatgcattattcttgggaagatgaaaagtttacatcctttatgttaatcatctattttgctgaccactgagaaaagggcaaagccaagtagatttgtttttatttgcaagcagctttcttttttg…	GRIP1	1	cassette	0	500	acttcatatgggcag	1	atatgggc	1	acttcatat	-6
18	ENSG00000134042	ENST00000256425	6	156	500	attatgtgatatacatctttcttctttattttttggagagatacacacaaaacataactttattagcttgtggggaggaaaatttggtggctgatggagaggagtaggaagtagacctacttttcctgtaaagctttttggttattttgaattttgggaagtttataaatgtattctatctccaaaacatgaaataacgaacaaaaaatctgggaaggtgggagtagcactagtgatttcccaggctagtcctctcgtctgctggagaagaggttcattgaagcctttgggccctcttcaagccacccccacccacccagctaagtgctttagaccagatctcaccacccaccctgtaatgtacagtcaagatcgatggctgtgatgtgttctgattga…	MRO	1	cassette	0	500	tgatggggaccgcag	1	gggaccgc	1	tgat	-11
10	ENSG00000175535	ENST00000369221	3	155	500	ttaaaccatggatttttggtttggttgtttgtgaacagcttcttcatcacaggaatgaagatgtcctgcagtacagcaaggatggggatatacggttttggcctttccataaaattttagctctcctttcaaagcccacagctaaacagtggctacaagaagttaaggcttagggacacagggctgtccctttcttgagcacctatagcccaaggaagatatctgagtttagaggctaaaaggagtcccacgttgggattgggcagagacacaaggggagtgaagtgatccatgtggtagaattgaggaacaagaacaacagcctgtctggaatagttgtgttgtcttttgaagctgttttgtgagtgtgtggctaggagggtgttgagagtagcagag…	PNLIP	1	alt. 5'ss	0	500	tctgggggattgcag	1	gggattgc	1	tct	-12
1	ENSG00000198734	ENST00000362078	8	155	500	tccgtggaagatagagttcccaataatattaaaacaacaatgtaacttttgtttctttgttgaggataagtgcattatgtattgttattaatatttaatttttaacaacaattttattaggtactggtgctacttcattttatagattaagggacagatgacagaaaaatgagaatttaacaagacttaattcataaggtcttaagaagttaaaaattattagaaatttgcctgctcaagaagaaataaagggaatctttccaaattttttccctaacccctcctccttttcccccttttaaaattcttgccttttctggatgccacttaaagagttccaaactaaaatgttcaaaaattgcctgagcattactttcactcttattatattaatataaa…	F5	1	cassette	0	500	tcagctgggatgcag	1	tgggatgc	1	tcagct	-9
1	ENSG00000160678	ENST00000368698	3	154	500	accagactgactccttgctaggggtgggcagcagaaggaaggctgtagtggacaccccagcccaccaccctcaacagcagagcttggctatgctagacaggcaaggtccagggtaaaaatagagccagaggaagcatggcccagtcctgtgaccacccctgcctgccccaccctcctcaatccctgcctgggcagccactgcagacatctaccacaggcctctggagccagcccagctccaactgctctctctccatgccccaaccctgattccctctggctggggtacagactgagggacacagagaacaggcctgcacttaggtctcttggggtttccctcacattgtaaaatctcagggaaagatcaattgcagtagggctctaatcccacagcta…	S100A1	1	upstream intron retention or downstream intron retention or alt. 5'ss or alt. 3'ss or cassette	0	500	gatgggggtgggtag	1	gggtgggt	1	gat	-12
21	ENSG00000160256	ENST00000291634	2	154	500	aaatcttcatgcagggatgagtgtggctcagaaccagacctggcagagaggctgctgagatgactagttctgatgggatgtggtcagtctgagctgaaagagctgtcaggctgggagctgcctatccttcatctgctcagctgcaggtttcttctgtgacacaggagaatgttgtagaaagagtaagacgaaatggttgggaaggaaatttggttcttgagatactggtcctgactcctgaagaaccaggagtgaagcccgtctggtgattgaaggcagggagcaggtgggcctgggcgctgcgggtctgccctggagctctggaaccggaggcttctgctctgggaggtgagggttgtttcccccaggtcctcccgggcagagaagctggggaatcca…	FAM207A	1	alt. 5'ss	0	500	tgttggggacattag	1	gggacatt	1	tgtt	-11
17	ENSG00000120088	ENST00000293493	8	154	202	gtacgtcctggcaggggagcggggagcaggtcaggccaaacccaggtcagaggaggggcccgcctgccctgcagaggaggagcccacagaacaggagtgggatcccagggtatgccctgtcctgccctggggaggcccaggcccagggtttggtgcctcccctgccccccatcatcatctctggttgggggtggggtggcagGGCTGGTGCAGGTTGGTGACAGCCGCCTACAACTACTTCCATGTGACCAACTTCTTCTGGATGTTCGGCGAGGGCTGCTACCTGCACACAGCCATCGTGCTCACCTACTCCACTGACCGGCTGCGCAAATGGATGTTCATCTGCATTGGCTGGGgtgagctgggcagccacctccgcagcctgggcagtggcggccg…	CRHR1	1	upstream intron retention	0	309	ggggtggggtggcag	1	ggggtggc	1		-15
10	ENSG00000150867	ENST00000376573	4	153	500	tctcttattcccatctcctcatctgtaaaatagtgatgatagcaatcgtaaccattgcatgggaatgttatcagaattgggggaaataatctgtgcaaaatgcttggcacgatacctgtcatataaggaaatgctcagtgactgtaaaattttcttttatgactggaacctaattttattcagaagaaaactttgagagcttgtccaactctgaaaagaactaagtgattaaagttactttgattataattctagacattagcctgctttaaagatattagaatcatagtacaattcaagctgttttcatttcatctgaaaggcttgcaatgtgagttatgatgcatgtaaaaatgttgtcatcctacttatcaatttatcccacacacaaatgttttt…	PIP4K2A	1	alt. 3'ss	first	500	accccacccgggaag	1	acccggga	1	accccaccc	-6
19	ENSG00000169169	ENST00000323446	16	153	500	gttggccaggctggtctcgaactcctgacctcaggtgatctccctgcctcggcctcccaaagtgctgggattacaggcgtgagccaatgcacctggctggaactccatttttacaacgtaactctgcccatttaacctctttgtgacttgtgaccttcctttgcacccctgtaccctctctgcccagatcccacctgccctgcacctcttctcccttgccctacacctagccctgcacctacaaggtattgtggttccatggaaggagtttggactctggggccagacacacctaggaacccgcctggctctccctggctgtgtgaacctggccaaatgatttcccctctctaagcctcagttccccatctgtaaaatggggttgatattcccaccttg…	CPT1C	1	alt. 3'SS, intron retention, cassette	last	500	ccctggggactgcag	1	gggactgc	1	ccct	-11
14	ENSG00000198577	ENST00000357815	2	153	0	aaaagggatgataggaagaaacaaataaatacattaaatgtcagatacgccaaaaacttatctgcctgacccctagttgtctccgtaatttttggatgaaaaccagcccacccctgaccctgctgctctgggagaggagccccagccttgggattcccaagtgtttgcattcagtgatcaggactgaacacacaggactcaccagggagtttgtgctaagctgggttttccttgttgctatattaaaatgtgattcatggagaactagagagattgagtgtgagttacatgagtgagagaaacagtggatatgtttggcaatttctgacttttgtgtctctgtgtttgcaggtgtccagtgtgaggatcagctggtggagtctgggggaggcttggtac…	abParts	1	cassette	0	500	gggaagggtccggag	1	gggtccgg	1		-15
12	ENSG00000122971	ENST00000242592	5	152	369	gtacctgccctgtcccctcacctgtccttagggtgacaggcccagaggggaggagaggaaggtgctaggccaactgcccactgcttcggaggccagaggggaggctccccgtgtggttggtagggtgagcgctcttgccaccgcggcgctgggaggaagattgccttcggggtcccctggtttaagacgccagctcctgcacacccccctcgccctctggtcccatcactgagagctttgggaccctcatctttggagcccgagtcatagggtttcgtgtctgccagcaggggtgtggagggagtgaggctggtgcccttaggttgtgtggggtggggcgtgcgctgagccctgggtctgtgtgggcagGGAACGGCAGTGATGCAGGAGCTGCGTCCA…	ACADS	1	mutually exclusive cassette	0	291	ggtctgtgtgggcag	1	gtgtgggc	1	ggtctgtgt	-6
20	ENSG00000130589	ENST00000358289	11	151	147	gtcagggaggctctggagaagcctttcacggtcattcagggcccaccaggtagggcccatgccgggggagccgcaggctgccttgggccacagggacccacagggtgggctacaatctcctattctctggctgcaggtacagggaagACGATCGTGGGCCTCCACATCGTATTCTGGTTTCATAAATCAAACCAGGAGCAGGTGCAGCCCGGAGGCCCCCCCCGTGGGGAGAAGCGGCTGGGGGGTCCCTGCATCTTGTACTGCGGCCCCTCCAACAAGTCGGTGGATGTCCTGGCAGgtgcgccggggtcggcggtgggggcctttggggagctggcacgcggggcaggactcacgtcccccaactaccctcag	HELZ2	1	alt. 3'SS (EST ends) or upstream intron retention	0	77	gcaggtacagggaag	1	tacaggga	1	gcaggtaca	-6
4	ENSG00000164040	ENST00000332709	2	151	32	gtctgggggccggggccggggcgggcgaggagAGCCCCGCCACCTCTCTGCCTCGCATGAAGAAGCGGGACTTCAGCTTGGAGCAGCTGCGCCAGTACGACGGCTCCCGCAACCCGCGCATCCTGCTCGCGGTCAATGGGAAAGTCTTCGACGTGACCAAAGGCAGCAAGTTCTACGGCCCGGgtgaggagttggaaggggaggggaaggaccccctgcagctgaagcacaacccccttcggacagggaggcctctgggcaccgggttagtttgcccagccttctcgtctccgggacccccgcgcctcggccgccgcacctgggacggcccatcccgcccctacacacacaccgtccccccgcagctacgggcacctccagttcttcccccgaaaccag…	PGRMC2	1	alt. 3'ss or alt. 5'ss or upstream intron retention or cassette	first	500	ggggcgggcgaggag	1	gggcgagg	1		-15
11	ENSG00000135372	ENST00000257829	14	151	443	gtaccccagaacctgacccgggtcccgcggttcacagcaaggcccttcagtcttactgatcctcgcttcccctgtgacatcatgggaagcaccaaaccttcccaccatcaggctgagaggttgagtccccaagaggagaagtagcttttttcggaggaacagcagtccagtgaccagatgggagccagactagggccttctgatggtggggcccttgtgtgtccttgtctcagggcatggttgcattgagatccctttggggttggtatcgtggcaagttgaatatccaccaaaaacaattttaaaccacccagtttaaattcttaccacacgtctctggccaccatgggacaaatataaagtgaaacatttttccttgcttttttagacaatacatat…	NAT10	1	alt. 3'ss or cassette	0	500	gattgtggggagcag	1	tggggagc	1	gattgt	-9
16	ENSG00000140678	ENST00000268296	9	151	500	tatcacccaggaagtggtgcaatcctagctcactgcagccttgaactcctgggctccagtgatcctcccaccccagcctccccagtagctgggaccacaggtgtgtgccatcaagcctggctattttctttttggttgagatggggtcttgctatgttgcccaggctggtctcaaattcctggccttaagcaattctgccaccttggtctcccaaagcacagggattacaggcgtgaaccaccgccaacaacatccctttcaaggatagaaacaccagctctctcggctcttactgccttaaggatgaaaactctgccccagactggagaccatgatcctttctcctaaactccctgatgctgtccgggcttcgtgtttctcctgtgtccaccgggtgt…	ITGAX	1	upstream intron retention or cassette	0	500	cttttctggggacag	1	ctggggac	1	cttttct	-8
2	ENSG00000138031	ENST00000380823	2	150	500	cccaagccatctgagcttttaggattacacagtcctgctcagtgggacctgggatttgtgcaccctccttaccaacaaattggcagagcacctgagtgagtgctgcttgagcaaatgcgtgaaggaatgaatgggtggcagagggtctgctcaggcgtcacaggtggagggactggccagccttgctttgttgggaagccggaggggggatccacagcccctcagccaggcttgaacgcctgcaccctgcccctcgtggaacccttgagcctttcaggccttgagccatgcccctgggtggaccacccatccgtggtacatgtggtggtgtctgaggctctggggtccaaggctgtgctgggcccctccctggacattgggcaacttgaggtttgattt…	ADCY3	1	cassete	0	500	ttccttggggtgcag	1	tggggtgc	1	ttcctt	-9
17	ENSG00000184922	ENST00000331495	12	150	500	gacgggggtttcaccacgttggccaggttggtcttgaactcctgaccttaggtgatccgtctgcctcagcctcccacagtgctgggattacaggcatgagccacctcgcccagctatctatgattgctttatatgaaatgtccagaatgggtaaatccataaagatggaaagtagattagtggttgccagggactgggggaggagagaatggcaagtgactgctgacgcctgtggggtttctttttgggctgatgacaatgttctggaattagataatggtgatggttgcacaaccttgtggctatactaagaatgactgaattgtacactttaaaatggattttatgatttgtgaattatatattaaaaaataaagaaaaagtaggctagggctcagg…	FMNL1	1	downstream intron retention	0	500	ccatctgggggacag	1	tgggggac	1	ccatct	-9
10	ENSG00000148814	ENST00000344079	5	149	500	ttctattttcttctaattaaacacaattttcttcatttgcttgaacatatttaaatggttgctttgaagtctttgttaaacccaacatctgggcctcctccaagacagtttccattgtctgctccgttcctgagtgtagggtacattttccttttctttgcatgtctggtagtttttatgtggaaaatgggcattttagataatatagcgactttgtattctgaattttacagaattgtgaaggtggttgtggctgcttctgtttgtttgattttatttatttgttttttggaaaccatcctggtcttaatttgcggaatccgtctcctgcagagttacctttaaagcaaatctttgacatctgttaacgtgattttcccccaaatactgaatagaatc…	LRRC27	1	alt. 3'ss and alt. 5'ss	0	500	ctccactgcagggag	1	ctgcaggg	1	ctccactgca	-5
12	ENSG00000111331	ENST00000228928	15	148	500	ccagaatttgaagctttttgaccaccaaaaaatatgctcaaggaaaatgcttattggagcattttggattttcaaattagggattcttaactggtaagtaaggcaaaggtccaaaatctgaaaaaatttgaagtccaaaacacttctggtcccaagcattttagataagaaatactcaacctgtatcatggatgcaggaggggagagttgtggaaccagtgttgtgattgattaacaatgcctcccctgaataaggaaggggtaagcggtagcaccgtggttgattagtaatgtttgcctgaatgcagaatggcaaagtggccatgtgtgtcttattttctatacctgccctgtagtgtataggagcactgaggaatctctgagccctggctctagccc…	OAS3	1	alt. 3'ss	0	206	gggtgggaattgcag	1	ggaattgc	0		-15
19	ENSG00000160117	ENST00000291449	2	148	79	gtgagggcggggccgggggcgggccaggagtgggggtctttggccggggtccactctgaccgcggtgtttgcagggcagTAGAGGAGCTGCTGCGCTGCGGCGCGGACCCTAATTTGGTGCTAGAGGACGGCGCAGCGGCTGTGCACTTGGCGGCCGGAGCCCGGCACCCGCGCGGCCTGCGTTGCCTCGGGGCCCTACTGCGCCAAGGCGGGGACCCCAACGCTCGgtaagatagagcctgggtccggggcggggtctccccaagccgaagtctgggaatccgggaaggggcgccccatcatcccgggccaggcctcggggctcgagggtggggtttaggggatcttggggagggaacttgggggtccaagggcaggggctagggctcgagggaggcg…	ANKLE1	1	alt. 3'ss and upstream intron retention	0	446	gtgtttgcagggcag	1	tgcagggc	1	gtgtttgca	-6
22	ENSG00000100357	ENST00000216194	9	148	145	gtgagtgctgtgtagagacctgtgagcacacattgctgctggaaggctgtggatgggggctgagagctcattcagcatgcttgcctactcactatcctctgaagtctctctgcctttgcatcttgtcctttttttacatgggcagGCTCAAGTGCGATGCCATATAAGCGGAATCCCATGCGTTCAGAACGTTGCTGCAGTCTTGCCCGCCACCTGATGACCCTTGTCATGGACCCGCTACAGACAGCATCTGTCCAGTGGTTTGAACGCACACTGGATGATAGTGCCAACCGgtcagtggcacagggacatcacatacaccaagttgagtggaggtctgaaggagggacctagaagtaaaaggacatatttgagcatctctacagtctccttatcccc…	ADSL	1	alt. 5'ss and cassette exon	0	500	tttttacatgggcag	1	acatgggc	1	tttttacat	-6
17	ENSG00000177731	ENST00000327031	11	148	325	gtcaggcatgctgggtttgagagggctcaagagagacaagcaaggggtgtgccctggagcaagggggacccagcagaggcctcctgagggaggtggccagtgccagggtgcccgtggggagaaggtgggccccacctccctgcatccagagtacattccacagtctcatttaagcccccagccagccccagaggtgggtgggaggagaacccagttccctgacctctcagccctggcggctgcagacaagagcaagaaactggattggtgtgtctgggaggtaggacccaggctcagtgccggctctgctcaccctatggggcagGTCCTGGATGTGCGGGAGAACCCCAACCTGGTCATGCCGCCCAAGCCCGCAGACCGTGCCGCTGAGTGGTACAA…	FLII	1	alt. 3'ss and cassette	0	182	caccctatggggcag	1	tatggggc	1	caccctat	-7
9	ENSG00000165684	ENST00000371726	10	148	500	ctgagggcgtctcctgagacatggacaccaaaccaagggctgtcccgtacctcctccaccccataccccttagctgagagatactctagagctcgagaagggagagaaggtgctagcaactgcatttagagagcatgccacatgcagagcagtgcgtctcccagcccttgccaagctgggagtttctgttgagtgagttgcagtgtggttttggagtcatatcagtttacctattgtgaatttttcttaatattttcttaagtgaaggtttgattcctctctcacctggtccttcctggtcctatttagtgagtgtattgtcttcctaccgtggggtgctctccatcagcccacaggagtctgggaggaggagagctggggtctgcagaagggtcaccc…	SNAPC4	1	cassette	0	500	tttgggcctgggaag	1	gcctggga	1	ttt	-12
11	ENSG00000019144	ENST00000361465	19	147	500	atggctgggtgcgatgactcacgcctgtaattccagcactttgggaggccgaggcaggcggatcgcctgaggtcaggagtttaagactagcctggccaacctggtgaaaccctgtctactaaaaatacaaaaaagttagctgggcatggtggcaggcacctgtaatcccagctacttgggaggctgaggcaggagaatcacttgaacctgggaggcgaaggttgcagtgagcgagataaaaaaaaaagtttaaatgattttatcaggatcacagagcccatagtggtagcggggccagggtttgaagtcaggacagtcatgcttaaagcatttctctttaaccagccagggctcttggagagggtgggctttgaagatgatgcctcctcatgccagact…	PHLDB1	1	alt. 3'ss and alt. 5'ss and cassette	0	500	tggctttgggggcag	1	ttgggggc	1	tggcttt	-8
11	ENSG00000196224	ENST00000359229	2	146	27	ggctgtggctcctgtggggggtccaagGGGGGCTGTGGTTCTTATGGCTGCTCCCAGTCCAGCTGCTGCAAGCCCTGCTGCTGCTCCTCAGGCTGTGGGTCATCCTGCTGCCAGTCCAGCTGCTGTAAGCCTTACTGCTGCCAGTCCAGCTGCTGTAAGCCCTACTGCTGCCAgtccagctgctgtaagccctgtag	KRTAP5-5	1	alt 3'ss or alt 5'ss or upstream intron retention	0	24	tgtggggggtccaag	1	ggggtcca	1	tgt	-12
X	ENSG00000129675	ENST00000370623	15	146	500	tgtagtggcctgactgttggtgctgatatggcacagtggctaagactgggatcatggccttaccctcttctttcccaagaaggagcttaaggtttggtgtttgccaaaaggttgtaaatagtcttagttggatcttgttccaactttgataccaggggaaccaggacaatattcccactttagacttaactagatggactatgtgcttatgtttttggattgcaagtttgtttatggtgaagttttacactacttttaagcttctgtaagcagtaaaaatcaaggacagttttctaaatcagacatgaatatttatttactttgtaatcacaggttatctgtttctgatatagaaatttcagcagggttatcccataggtatgaaaacccctgaaaata…	ARHGEF6	1	cassette	0	500	aattgggggatgtag	1	ggggatgt	1	aatt	-11
17	ENSG00000181222	ENST00000322644	29	146	183	gtaacctgatccaggaagagggccctccaggtggttcagaggtggataagctgggatcgtgaacggtagccattgttggaactctgaaggccgcagagggctagtgaaaggtggggcagggagaattgggggcctttggtctcccgctctggccttaacttgcttctctcactctatagggagTGGAATGACCCCAGGGGCAGCCGGCTTCTCTCCCAGTGCTGCGTCAGATGCCAGCGGCTTCAGCCCAGGTTACTCCCCTGCCTGGTCTCCCACACCGGGCTCCCCGGGGTCCCCAGGTCCCTCAAGCCCCTACATCCCTTCACCAGgtgagttgtcgccatctgtcaggccaggtttgtttcctccacagttctgggtgagtctgtccattgctca…	POLR2A	1	alt. 5'ss	0	97	tcactctatagggag	1	ctataggg	1	tcactctata	-5
2	ENSG00000162882	ENST00000294973	7	146	284	gtgaggccgctgggaactgcccttctccttccctccctccccttccaaaataggatgggttttggtccaggggaccggggagtctctttttgaatactctgcccagtcctcaaggtactaagaagatggcagccaatggtacctcccacatggctgcttgatcattgagctggatacagagcctgttctggcaattgagacctggggcccctgggaactgggcccactggggctgggtgggctgggtcctgaggacaccgactatagtcatgctgtgggtgcagACCAGCTGCTCAAGGAGCCACCATTCCCTCTGAGCACACGATCCATCATGGAGCCCATGTCCCTGGATGCCTGGCTGGACAGCCACCACAGGGAGCTGCAGGCAGGCACACCACT…	HAAO	1	alt. 3'ss or cassette	0	500	atgctgtgggtgcag	1	gtgggtgc	1	atgctgt	-8
1	ENSG00000127124	ENST00000372584	4	146	500	gctcccagctctgcccttaactcgctgggtgaccttagctttctgatctataaacaagaactggaccagttcatctccaaaggcagagtggagccttgttcatgtgttcaacattatttaagcctcttctctgagacaggccctgtatggggttctggggtgcccaaggagaccaagatgaggacctgtccccaggagttcccagactagtgtaaaagacagagaacaaacacaggtcttatgggaggttaacatgaaagagacagggttccagctgtaacaccaactaatggcatggccttggataagggaattctctctggggatcagtttccttaattctgtaaagtggagctaatagcacctcttcatgggggagtgtgaagattgcatatgtgt…	HIVEP3	1	alt 5'SS, 3'SS, cassette	0	500	cctgcggtgggccag	1	ggtgggcc	1	cctgcggt	-7
7	ENSG00000129103	ENST00000275607	8	145	177	gtaagagctgtcttgggcttgcggctgtgcccatgaactggctgttgggaccatcatgtctgagagaggaggcagagggaagcacctcccttctgccatttggcccccaggacctcagagggtaggcggggtggtcggcgggtcccagcctggcctgacccgccggtggggctgcagGGCTCTATGACCTCCTGGGGAACGTGTGGGAGTGGACAGCATCACCGTACCAGGCTGCTGAGCAGGACATGCGCGTCCTCCGGGGGGCATCCTGGATCGACACAGCTGATGGCTCTGCCAATCACCGGGCCCGGGTCACCACCAGgtaaggggcttggtcccaggcaacacggggccttgtagctgggggctgatgtctgaatcccggtcccagagtgtccc…	SUMF2	1	alt. downstream 5'ss or cassette or intron retention	0	500	ccggtggggctgcag	1	ggggctgc	1	ccggt	-10
10	ENSG00000107957	ENST00000315994	2	145	121	gtggttttgaggaagacacgttgaggaggtgacatttcagtagtgacttacgggctgagtaggctgggttcacctcccaattctttgcatcgctagggcaagccatgcaaagaattgggagGTGAACCGCTCCGGTGGCGGGGAGAGCGGGCTCCCAGCGCTGGGTAGGGGCCGGGTTCCGGCGAGCGCCATCCCGGAGCGTCAGTTTCCCAGTTTGGGAAGTGAGGAGAACCTGCCTCGCCCTTCCCCGCCAAGGCTTAGGGAAGgtgagccccagttagcggggcgggctggggcggggcggggcggggcgggcgaatcgcgcctgggggccgggctggcagggggcccgcgggcgggcgggcgggcgggcgcggcgcgcagtgcgtgcggctgcgg…	SH3PXD2A	1	alt. 3'SS	3'SS within alternative 1st exon	500	gcaaagaattgggag	1	gaattggg	1	gcaaagaatt	-5
X	ENSG00000184634	ENST00000374102	16	145	204	gtactattccccagcaccttgtgatgatctgttttgaacccagattgctgtcaaaggaatttgctgaggggttggagctgttctgaggatgtgggttgggaaagggaagggctttagcatgtggatgctgaggggtgtggagcatgctttcaagaggagggaaggagatcggtgctggagtctgatggtgctgctgggatgcagGAGGAGTCATGCAGCCATGAGTGCAACCAGCGGTTGGTCGTACTGTTTGGGGTGGGAAAGCAGCGAGATGATGCCCGCCATGCCATCAAGAAAATCACCAAGGATATCTTGAAGGTTCTGAACCGCAAAGGGACAGCAGAAACTGgtgggtttgaggctccttaaacagatctcccccaaagaatgccctagtca…	MED12	1	cassette	0	167	gctgctgggatgcag	1	tgggatgc	1	gctgct	-9
X	ENSG00000130234	ENST00000380355	5	144	372	gtaggctactaatttttagtagtgattatgaaatttacttttctctcagattttaaaaatgattgcagatatgtgtgtttcaacacatagatgctcttttaacttttagtaaaactttcttgtaaattgtatcacatttacttaatttgatcaagtcagtaagtaagtcatttcagtggtttattttctctgcagacatattttggaactataagggcaaggacatgaatgaatcatgagattttatttaaccactttatgacctgatgtctgccaaccttacttttaattctttaaagttcatgtagttctttacaaataaaatttttacaaaggcatcttttcttgtctttgtgtgctttgggataacagGTTTGAATGAAATAATGGCAAACAGTT…	ACE2	1	alt. 3'ss	0	500	gctttgggataacag	1	gggataac	1	gcttt	-10
1	ENSG00000162894	ENST00000367091	6	144	341	gtgagcggctgggcttcggtagggagagctgagctgcccaaagagcccacagcgttcagaacccccttttgaacttccatgggaaactcggagcttttgatgagcagcctggggtgtagggaagttagggaagtgggggccactggtctgaggaggagagcggcctgggccctttggtcttcagggcagggcaaggccgtgcctcgtacattccccacgcttggagcatctccaggtcagacactgccaagcccgagggaggaggcagcctttcgtttggggagggtggcacgggcctctgatgccattttcctccctcttcccgtggctttgtggggaagCCCTCTCCAGGCGGGCCCGCCGACTGGCCGTGAGGATGCGCGCCCTGGAGAGCTCCCA…	FAIM3	1	alt. 3'ss or cassette	0	204	ggctttgtggggaag	1	tgtgggga	1	ggctttgt	-7
11	ENSG00000149201	ENST00000354755	8	144	425	gtacagtgtttccaaacaaataagtcccatcagaatcttatactgatttttgtttctcaaagagagttctgggaatctctcttccttaattatatgagtatggctcaagtactcaagtactcaggctcaaaactagactgtgataaatctatctactagtcaagatgtactggtaaacaaaaaaagagttgagaaatccctttctaagtttcagctgctataaatacttctgatgaagtgagagttcagaagatcctttagagtatttctggggtccactctgcaaatctcattttgctgtcactaatatatccattaataataggtttcttgatatacctagcctttggagagcttgtgaagggaatgcgaaagcaaaaaggtaaaatgtaaaaattt…	CCDC81	1	cassette	0	500	aatttgggattgtag	1	gggattgt	1	aattt	-10
15	ENSG00000166825	ENST00000300060	3	143	500	tccggctgggctgcccggtggggtggatccgaggtgctgaggcaaggctggattctgagggccaaggaaggacttagcttgcaggcctttgaaccctgtggagcccgagactggcccattgcttcacctccagctgctggcaaagcagctgcaaatgcaccgaactgggagggcttccccacccctcaccagggagctggggatgagggacagagcgtcccttggacagacaggaaaaccgaggctcagaggagagaaactcacccgaggtccctgagagcctgctggcaccccgaatccagaaggagccccaacccccacgagtcagctggcctggcagggctccggaggctcccggcgaggcgggggtgggagcaggagcaggggttaggctggggc…	ANPEP	1	cassette	0	103	ttcctgttggggcag	1	gttggggc	1	ttcctgtt	-7
10	ENSG00000107815	ENST00000311916	4	142	325	gtgacggtgacatcctctcttgtctagcttgagcccgcttggacatacaacacacacttctcaggcagctggcctctaggcacacatgctgtgctctcctattttctgagatgtgtgcaggcacgtaccacccccatgtgtatcatatggaggtgtggggtatggcagcaggatgtatggacagggatctgagtgtgagtccttgggtagagggaggtagagtgggttgtggtagtttgtggggagatgtgaatggatcaagagtatgtgtatgttcttgtccttctgtgtctgataagctctttgtgttgttgggatggcgtagGATCGCAGCTCAAGACTACATCATCGGGGTCTTTCGGAAGTTTGCAACAGACAATAACTGCCATGTGACACTGG…	C10orf2	1	alt. 5'ss and upstream intron retention	0	500	gttgggatggcgtag	1	gatggcgt	0	gtt	-12
11	ENSG00000149781	ENST00000279227	14	142	500	agcgacactccgtctcaaaaaaaaaaaaaaaaaaaaaagagatttcaggtcaggagagcagaagaaccagttcttgctccagctctgctgtggacagttcactgtctgggcctgggttcgccggtccgcaagacagggctagcggtggatgctgttatggggagtgggcccctttgattagttgtttcccaagactgcaaagaagggagggagacagcagttgatgaggatggtaacaaaaaccaaaaaaagttaccatttaaaggcttggcctgtttgcccgatgctgctaaatgctgttgtggggattttatcaattaacccccatttaccagatgaggaacttgaggcccagggaacccaaatggcttgctcagggttacacagctggtgagctgc…	FERMT3	1	alt. 5'ss or alt. 3'ss or cassette	0	123	ctccctgggggccag	1	tgggggcc	1	ctccct	-9
19	ENSG00000123143	ENST00000242783	5	142	500	gctgagattacaggcctgagccgccatgcttggcctatgatttagatgttcctgtctgtttgggtgacagcccctgggtgacagtgtctgaatctagataatgtggctgtccctgggggccacaatgtgcctgcgtctgtccctgtgcaaatcactggaggtgaagagggaccgtgacaatgtgtgtgtcggtaagcgtggggtgacagtgtgcctgtgtgtcattgctcagactgtcccctgtaacagggtaactttttccctaggactggccctgtgagtgatggtgtttggataaaagagtctgggtggaagtgtggctgcctgcaggtgacagtgcgacagtgtcactgtgcctgccccttggatgaagcgtgatgcatcttcatgatggtttgt…	PKN1	1	cassette or alt. 3'SS, 5'SS	0	432	cacgctcacagggag	1	tcacaggg	1	cacgctcaca	-5
15	ENSG00000104164	ENST00000220531	2	142	500	aaagtgctaggattacaggtgtgagccactgcccctggccctcagactcctttgataatccagtgaaaactataagtcctctgccctgaaaaatatataaagatacagaattttgtgtatgttaatgttcatttatcatagactttaccttatagtagtaacttaaaaacattttttgaacattcatgactcattttttagaggaagctcagaggtaaaagtttaaaaagaaaagaaggatacctgtggttgggagactgtgtgtgtgccctcaaccccatttgtgggctcctttctacctgctactccccaacctccttttattagctgtgtcaatttgaaaggttccggctggtcagagtgcagtggtgtttacaactaattgatcacaaccagtta…	BLOC1S6	1	cassette	0	500	ttttgctggggacag	1	ctggggac	1	ttttgct	-8
11	ENSG00000166444	ENST00000357665	14	141	500	caggagtatctgcagccagcttagatgagaaaaccacctgtgactgtgagcgagcgggagacagaatgcaggaacaagtaccagtgagctctctgacaccctcccattccccggcctggttctctacccagctggctggcatttccccagctcctgtgctggcagtgtctgcccctgtcacagcccaccctgggccctaggcagagccagagtccttggggaagcaggagcgcccagggagctgactcttgggtggtatttcctttgcccagctactccgctcttggggactgaagcaaggccagttagggaacagaggagtcactgagtgccaaggaaaacgggaagggtagagtgtgcagatcatggcaagaccaccttcccgtctcccagcttctg…	ST5	1	upstream intron retention	0	500	tggcggtgggcacag	1	gtgggcac	1	tggcggt	-8
16	ENSG00000167971	ENST00000382453	11	141	0	taggcggaagccgacggagatgcgggacgtgggcgtgtcctggtcggggtgggcgtggccagacccgccccgcccactcacgccccttgccccgcgccccgcagcgactcggcggcggaaaagagcactggcagcatcctggacgacatcggcagcatgttcgacgacctggccgaccagctggatgccatgctggagtgaacgccgcctggccgggccctcccgcgccgcccgggccctccccgcacactgacctatacctcaggatgggcgcgtctgggcgcggcgcgagcggccgggcagggccctgcagaagcacaactccggcccctggacccgggccggggcgcccaccggggaccgcctggccgggggctccaagggctctaggcagaccct…	CASKIN1	1	alt. 3'ss	last	500	ccagggatggggcag	1	gatggggc	1	cca	-12
13	ENSG00000198542	ENST00000376180	5	141	500	agcttgtggggcacagttgagtgaaaagatgaaatatttattctgctttaaagagttgtttggtcattcataatgtctatctaggtaaatatgcaccattggtttctcaatagttgatttcaaatgaaatattttaataactaattcaagaaacgtccttagagtgaatgctcatatatatttgggtttgatgtgtgcatttgagatggaaaagtaatagactgtcatggtcattcatgtcatttctttaaaaatacttttaatcagttccctgtctaggccaagttaaaggacactttgctctttttgtatgattaagcaggtataggcacaaccatgatgtgtttggagaaagctgtataatttgattattttaggcaaggaatgtggagctgtgac…	ITGBL1	1	alt. 3'ss	0	500	tcattttgggtaaag	1	ttgggtaa	1	tcatttt	-8
10	ENSG00000096746	ENST00000265866	3	139	500	tagtagtattgtaattttatatttgtattgttttactgtttttaatttgtaaaacccatttgattttggaacttttaagtttaactatgatagtcttggttaatgtattaaaataatatgctccagttaatattcaatacagaatgtgtagaatatgtaaaacctagttaatgtgcagtaacatatttgagaattgtgatgaaatgaaccgtgaattagtatatggagcatatatttgattttgtagccttttttcatgtaatataggtgggcttttagagtgtgtaattacacagtgtttttacactggtcgcaaaaaatttatttaatccagtaatatttgaaaaaatctttcatttgtattatggggtgatgggaaactaagcttttttgttttgt…	HNRNPH3	1	alt. 3'ss (mRNA ends) or alt. 5'ss or cassette or upstream and downstream intron retention	0	500	gtccttgggttaaag	1	tgggttaa	1	gtcctt	-9
14	ENSG00000205651	ENST00000381068	2	139	500	gaaagacttgaaagaggtgacaacggagggatgacgaagagtgagcaggtggtagcccccctactgaatgaggggtaggggaggaggccattctgcaagaaagcactgttcaaaggctgggaggtgtgacatggtgccagggtgagtcacagcctcggtcccgcagaggaggagcagcagctctggctgctgagccgttttaatgagctgccggaaataagagttctaggaaggaaaggggcaatgatcagttctgctaaatgctgaattaaaccagaacctgtggcctgggcccaggagtggaaacatctgaggaatcagtcccacgtgggccaatagcaagatcaacgtgcttaataaaggcaactatccctttagttcccagaaaagggaggaaac…	ABCD4	1	alt. 5'ss and cassette	0	0	cagagagagggaaag	1	agagggaa	1	cagagaga	-7
1	ENSG00000134184	ENST00000369823	4	139	253	gtaggtgcaggggaaggggcggttttgggggaaagtgcaacgtgtctctgactgcatctcctctccccagcttagaggtgttaagatcaggagtcttctgcccaattcctctcactcctggctgtctaaacagtccttccatgatgttctgtgtccacctgcattcgttcatgtgacagtattcttatttcagtcctgccatgagcaggcacagtgagtgcccggtctcctctctgctcttgcttatgggaagGGGATGCTGGGGAGCCTGGTGGCCCAACTGAGCTTCGCCGGTTTCCCATCCATCCAGCTGCCCTACTTGATTGATGGGGCTCACAAGATCACCCAGAGCAACGCCATCTTGTGCTACATTGCCCGCAAGCACAACCTGTgtgagtg…	GSTM1	1	alt. 3'ss or cassette	0	95	cttgcttatgggaag	1	ttatggga	1	cttgcttat	-6
1	ENSG00000168765	ENST00000369830	4	139	243	gtaggtgcaggggaaggggcggttttgggggaaagtgcgacgtgtctctgactgcatctcctctccccagcttagaggtgttaagatcaggagtcttctgcccaattcctctcactcttggctgtctacacagcccttgcatgatgttctgtgtcccagctcatttattagtgtgacagtatttctatctcaggcctgccatgagcaggccctggtctcctctttgcccttgcatatgggaagGGGATGCTGGGGAGCCTGGTGGCCCAACTGAGCTTCCCCGGTTTCCCATCTATCCAGCTGCCCTACTTGATTGATGGGACTCACAAGATCACCCAGAGCAACGCCATCCTGCGGTACATTGCCCGCAAGCACAACCTGTgtgagtagatttggttg…	GSTM2	1	alt. 5'ss or cassette	0	99	cttgcatatgggaag	1	atatggga	1	cttgcatat	-6
5	ENSG00000169045	ENST00000356731	4	139	500	cagttttgttgaaagtttagattgttgtgtttgtcaattataatttaatgtttcagtttttatatgaaatgttgtaaatgtatacctttttaaaaacttgaagttccaataacttaaagcattgaaatataaaatgaggtaaaaggtgttttgaatttagtaaaactgttatttaatgcttaaaacttaattgaattgtataattctcaacattaagttgcatagatatgtgttcttaagttgttgaattcttaatgcatcctgtgttcagcaagttttttttaatatatactgtaccatgggtgtgttaagaatagttatactttataataatggaacttcatattattgcaatgcatatttaaagagtacttgttgaaagcataccattcacctaaa…	HNRNPH1	1	alt. 5'SS, 3'SS (EST) downstream intron retention or cassette	0	500	gtccttgggttgaag	1	tgggttga	1	gtcctt	-9
21	ENSG00000160299	ENST00000359568	45	139	500	tgggctcaagccatcctcctgtgtcagcctccccagtacctgggactgtgggcatgagcactgcgcctggcagctgtatcagtgttgactccacattttaatagttgcttcttgaaattaaaatgctttgattcagccttcaagccatcaggaaagtttgcccctctgagtcacacctggtggtctccagggttcctgcccctccctcctgagccagctcctcagagcggatagaggcaggacccccacccaggtcttgagacccccctgccccgcactcccccggagacgggctacccctgcagatgcagatagtcaaagctcaggtttcttccaaagcttttaaaaagatattgtaccttgagcactttaaaaatgtcttaaaattgccatacaggc…	PCNT	1	cassette	0	500	ataattctggggaag	1	tctgggga	1	ataattct	-7
19	ENSG00000161270	ENST00000301175	4	139	87	gtgagtagggagccagggcccagggaggctgggaggacgcaggaaggggctttgctgttcgggccctgacacctgctggctgggcagTGAGGCGTGGTATGAGGGGAACCTCGGTGCTATGCTGCGGTGTGTGGACCTGTCACGGGGCCTCCTGGAGCCCCCCAGCCTGGCTGAGGCCAGCCTCATGCAGCTGAAGGTGACGGCGCTGACCAGTACTCGGCTCTGTgtaaggagtgcaaagacgggggtgcggggagggcgcggctgcccatcgggctcccctcaccaccccgcctaccaccccatttcag	PRODH2	1	cassette or upstream and downstream intron retention	0	85	ctgctggctgggcag	1	ggctgggc	1	ctgctggct	-6
15	ENSG00000182511	ENST00000328850	6	138	500	tctcattctttcgccaggctggagtgcagtggcgcgatcttggctcactgcaacctccacctcccaggctcaagcgattctcttgcctcagcctcccgagtagccaagtagctgggactacaggcatgtgccaccatgcctggctaatttttgtatttgctttttcagtagagatggggtttcaccacgttagccaggctggtctcgaactgacctcaggcaatccacccgcctcgacctcccagtgttggtattataggcgtgagccactgtgcctggcccactggatccttattacaactgccagtgtccctcttatatatatcaggaaatagaagattagggagaggttaaataatttgcctagagtggcatggctagctcgaagtgaggcagggg…	FES	1	alt. 3'ss or alt. 5'ss or downstream intron retention or upstream intron retention	0	73	ccgtctcgggggcag	1	tcgggggc	1	ccgtctc	-8
17	ENSG00000125447	ENST00000245541	8	138	357	gtgagtgggccccggtccttcaggcacggggtggaggagcccatggccacacagcagaagccgctttgccccggacacgggcctgttttgttctcccctgctgccagctgccctacctgtgccccggtggctgagagtgggaggaggagcacaatagcttccgcgggagcacggaagagaggagtgggttgggagcagtgttgtgaaagcagaagtatagactgggccccaggcaccccacactgaaaggagcttccgagcgtctgtacttgtgttgtggggtaaggtgtgacctggtggaagtggaaagacagtcaagtgacgctctctttctcttgaacttcttcactggggcagGACGAGGCACGGATCCAGAAGGTGACCAAGCGTCTGCACACG…	GGA3	1	downstream intron retention or alt. 3'ss	0	500	tcttcactggggcag	1	actggggc	1	tcttcact	-7
16	ENSG00000118557	ENST00000308792	14	138	271	gtgagtgggagaatcccaggagagctgggtcaggaatccagagcgggacatgaccccacctgggcctccagggatgcggaggccctggatgctcagagcttaggaaagacgggagggacagtgggaaaggccagcgaggaggggagcgagaatgcctgagctcccgcagggtggagatagagctgggtgagagggagggtggagtggggcttttatagttatctgagattaacacctctttgctgtgctttgttctttaatgagggaacagTTGAAAGAGAATTCCAGAAAGTTGGAGGAAGAAAATGAGAATCTCCGAGCAGAGCTACAGTGTTGTTCTACACAACTGGAATCCTCTCTCAACAAATACAACACCAGCCAGCAAGTCATCCAAGACTT…	PMFBP1	1	downstream intron retention or cassette	0	500	ttaatgagggaacag	1	gagggaac	1	ttaatga	-8
22	ENSG00000099972	ENST00000252134	2	138	500	tggccatcagctgggcgagtggtggtgggcaccttgctgtgtgaccagcagaggggcaggatagtgcatcctggggtctcacactgtgctagggacaaagcaggtccttgtgaccccttggggctgggcctgcagaagcaggctggaatctgctctttttccatcttggtgcatgggccccctgaatgcagctcaggatgaaaggagcctcagaaaggaatgtgtgattctcttcactgaattgaatggtacatatacggctggaaatgaccaggtcacactgaatgagcagaaggactgtgcgtgtgtgtctgtgtgtccatgcgtctgtgtgtgtgtgtgtgtgtatacatgtgcatacatgttcttaatttttacttctttctgattcatactgac…	MICAL3	1	cassette	0	500	accctgggacactag	1	gggacact	1	accct	-10
X	ENSG00000069535	ENST00000378069	3	138	500	ccaattcaaaactacgtaaatatactattaaacataaaagcaatttcaaagtccaaattatgaccaaatattccctagtgctattttcaaatgtctggattaacaaatcacataagaagtgatcgttttctttcttgctttttctctagcattaggctcctcaacattcacctgaagtactgagtaaagagattcgtcaataattcacagctcacaaattcaaagcactaaaaaccaagccatgttatggtatattgtaaatgatgaggtttagaagctcttgcctattcagagttcaatcaattttgctttaaagattgatttaataactaagtcatgtgaatgaagtagagttgataacaaaatctagtttttcgtggatatacccttaagctgtat…	MAOB	1	cassette	0	500	cctatgggaaaacag	1	gggaaaac	1	cctat	-10
3	ENSG00000161203	ENST00000292807	7	137	100	gtccctctcacgacaaagttggagggggcccagggcaggatcctgggcctgcctgcctgactccgctgctccccatttatctgttccatcaccagggcagGTGCTGAGTGCCCATGTGTCGGGCCGGGTGGTGATGAAGAGCTACCTGAGTGGCATGCCTGAATGCAAGTTTGGGATGAATGACAAGATTGTTATTGAAAAGCAGGGCAAAGGCACAGCTGATGAAACAAGCAAGAGgtgcctgaggcaggagagctggtgggagagggtgtcccttggagggctcagtggggtctagtgaaccacaagtttcttctggatttcattcccactgtaattgcaaactctgttcctgacggtaagcctggctgttcgctcttgacattagtgctacgagag…	AP2M1	1	alt. 3'ss	0	469	ccatcaccagggcag	1	accagggc	1	ccatcacca	-6
17	ENSG00000161395	ENST00000300658	6	137	342	gtgagcctgcctgggtggctgcaggggcaaaatcgaaccctgggggcagaaaggggtcacccagccttcccctgggggccttcttcactagtctcccaacacctacgccccccaacccccaacacatcagctgtcctgggtgaggactctggggtaggactgggggccctggctcctgacaaggagctgtagcacttgctgcccagctgtggcctgtttggtggggagaggggtagtgacttcaggggccatgcaccaatgttggggggaggagatgcttcagggaatgctgctctggggatgggccacctgccctctgagcaaccctggacggtggggcagGACCGTGGGGCTGCAGCACCCAGCTGTGGTCAGTGCCTTCCGGGCTCTCCTGCTGCT…	PGAP3	1	cassette or upstream intron retention	0	258	tggacggtggggcag	1	ggtggggc	1	tggacggt	-7
18	ENSG00000134278	ENST00000309836	15	137	93	gtaagctaagcttggttcatttatacttgtgttccttttagtgactgcctctttaacggtactgctcattgccagttttatttgggataatagATGCGGCTGCCCTCCAAACCATACTCCACTCTTCCTATCTTTTCATTGGGACCTTCTGCTCTGCAAAGAGGGGAAAGTAGTATGAGGTCAGAAAAACCCTCCACTGCCCATCATCGGCCACTTCGGAGCATTGCCAGgtgagcaaggggcctgggttgtcaaaccatcctttgcagaagaagagttctactcttgaggactgtggtagagtgttagggttttggctcgaggggtttttattggtttgttggttggttttaatacagttttacacacaaatctccaaaacttccccaaaggtaactt…	SPIRE1	1	alt. 3'ss	0	500	tatttgggataatag	1	gggataat	1	tattt	-10
12	ENSG00000010626	ENST00000007969	6	137	500	taaatattatatataatagtatattatatataatatataaatattatatataatagtatataatatataatatataatatatattttatatattatataatatattatatattatatatataataactccacaggaagccactgaaatatttagtcttttagactcttaagcttcgttattctgggatggtgctgatgccaatcctcagtggtggcctgggggctcctgggccgggtaggggtgggttgaagcatctcctccatcccaagtggctttgatggggcgaatggtagagggttactgctgacctttctctgggatggcagcttctcctgaacttctttactttctatactgatctctactcacccccactcctttcttccactcctccctct…	LRRC23	1	alt. 5'ss and cassette	0	500	gccctgggggtctag	1	gggggtct	1	gccct	-10
1	ENSG00000171680	ENST00000377748	7	137	459	gtagggcttgatggggctcagggtggaagtgggactgggagtaggggtggccccatgttgcaggctccgggtctctgcaggtgtgacgtgtgtgtctgtgtggtggcccgtgagcgagcgcatccctgcgtgggcagacccgtgctggtgtgcacgccagtgtgagggagtgcggtggggtctgtgtacttgtgcattttaatcatgtatgcaggagccaggcctgcgtgtgggcaggcgtgtgacaggtctgccgtggtatgcagatgcgcctgtgtgagcacctctgcgggcaggtgtctgtggacctgcgtgtgatcccatgcgggcttcccttttccgttgggaaggtgggggcagctggggctgtgggtggggcgggggctcgtgggggcgggg…	PLEKHG5	1	upstream intron retention or cassette	0	286	ctgtcctgggggcag	1	ctgggggc	1	ctgtcct	-8
17	ENSG00000108352	ENST00000264644	3	136	500	tttcaccatgttgaccaggatggtctcaaattcctgaccttaagtgatccacctgcctcagccttgcaaagggctgggattacaggtgtgagccaccgcgcctggccttttttttttttgccttttttttttttttttttttttttttgagacagagtcattctctgtcgcccaggctggagtgcaatggtgcgactttggctcactgcaacctctgcctcccaggttcaaacgattcttgtgcctcagcctccagagtagctgggattacaggtgcacaccaccatgcccgtctaatttttgtatttttagtagagtcttcgtttcaccatgttggccagactggtctcgaactcctgacctcaggtgatccgcccgcctcagcttcccaaactgctg…	RAPGEFL1	1	cassette	last	231	taacttaagggtcag	1	taagggtc	1	taacttaa	-7
14	ENSG00000187097	ENST00000381104	13	136	44	gtcgttctcaccttacccctgtgcacctttgcctggcaggggagGTGGGCTTTGAGCCCTGCTATGCCGAAGTGCTGAGGGTGGTACGAGGAAAACTTCACCAGCCAGAGGAGGTCCAGAGAGGTTCCTTCTATGCTTTCTCTTACTATTATGACCGAGCTGTTGACACAGACATGATTGgtgagttcaccccaggtgtcagtccagagaggaaggtggatagggctgtggtggggaaggtcaaggagaaagagcacttgaggtgctttgtcggggtgattacccacctcttttctagtcactcgaacaaaagggtggaaatgacttagagtcttttggaggtgagagatgaccaaaacaactatatgaggtctttttttttttaacatgtttattgag…	ENTPD5	1	cassette	0	500	tgcctggcaggggag	1	ggcagggg	1	tgcctggca	-6
20	ENSG00000185513	ENST00000373143	9	136	500	ggcctcctttgcagagtcttgagagataagttgtgaataaggagggagctccaggcagaaggagcaaagtgggcaaaagccctggggcatggaacagactgctaccttcaaggaattgccactagctcagcaagactggaagcagagtgcgagtggggagcagtgagagaaggtagcagagggagcggtcatcaggagccctcagcagtcctgagccttggtggctgccctcagaattctgtccagggctcaaaagggcaggaagctgtcatagggtccacctcccttgcatccagaactcagggctcatgagtacatgaactgtcctcactgtagaataggacagggtggggtacaattgggaggaaagaaaggtggggttggggaacctgctagcat…	L3MBTL1	1	cassette	0	378	ccctcatggggccag	1	atggggcc	1	ccctcat	-8
3	ENSG00000157152	ENST00000341648	2	135	230	cttcatcgccaatctgcccaacggctacatgaccgacctgcagcggcccgagccccagcaagcgccgacgccgccgccccccggcccgggcgccgcctcggcctaggcggcgcccccgaccgcctcgccgggaccggagcggacgccgccggccgcctaggcgcccgcgccgtaagacgcgccgaagaccgcgcccccccccccgcgcgaacaccgtcggtgggcagcagCTTATTCAGCTCGCTGTCCCAAGCGGTAAAGCAGACGGCCGCCTCGGCTGGCCTGGTGGACGCGCCCGGTGCCGCGCCGGCAGCCGCCAGGAAGGCCAAGGTGCTGCTGGTGGTCGACGAGCCGCACGCCGACTGgtaggtgccgggcgccttcgccctcgggggtcgg…	SYN2	1	alt. 3'ss or upstream intron retention	first	500	gtcggtgggcagcag	1	tgggcagc	1	gtcggt	-9
20	ENSG00000101181	ENST00000370815	4	135	500	gttgcagtgagccaagatcatgccactgcactcctgcctggctgacagagcgagactctgtctaaaaaaaaaaagaaaaagcaactttgaacatgttttgttttgtttgtttaatttcaggagcacagagagtttcctgtcagggaagctgacatgtcggtcgcgtgaaagcacgaggcctgtgtggtgggttcggtgggtgccgctggctgctggttatattcacactcagcatagacgcatagcgagctgggagtgaagccttcacaacaaaagcatagaatacagctactgtaaaaaataagaaatttaaaaattttcagaaatgatagcactttttgaaggaaaataaggatttcatttttaaaaaatcactttgctggttttgtaacttctgct…	MTG2	1	alt. 3'ss and alt. 5'ss and cassette	0	500	cacaaagggactgag	1	agggactg	1	cacaaa	-9
1	ENSG00000142784	ENST00000358616	14	135	500	actccagcttgggtgacagaatgagaccctgtctctaagaaaaaaaaagaatccatcaagatgccctctaaatgtcagtggtgtgtgaggggcagggggagtctggatgccagaagcctggaactgctcaggggaggcttaaaacagggtattttggagacccgagagatgatgtaagatgatcctggcccaaggaggtaataatgaactataggggagactgtcttggagaaatccaggtagtcgctggccctaggtttaagagaacagtgaccagggctatatacctggaggaattctgggtcaagtgcacaccccagcgtgtgggggactgagtggctgcagacttccttgctccccctttacctaggccatgcagcctctacttgaggctgtagg…	WDTC1	1	alt. 3'ss and upstream intron retention	0	500	ttcatctgggaaaag	1	ctgggaaa	1	ttcatct	-8
7	ENSG00000091732	ENST00000358303	3	135	500	gccattgtactccagccagggtgacagagcaagactctgtcttgaaaaaaaaaaaaaaaaagaatgagttaagattgtaatttatgacttattcattttaatatacttgcagtgttcacctgtgattccagcactttgggaggccaaggtgggcagatcatctgagttcaggagttcaagaccagcctgagcaacatggtgaaaccccatctctaccaaaaaatacaaaaattagctgggtgtggtggcgtgcacctgtggtcccagcaacttgggaggctgaggtgggagaattgcttgaacctgagagggtgaggttgtagtgagcttagatcgtgccactgcactccagcctgggagacagagtgagaacttttctcaaaaacaaaaaaaaaacag…	ZC3HC1	1	cassette	0	500	ctttgaaatgggcag	1	aaatgggc	1	ctttgaaat	-6
9	ENSG00000159712	ENST00000354752	8	135	500	gcttggtaatgaggtgaaaatagcttatagttattatttattatacttagtacgtgtcagtgaaggcaagcttaggaaagactttgttgttgttttacctgtgtctagaaacaagttcaataaaagacttctaatagtatagaaatgagtagatcttatcctgtaggccaggggaaacttctgaggtagaatgcttttggctgcaaatactggaagacctaacagtggccaaaaccataagaaccagacttgttttggttgtccagtgatattattggattccacttgttcctctttcagttatgctgttggcagtgtcttgttcatgtctcccttcatggttggctacttagcaacagctccaaacaccatgttctcacaagacagtatctaaaggct…	ANKRD18A	1	alt. 3'ss or cassette	0	500	ccttcggggatgtag	1	ggggatgt	1	ccttc	-10
8	ENSG00000178814	ENST00000360660	21	135	82	gtgggccgtggggagagtgcctctaggcggcaggggcacggtgcggccgctgacagcctctcccttccctcggggcgcgcagGGCAGCGCCGTGTTTGACTTCAGCGGCACTGGGCCGGAGGTGTTTGGTAATCTCAACGCACCGCGGGCCGTAACCCTGTCCGCCCTCATCTACTGCCTGCGCTGTCTGGTGGGCCGCGACATCCCACTCAACCAGgttcgcaggggtgtgtgcgcgagggggggccccagcccgaggtcaccctgagtgcgcctcctgggcccagccacggtctgaccccacgggtgctggggcggggggtggggtgctgtttctcccggagcccaccccaagagctcctgagagccgcccgccccgcacag	OPLAH	1	cassette	0	167	cctcggggcgcgcag	1	gggcgcgc	1	cctc	-11
2	ENSG00000116044	ENST00000361004	4	135	500	taggctcaacagggatagaaatgagccaggatggggctgacagattgaggggggagggtggggataaaagagcaggggccatgcctggtgcaatgtttacaggaaataggagtccataggatgcaggacccaaaaggaaaacaaattgtggaaaggagaagttactcttccttctctgaaatgaaacagaaaaagagatatcatctttaagtatttctcagtagagaaaaagcaatgagaggatacccacattggagaatcttgatttcttctattaagcaaaaggagaaagttgcatacagtgggactggggcttgaaggaaacaggaaggatttagaaaaggaaaagtgaggactgtggaaggaaggaaattttgaaaaatcagagaattacctggg…	LOC100130691	1	cassette or alt. 3'SS or alt. 5'SS	0	500	tttgcttgggagcag	1	ttgggagc	1	tttgctt	-8
19	ENSG00000105063	ENST00000327021	18	134	500	tctcagggctgaggatacagcagtggcaaaactcagccatctctgccttcttggagtttctagttggagggagagagtagtgtgaagcctctgtccagagggtgggcctgctggtgggaaggcctgtcactgtggtgaccgtgtgaggtgacggctgggaggtggcttgagagctggtgagtgggtctgtctgctctggttgccatggctgaggctcagcccacttccccagggcctgccctccacggatgactggcgacggacggtctccttacggccgcattctgtccctgcccgcctgtgttcttgccgttggctcagaactccctctcccagcctctcctggtgtcgtcacaccccaggctccctggacccttctgtgacctgcctgtcatccca…	PPP6R1	1	alt. 3'ss (mRNA ends) or cassette or alt. 5'ss	0	92	tttctggggcaggag	1	ggggcagg	1	tttct	-10
19	ENSG00000126259	ENST00000262625	3	134	94	gaggctgcggatgagcagacttggaggactccaggccagagactaggctgggcgaagagtcgagcgtgaagggggctccgggccagggtgacagGAGGCGTGCTTGAGAGGAAGAAGTTGACGGGAAGGCCAGTGCGACGGCAAATCTCGTGAACCTTGGGGGACGAATGCTCAGGATGCGGGTCCCCGCCCTCCTCGTCCTCCTCTTCTGCTTCAGAGGGAGAGCAGgtaccgcacgaggggagcggaggaatatggggtgggggtggggagttgcttgcgggctgcctcttcactagcgagaagggagctgggggctgggactcctgggtcctgaatgaggaggcccctgaaggtgctaagctcagccctgctgccccgaactctcctag	KIRREL2	1	alt. 3'SS or upstream intron retention	first	164	gggccagggtgacag	1	agggtgac	1		-15
14	ENSG00000100813	ENST00000262710	11	134	500	tacccctcccttactgcttttagatcagtgttcagtctgaagccatggtttccccagttcccaaatatgatttcttttctttttttttttttgagacggagtcttgctctgtcaccaggctggagtgcagtcagtggcaccatcttggctcactgcagcctccgcctcccgggttcaagcaattctgcttcagcaccctgagtagctgggattacaggcatgcaccacaacgcctggctaatttttgtatttttagtagagatggggtttcaccatgttggtcaggctagtctcaaactcctgacctcgtgatccacccgccttggcctcccaaagtgctgggattacaggtgtgagccaccacactcagcctccaaatatgatttctttaagttaacc…	ACIN1	1	alt. 3'ss and cassette	0	97	atttcttggggacag	1	ttggggac	1	atttctt	-8
16	ENSG00000166589	ENST00000299752	14	134	500	attatctgtggcctgcaaaatttctcaaactatggcaaatgccaaggttgtgactcctggcagggatcggggctggatggactgggtggggcatggagaggggtgttttggaccccatgagagctcagattatgcctcagcacctggagggaggaccaggccctcctccaatgccccccaacagattgcagacagacaaggttgttcatagactctgattcccttgcagggtgacctggagtgagcaaagttgaaatgggcctcccaggctctaagagtttctcccttacccacatgatctgttcttcatcccacacccaccaccaccaccacaacaaatcctgaagctggagagagagactgggccccccaggctttgctgtggcccctgagtcacag…	CDH16	1	alt. 3'ss or downstream intron retention	0	500	ttctttgggcggcag	1	tgggcggc	1	ttcttt	-9
1	ENSG00000158874	ENST00000367990	3	133	299	gtgggtgtgatatggagagggggccaaaagggagaatgtgctggtggttatagctacctatctgcctgtgctcttatatccaggtctggcaaccaaagggctcaaaaggaagatcattccctctctaaagcccagaaagcccatccaaagatctggctggatacctttttggggagggggcagagagctggggtgggtactggcagaggtatggcaggaggccaggattcactgctgtggacccagctgaaaagagtgtgtgtgtgtgtgtgtgtgtgtgtgtgtgtgtgtgtgggcagGAGCTTTGGTTCGGAGACAGGCAAAGGAGCCATGTGTGGAGAGCCTGGTTTCTCAGTACTTCCAGACCGTGACTGACTATGGCAAGGACCTGATGGAGAA…	APOA2	1	alt. 3'ss or cassette	0	395	tgtgtgtgtgggcag	1	gtgtgggc	1	tgtgtgtgt	-6
10	ENSG00000171988	ENST00000327520	18	132	500	tagatctgtctgggactacattttccatcccagttcctaacaaagtttcattttcttttctttattctctgatgtaagagttaacagtgaaatgaccaaaatcctgaaagccaatggagcaacaataaacatactcagatagattgcctcataaattctttcaagttagtttttaaaagtaacacattttttaaaagtccactttggcaaaattgataatttaatatctggttatcagcctctccaaaggattcctggaaaagttattttctttttatcatttaaaaatattccatttacaaagtcactttacatgaagcttttcagtgacataactttctcataaaatgtggtcttctgctttaaaatccatttgatgttttggagaaagtaaattct…	JMJD1C	1	alt. 3'ss(EST ends) or downstream intron retention or upstream intron retention	0	300	ttcttttggggatag	1	ttggggat	1	ttctttt	-8
22	ENSG00000186716	ENST00000305877	16	132	500	acaagtagctgggatcacaggcatgcaccaccacgccatactatttttcgtatttttagtaggatggggtttcgccatgttggctagttagtctcgtactcctggtctcaagtgatctgcccaccttggcctcccaaagtactgggattacaggtgtgagccaccgtgcccagcccatagaaatatcttaacaagtaccctggcgattgtgaggcaggtggtgtggggatcaccctttgagatgctggtgtaaggagtttggattaagtttgaaaggcagtcggagcttctggaagcatccgggctgggccacggtctcatgccaggggtgcttacaaggaatacttccatgtgtcccaggactaagggaggagggtctcaggcattggtccctctggg…	BCR	1	alt. 3'ss or alt. 5'ss or cassette	0	500	cccttggggctgcag	1	ggggctgc	1	ccctt	-10
1	ENSG00000198765	ENST00000369522	2	132	422	gtgagggcaggtgccccgagttattttcctggggactgagcccagagcggggcgatgttgtgctactgcacctccccgccgcagccctccgctgttttcttttgggtagtggtccaggaacttaagacagttcctcctggcgatgtgatggaatttaatgggacaggagaagggaacgggctttcttttcaggccagcgtggcagcgggcggtagggcgaaagggagaaggaaacgagggtttattccgttgcccactccgcggtaagcgacgttgtagggctccactgtagcgagagccccgtggattcctttttttttagccatttagtttgtaaacatcactttaaagaatacatagtgtattcatgacactcggtgaaaaaaaactttccttccc…	SYCP1	1	alt. 3'ss	0	500	cccccggggcagtag	1	ggggcagt	1	ccccc	-10
6	ENSG00000030110	ENST00000374460	5	131	364	gtgagctacaaccgctgggcccacaaggacatcttcagggaggcagtagctcgcatgggtctctgtgcaggtcctgggagctggggaggcctcgggggtcttgcccttctctcatggttgctcctcttttatgttgggctcccacccccatccaggaccttgtatcctttttagcccatgcctgccccttctcctggagcccagcactcatgtcttagaacactgtcagggacctccaagaagggatgcacagggccatggacagctcaggcagaacccctctgccatgagccagggcctggtcccgactgcctggttactggctcacctgcatgcctcctgctcctacagcaccatggggcagGTGGGACGGCAGCTCGCCATCATCGGGGACGACAT…	BAK1	1	cassette or upstream and downstream intron retention	0	500	agcaccatggggcag	1	catggggc	1	agcaccat	-7
11	ENSG00000186635	ENST00000359373	6	131	500	gaggcttccccttcccccacctcactctcttgccatacgggggtcaggagtcacgtgtagccacagcgctctgggccaggggtcggggctctggtgtggctcccccaggccctggctgtatgtgggtgggcatgtggcctccccccaccctgtgtgttaggaactcgtgtcctgtcccggagtgtctgtctctgtttcacttcttgtgttcccgtgtctgtctgtcttgcatccctagcccgcagtctttttctctgtccctttatctttctgtttttgtctgtgtcctaggtcggtttctgccactggctctcctgtccctgtgatctgggtctctgtgtggtctccgctggcagggggaggggagtgtgaggaaacagaactaaaagtgctgggctg…	ARAP1	1	upstream intron retention or alt. 3'SS (EST ends)	0	98	gggtctcgggggcag	1	tcgggggc	1		-15
5	ENSG00000127022	ENST00000376953	3	131	500	aatttctagacagtagtataatacactacagttttaaaaagccatatctgaataatatttgccaaataaagtgtgtttatttattatttatttacttttttgagacggagtctcattcttgccacccaggcttctggaatagagtggcgtgatcttggctcaccgcaacctctgtttcttgggttcaagcgattctcctgcctcagcctaccgagtagttgggattacaggtgcccatcaccacgcccggctaatttttgtgtttttattagagatggggtttcaccatgttggccaggctggtctcgaactcctgaccttgagtgatccgcctgccctcagcctccctaagtgctgggattataggtgtgagcgaccacggctgccccagtataatat…	CANX	1	alt. 3'ss and cassette exon	0	500	gtaggaaagtgggag	1	aaagtggg	1	gtaggaaagt	-5
10	ENSG00000196372	ENST00000360229	4	131	500	tgagctgagatcgcaccactgcattccatcctgggcaacagaatgagactttgtctaaaaaaaaaaaagaggcaggagaggcggctgccgtggtgcacaggaggatgacctgcataagaaagtctggggggtttcctgggaggctgggctcagtgctgacagccgcaggtagacacagggcaggggggcagcgggggagttttccctgacccattctaggtggtgccccatgtcttctgttctcacagcaagaagccggccaggcccgtttctcccactgccttgagccctccgtcctcagcggggcgcagagccgtgtcctggcttcctgagggccatgcgggtcatgaactcctccctaggttgggacgcaggcctgcctggcttccctgccctgca…	ASB13	1	alt. 5'ss, 3'SS	0	500	tttatcttaagggag	1	cttaaggg	1	tttatcttaa	-5
14	ENSG00000165792	ENST00000349375	3	131	80	gtaacggcgggaaagcgagaagaaacgggactggacctacatgcaagtgattccgcttttcgtctttggcccatagggagCGCTGGGCCCACTATGGAGAATCAGGTGCAAACACTGACCAGTTATCTCTGGAGCAGACATTTGCCTGTAGAGCCAGAGGAGTTGCAAAGACGGGCTAGGCATCTTGAGAAAAAATTCCTGGAAAACCCAGgtaggacttaagaataattaaaaagtgggcgagattgaaatatcggttagaaatgaagagtaagaaataattctacaatctctcagatactgaagtctcttatttgactttctaaccagagcagcagttgttacaatgatgccttactaaaagaaggtagattattttagagattgcttaggtaaagg…	METTL17	1	alt. 5'ss, 3'SS or upstream intron retention	0	500	ttggcccatagggag	1	ccataggg	1	ttggcccata	-5
19	ENSG00000105393	ENST00000300965	7	130	86	gtgagcatctggggtctctctcagggtgataagaggggcagacccccacaggctgctctgactgctccctcctcccgggtatgcagCCAGCAGAAAACTGAGCTTCCGGTCACAGAGAACGTGCAGACGATTCCCCCGCCATATGTGGTCCGCACCATCCTTGTCTACAGCCGTCCACCTTGCCAGCCCCAGTTCTCCTTGACGGAGCCCATGAAGgtgggtgaggcctgggagagggaggggtgcctgcagccatgaggatggtggttagacaccaggagggacttccaaccacagaggctggggtgcctagaggtaagttcccagagtctgaggcagaaatgggggagctatagtcatggggcacggggtgacccaagccccagaggctggtgttct…	BABAM1	1	alt. 5'ss	0	198	ctcccgggtatgcag	1	gggtatgc	1	ctccc	-10
19	ENSG00000196365	ENST00000358403	2	130	189	gtggttgctccgaggccagcggacctgcgacgcctctcctccttgggcactgtggggccgaggcccggcaattgggggccaatggcgggggttttgggaagcgagcagccgcggcggaggcgcattctcggggggcgaggacgcctccgagggcggcgcggaggaaggagccggcggcgcggggggcagCGCGGGCGCCGGGGAAGGCCCGGTCATAACGGCGCTCACGCCCATGACGATCCCCGATGTGTTTCCGCACCTGCCGCTCATCGCCATCACCCGCAACCCGGTGTTCCCGCGCTTTATCAAGATTATCGAGgtaatgggagtccccgcctcggcctcaggtttcccacctgtgcaagcagcgggctgaaccgtgggatcacttgagcgccc…	LONP1	1	alt. 3'ss or upstream intron retention	first	500	cggcgcggggggcag	1	cggggggc	1	cggcgc	-9
3	ENSG00000090539	ENST00000204604	3	130	439	gtgagtgcaccccgcggccggcccgggccctggcgggtggggagcgccgggtcgcgcgggcgtcggagtggactcggagctgctgagaaggagcccagtcggcagatgttggggatatttttctggtggaggaaggggaatcagcccctccaattcttaggtgctgttactgatcgcccactctgtgtgaggctctgtgccaactccgtttcgttccctgctcatctaactctcatggcagccttgctagatagagagtattattatccccattttccagacagggaccttgaggcccagagagatgaagtagcttgtctagggtcacgcagcttgtaagtggcagagctggctgactctgcgggacatccttgcctgggggggtctcatcagttggca…	CHRD	1	upstream intron retention, alt. 5'ss	0	131	cttttccgggagcag	1	ccgggagc	1	cttttcc	-8
17	ENSG00000174231	ENST00000382094	14	130	500	tacaggcgcgcaccaccatgcctggctagtttttgaaattttagtagagatggggtttcactgtattggccaggctggtcttgaactcctgacctcaggtgatccacactcctcggcctcccaaagtactgggattaccagcgtgagtcaccgtgcccagcctcactggacttaactttctcagatcttttttcatgtatacatttagacagggctctttccagggacctatttggagagcagctatgactgtgtccttactgctcctttaaattcacatgggcgatcttagttcctggtttttgccttaaggtttctcatttacccttttgttttagatgttgaggtcccagagtttttttttctttttacccctctactgccatacctacattcctc…	PRPF8	1	cassette	0	392	tgcttgggatcgtag	1	gggatcgt	1	tgctt	-10
16	ENSG00000157322	ENST00000288040	10	130	500	gtggactccaaggctcatagaagccaggaggtcacttattgacctgaggggccaaggtcaagaccaacctccatctaagggagttccagccactggttgccttgcaggaatgcaaggtcagggtggccagagctcggggttgttcaagaaaaccagcaacccagacttccactggcaactctcgaaaccacaattaattactggggttggcaatcaacttggatatatttaagacactgtgcaggtgaaacagaacctcctcaggggccagaccttgcctgggcttgtgggctgctggtcgcgcccccgtgcacagggagaagagaagcagacgggagcagaagggacccctgctcttggaagggaggctgtgcgggctgggggtgatgatagcccggc…	CLEC18A	1	cassette or upstream and downstream intron retention	0	272	agggtggggttacag	1	ggggttac	1	a	-14
1	ENSG00000127481	ENST00000375267	77	129	117	gtagtcccacgctgcaaagggcatttggataagggcttgggtcttgatcagaagactgcctcctaggtgagatcaccttaggtggggagcctgacagcttacctcttggggttgcagGATGACTCAGGAACAGCAGGGGGCATCAGCTCCACTTCTGCCAGTGTGAATCGTTACATCCTGCAGTTGGCTCAGGAGTATTGTGGAGACTGCAAGAACTCTTTTGATGAACTCTCCAAAATCATCCAGgtagagagcggggagcagcttttgggtgtgttttgtccaagtgttactggtgttgttttcacagcagtcctgctgctctctcatctagcagtccaggtcttggtgttgtccctgcccaatctagctgaaaaggcaggcagatggctgcaccaa…	UBR4	1	alt. 5'ss and upstream/downstream intron retention	0	500	ctcttggggttgcag	1	ggggttgc	1	ctctt	-10
2	ENSG00000144283	ENST00000336933	7	129	500	tatactcaagagcaaccataaacattgtttcttaaaaatcctcaggcccacaatgtttgtgatttctaggctgacgccagccctgtctgttcccaccagcccttcctctcccttcaggcatgacatctcacttcgctacagtgcacgtgtttacctgagccttgcacctgcagatttcttacataggtagaaagacataaaattagaatcaggaggaggaacacgagagtggaagttacttatattaagaattttctttgttcccctgaatctctttctgtgcatctgtgcgtcatgatttccttaagatcataagcatctgggcctctgcatatgttcatcagggggaaaaattatttaggtatgtattttttaggatttttgtaacttcccattttt…	PKP4	1	cassette	0	500	ttctcatgtagggag	1	atgtaggg	1	ttctcatgta	-5
3	ENSG00000163935	ENST00000358080	21	129	500	ggttttgtagaaaaaagttatccttttgattctggttaagccatttggcttaatatattatttactatatacatatgaacattttataacatatgtataacactaaagaacaatttagtgttcaaaaactagattgctttttaagaatattccatgaacagaagcagtaaagattcctcctggtagtttagttaagccttctctcaatggaattatcatccccttctcttcagcaccctgtttttcttagttaaattgtctaaattatctgtgctggaactttgagataaattctttcccattgatacttcgtattataaaagacagacatttcctgagtacctgatgcacgtgggtctttgccatctttgctgggagaaatcatgtcctaagaccact…	SFMBT1	1	cassette	0	500	ttgtggggaatgaag	1	gggaatga	1	ttgt	-11
12	ENSG00000084110	ENST00000359989	22	128	0	gctgaggcacaagaattgcttgaacctggaaggtggaggttgcagtgagctgagatcatgctactgcactccagcctgggcgacagagtgagactctgtctcacaaaaaaagaaaaaaaacaaaaaaacaagaaaaaaaccacataggtactgttaagaccctggagcaactatccttcactctatccacactgaattctctgggttttgttatttgcttgcttgttttgcttaggaaaagtatgcagcttaaaatctttatgatgactttagaaagttttggactttgtatatttacagtctttaatgcaaccaaagactaattgacacaggtcatgtgtcaaatggcttaaaataaaagcaagcaaacagcagctgtgtctggtcatgtatagagta…	HAL	1	alt. 5'ss (EST ends)	last	500	aggtttgggaagtag	1	tgggaagt	1	aggttt	-9
14	ENSG00000100490	ENST00000356146	8	128	500	tcttccactctgtggtacacacatatcttaactggacagccagagtacttgccatttctgttcaccaggagatccagttaacatgatgtcatcaatacagtggagcagcatgatattcagtggaacgtcaagacaattaaggtccttgtggattatatggtgacagagtgctggagagttaacttaggcttcaggcaggacagtgagtgtgaactgctgtccatcccacacaaggtgaactgcttttgatctaacttactgattggtattggaaagaatacattcaagtcaatagttgcatgtcaagtgccagagcctgtgtatatcagttccaggaaagataccatatctggcccagctgctgcaattggaagtacagttgggttgagtttataggag…	CDKL1	1	cassette	0	500	tctcctgggatgcag	1	tgggatgc	1	tctcct	-9
12	ENSG00000139445	ENST00000299162	6	128	319	gtaccaagggctcaggggagccctggactgagcagcagacaccctgccttgggctggccggggacccctctgagcctcagtttactcacccagcacatggggataacattccctccatgctcatgtcatggggtcattcattccgttcccccaaaactcctgccctgagtggagacaagattgtttcctggacggttgtgaatccccacacaaggtgttttgaaactggggtggggacagtgttactgtgagtgacgtatgttatttctcaccttctctctttctctgccactttctccctgcccctgcctgtgggaagTGCCCTCCTGTGGGCCTCTATGGCCCCCCATTTGGGGTGCGGCCCCCCTACCCCCAGCCCCACGTGGCTGTGCATTCATC…	FOXN4	1	cassette	0	500	cctgcctgtgggaag	1	ctgtggga	1	cctgcctgt	-6
15	ENSG00000137868	ENST00000323940	2	128	500	gtgcggagctggccgtgggctgcctaccctttcatctctgcaactccttcctccctgggcctcccttctggtgtgtctgtgggtctgtctaggtgggcttgggaaaggggaaggaaggggcgtctctttaggcagctcagactggacaagccttctttgaaaatggtcctttgaacacacgcctgctggtggttggtcagacagatgcgccagcgggagccccggggccccaaggggacagctatctctgcaggaccagtgcgatgggcgggaagggaggaggggacacgagaggccctgtcctcttcccgtgccagcttgctcaggccctcagtcccagacgggcttttcccagagagctaaaagtaagaaagtaaccttcaggattaaagagaaatg…	STRA6	1	alt. 3'ss and alt. 5'ss and cassette	0	500	cgcctggggtcaaag	1	ggggtcaa	1	cgcct	-10
1	ENSG00000204084	ENST00000373027	16	128	500	agaatatgagtgagaggggtgagaaaaagtaaagtattttatggctcaaaatctgatattgtatcctcagctaccatgttttacttaaagtttgcatagagaagactttacaactttatttatttattttttgagacagggtccatctctatcacccaggctggagcctgtggagcctcccacctcagcctcccgagtagctgggaccacaggtgcatactaccacacttggctaatttttgaacttttcgtagaggcagggtttcgccatgttgcccaggctaagaatttacaactttaagcaaccaatagagcaggaactcaggagggcctggctcacctgacaaacagtgtggtcccttcgagaagttaggctggcatcctagccctgagcagaga…	INPP5B	1	cassette	0	500	caatggggccaaaag	1	gggccaaa	1	caat	-11
7	ENSG00000106346	ENST00000306177	15	127	500	gagtgggactctgtccttcaaaaaaacaaaacaaaatgaaacaaaacaaaaaaaaaaaatagaggaattggaagaactagagggatatccagaaacaggaagagcctagaactctaggattattgttttgaaaaataggctaggagctgggcttgatgatataacattttatttttatttaataagggaaagagaaaattgggagtttccagagatagtagtactagcctaatattgggcttcggcgagatgtatttaaagagacgaaatagctgctaaatgacgagttaatgggtgcagcacaccagcatggcacacgtatacatatgtaactaacctgcacattgtgcacatgtagcctgaaacttaaagtataataataataaaataaagagacga…	USP42	1	alt. 3'ss or cassette	0	2	gtttgggggctgcag	1	ggggctgc	1	gttt	-11
19	ENSG00000196466	ENST00000357979	2	127	500	attttttttgcgtaaacaatttaggcacactccacccctattattagttacgctcctggggccctcccctaaatacactgtctagataccatgaaaagcccaactttgtgaaaaagcatttgtaaggacacacagtctcagcactgctaatggtaactcccttttgcacaataagtagtaggactttatcgtgccaaggactgcagacccactgtggaaatcaacattaggggtgatccaggctatgtgattcactcactcagttcgccaacaagtggcatgtttctatcccactgttaatttaccaaacatgtttaactgtagcttcagagttactgtgtaggagaaagtgagtgtagacagagaataagagtgggtttaccatgtcattgaataaaa…	ZNF443	1	upstream intron retention or cassette	0	500	tgtgggatggatcag	1	gatggatc	0	tgt	-12
17	ENSG00000183153	ENST00000337376	2	127	0	gtgggctgctctccataagatcacccaggacctaagcgagaaatccaggggccgtcatcggactgcaccttgcgggcctcaccgcatcctgcctaccaggctgtgcgttccccgccatcaccccaccctgtccttctgagttcctggcgtctttctcagctctcctgtgccccacacagcagtgggaggtgtttctgaatagcgccccccacttaaacccgggactgagggcagcacccctgccctcagggtgagtcaagcgccttcacaaagcttccttctgaagccctgcccctgtcaggccttcgactccacagcaccggcttccaggtgtgctcagaaccatagggaattttctcttctaacaagcaccagacctgcttgctgccaagcgtttga…	GJD3	1	upstream intron retention	last	500	ttgggaagaaaacag	1	aagaaaac	0	tt	-13
1	ENSG00000204624	ENST00000389575	16	127	500	ctaggaggaaggacaggtgggtgtcctttgcctttattagtcacagcccagcggggtacacgggaatggcagccatggagtaagtcgggggcaaggtggagtcggaggagatctgtgtgttcagtccacactgggtgtctgcaggcgctcggagcaggggtggggggaccaggcaggttctgcaggacagtgaggatgtggctgtctgggagggtggggagaaaagcaagaagtccaggtgagaaggtggtgagggaaggggaggaggtgaaacagagggtcctgtgtggggtgggcagtgatgggagcagatgttgctggcgggggcagggcagagggttagggtggagcagtgggtgagcagttgcaggctgccaacatgagggtgacaggtagcag…	PTCHD2	1	alt. 3'ss	0	500	ttctccttgggaaag	1	cttgggaa	1	ttctcctt	-7
13	ENSG00000172915	ENST00000379939	33	127	500	cattattttaagaccaggtactaatgtaactcattatagcccttcttaagcagtgatcttatcaaaaggagcattagatgcttcagtgccacaaatttacgctcagatagttcactccaaactatgtcttaaatgatgaaaaccaaaaatattacaatgtagctataaaaagataagtttttcacccctaagtttgcattgttttatcagcatcattttatcgaaaaattttttcatttcttgatgttttttatttataccccatttgtagtatgtagttttgttagattaatgtaagtaaatcaattagatttcaatgcaacatctgttatataaaattatgttcattagcatacttactaatggccaaatgattaattgtcaaattcggttttgaaa…	NBEA	1	alt. 3'ss or cassette	0	500	ttattttgggaacag	1	ttgggaac	1	ttatttt	-8
12	ENSG00000126838	ENST00000261336	20	127	500	cttatagcacttatctctttgtaaattatgtaatagtggttgtatatagatcatctttcttgtgacacaatatcctcaagatcgggagcctctcatctaccattcccagtgttttatgtcttgtatggattagacatgtaatatatgttgtaagaaataggagaagaaaggaaggaagaaactatgaaaatctacatagcagcagatagtattccctagggcaatatacaatcactgcttttccctttcctctgccactgccaagcctgcacgtccacaagctaccctaaggcaaatgccaaatcctcctaatacacaaccaatcttgatttgtatcattgccattgccatgcttcttaaagcatggatgaatctatgtgacatacatttttcttacaa…	PZP	1	cassette	0	343	cacatggggtgatag	1	ggggtgat	1	cacat	-10
22	ENSG00000197421	ENST00000255845	10	127	232	gtaggggctgctgggccgcctgggtgggaaagggccaggggcgggtggcccagggactgcccacttatccagtaaggtggctccatcacctcttttcctggtgggaaactgaggcccaaccttggtagcttatcctgggcctctcagtgagtatgtttgagcctcagtgggtggatagggaccaggctgggccaggcaaggtcgggtgctgtctgacctggctgggcggtagCTTTGGCTCCAAGGTCTGCTCCCCGGTCAGTGGGATCCTGTTCAATAATGAATGGACGACTTCAGCTCTCCCAGCATCACCAATGAGTTTGGGGCACCCCCCTCACCTGCCAATTTCATCCAGCCAGgtatggggtggaggtccggggggtgggggactggggtgga…	GGT3P	1	alt 3'SS, upstream intron retention	0	102	ctggctgggcggtag	1	tgggcggt	1	ctggct	-9
1	ENSG00000157873	ENST00000355716	3	126	500	agccctttggcgggccagctctgtgggccgagggcagacactcttgcccccttctgccccagacacccctgtgttctctgcccccacagccatgggtgtgatgaagccctggggctaggtgtgcagacagtgagggcagaacccccaggccagcagcttggactcttcaccctgggggaccctcacagtcacactgcacagggggtgggtctgagagacgtggctggcccaccgtggccagagacatgggctcgggggcacataccagagccgggccaggtgtcccaggaggccccatgtgcttccagaactttccgattttccccagagcagctctgctcatggctgatggggctgctgtgtcccgtggggctcatgggccatttgagtccccttagc…	TNFRSF14	1	downstream intron retention or cassette	0	500	ctctctgggcggcag	1	tgggcggc	1	ctctct	-9
9	ENSG00000130720	ENST00000253018	6	125	0	ctagacccaggggcagccccaggcacgcccgagaagggactgcgtgcgtgtgagctgcatggacacacccgggtgtggaggggcaggtgcgcttgcacgcgtgcacagcagtatgtgtgagagcacgtgcgtacgtgtatgcactcacgtccaggtgcacgtgcagtgtctcggtgtctgctcacacatgcaacaccagtgggtgtacccgtgccccccgtgcccacacctgtgtgcacccctgcgcaggcgactccctcctgaagcacagcggcatgaggttcaccaccaaggaccgtgacagcgaccattcagagaacaactgtgccgccttctaccgcggtgcctggtggtaccgcaactgccacacgtccaacctcaatgggcagtacctgcgcg…	FIBCD1	1	alt. 3'ss	last	500	cggccggtccgggag	1	ggtccggg	1	cggccggtcc	-5
12	ENSG00000111788	ENST00000341155	26	125	41	gtagaacggagcagctggtgacatgggtgatgacccgggagTTCCTGACGTCCACCCACTGGGCTCTTGTCTCCCCCCCACGTGTGTGGTGATGGTGGGCATGCCCTTCCCCAACATCAGGTCTGCAGAGCTGCAGGAGAAGATGGCCTACTTGGATCAAACCCTCgtgagtgaccccagtgtcacagagggtgacagagtaggcagtgggtgggagtggcatcacccccagggctgatacagccaggccttccccactgcgctggtgtctcctgccccctccggaagcttggatgcccctccacaccctcttgatcttccctgtgatgtcacctggacccctgctgctggcattggccacaaagcctcctggtctggctccaaagcctggcagggtct…	LOC642846	1	alt. 3'ss or cassette	0	293	gtgatgacccgggag	1	gacccggg	1	gtgatgaccc	-5
3	ENSG00000160796	ENST00000292309	39	125	381	gtgagggtcccactctgcacccctccacccctgcccctctgacctgtcagcccttggttcccccaagtgtaggtacctgccagtgggccaagctctgagcttggtcaagggtagatgtgccaatgaagacctggcctctgttccctgccaacccccagaggtccccagcctcactcccttcccctccctgcctagcctctattcctcaaaaggaatcctgttccaggacactctgtccttctcccctgtgacccctctaagtggtgctcccccaacctgtgggcaggctctgtgcccgccttcttgagggtgtgggcagggcagggtgggctggtaggccatcagggccctcatgcagcccctgctcgggtgggtggccagTTCCCCTGGGTCCTGCAG…	NBEAL2	1	alt. 3'ss or cassette	0	84	cgggtgggtggccag	1	gggtggcc	1	c	-14
8	ENSG00000185122	ENST00000328245	4	125	180	gtgagtgccggccctgcacccttgcccggtctcacctgccacagctctccccgcccgcccctccctgagggctcccaccccagcctgccccttcctgagggacctggctgcagtggacgagcctgagcctgccaagctcctaggctgctccagtgactcctgtccctctcgggaatccagGTGTCCACCCTGAAGAGTGAAGACATAAAGATCCGCCAGGACAGCGTCACCAAGCTGCTGACGGACGTGCAGCTGATGAAGGGGAAGCAGGAGTGCATGGACTCCAAGCTCCTGGCCATGAAGCAgtaggtcccacaccagcattatgggccacagcgggtcctggcgcccaccaagaggccccgggtgctgtgggggcagggccctgaccggggccag…	HSF1	1	alt. 5'ss or alt. 3'ss or downstream intron retention or cassette	0	500	ctctcgggaatccag	1	gggaatcc	1	ctctc	-10
19	ENSG00000129990	ENST00000354308	2	124	500	cgcgggacctcaggatcccagtcgggctattggggggttcccaggcaccggtgggccccggagcgagcctgccccgccgggactccgcgtctgtgcgtcagccccgcccgttgtcctggcaacaacccgttgcccgggcaaccagctttgctctcaccccgcttgagaggagcccggctgttgctctgggcaacgcggtctgctggttcccacgtctgccttcgcccgcttccggttcagaccctgcggaggggcgaggacgaggcagaagtcagcgggatgcctgtggggccgtggaggaagagggtatccctttaggatggaactaggtcctggacaccccctctcaagtgcggggaggctgatactacaactcccagcatgactcgcggtggctgt…	SYT5	1	alt. 3'ss or upstream intron retention	first	500	ggaatgggggactag	1	gggggact	1	ggaat	-10
1	ENSG00000130695	ENST00000316033	15	124	425	gtcagctttaaagtacagcttttagtgtttcctgggttgtttctctggggctttagtgagggacctttgccctctggtttttcttgcctcctggtttagggagcatctcacacttgttagtatctggttgttgggccagccgtgcctcctctagatctggagccaggccaggcaggggccacgtgtgggccagtcagccactacaagatttttgctaagctttgggctgttggcagcatcttggacctcatgcctgggcctgaatgaggctctttcttaagtgtttttacaagtttgtgttttatttatggagtgacttatcccttccattcagagcagccccacccagccagcccttcagcctctgggctcctgctgcttaaaggcagagccgcctgg…	CEP85	1	upstream intron retention	last	0	cctgtgcattgggag	1	gcattggg	1	cctgtgcatt	-5
9	ENSG00000165281	ENST00000378643	13	124	432	gtatgtatacttgcatgacgtcggctatgcatagatgtgcaaggacagagaggcccatgggaaatacttgggcgtaagtgtaagagtggtgttctcagacaggaggggtgattggggttgtgctatatatacctagggatatatccaggtgttcaaatatacacagtgtgtatgcagggctcccaagagttccctggtttccccgatatcctcagacacaaagaccatgactctgctgttgtgggttgcacaggagtagggggcagatgatggacactgggatgggaatggttgtgaatgatctgcccccgcttccatatgtgagtgtaggcaagatacttcctctctctaggcctcagtttccctttttataaaacaatgcctaagactatgtcaagt…	FANCG	1	alt. 3'ss	0	154	gggctggggctacag	1	ggggctac	1		-15
12	ENSG00000139182	ENST00000266546	2	123	500	gtgaagggatcaggactgaaatgagttgggaggaggataagcaatcaggatctcaggaaacttctagatctttttctagtttcaattctgcccttaatctatcccttccctttcccagggccttctcacagcccaccactgctccctgaagttccctgtctccattctctagcacgtgaaatcgctaaagaacattctccacttcctgaccatggttcccatggagatagtgatcccctcctcttcacccccagggcaggttgtttccatgggaactgtctaccctgctataggagaaggctatgacctcccgcagaccctctgactcctttagtagctgatttcttgtcctcaaccacccgcctcctgtaaggtgctcctatagggggtggaaaaggt…	CLSTN3	1	alt. 3'ss or alt. 5'ss(EST ends) or cassette	0	426	ctggggtggggccag	1	gtggggcc	1	ct	-13
2	ENSG00000172845	ENST00000310015	3	123	500	gcccggctcccccctcgcgccgctttctcctcccctcgcctctcccctccctcctcgcctcacccctccctcctcgtctctcccctcccctccactcccctccccccgccccgggagctgcccgcccgaggcgccaacgctccgaccccgcccgcgccgccccgcctcgcccgcctgccgcctttttgtgcgcgtgtgagtgtgggccccagcgtgccctcccgggggtgggttccgggcggaaggcggaggcccggcgcgcagcccgccgcccgcctgcccgcggaccggggagccggggtgcttggagcgggggacgccaggcgtgggctggcggcgggaccaggaggaggaggaggaggaggaggagagcgcgggctggcgcttgcccgggcgcag…	SP3	1	alt. 3'SS (EST ends) or cassette	0	500	gcccattgggggtag	1	ttgggggt	1	gcccatt	-8
19	ENSG00000142002	ENST00000381797	5	123	500	gctgggattacgaaattgaaagctcttgatgggaagggattgtgaatagggtaggagggtggggagtctgtaagaatggcactagggacccggagagagtactccggtggtgtggggcagggacagcccctcccaggggcccccatctgctatggagagggtctgtggggagggaactcaggaagtgaggaggcttctggccccagagtctcccctgccacctcctaggacactcagccagtcctgcagggccaggttcgctggcaatctttggccacccactgtgtcaagggctccggcagccaattctgcccagtacaggaagttctctctggcgaggcccgaagtcagattccctgggaatgccccagcccgaggatctctgccctggccagcggg…	DPP9	1	alt. 3'ss and cassette exon	0	76	gagctgctgagggag	1	gctgaggg	1	gagctgctga	-5
17	ENSG00000188101	ENST00000389396	13	123	108	gtaggtgaaggtggcacagagaggcaatgaacggaggggcgggggactgtaggtccagaaggtcctgcattggcccctgagactgagtgtcttcttcccagggaatagGTACGTGGAGGGGATGGTTGGGCTTTTCTACAATAGTGACCAAGCCATGAAGGATGATCTAGAGCTGCAGGCCTGGTGCAGAGAGATGACTGAGACTGGACTGCAGAGGGCCCAAGACCAGGGgtgagacatggatccttccccactgaaccctgtcaacacccactcctctgcaaacaatctgcttcttctcacatcatcatgagacaccccacctgcccaaggaagctgagaattctccagagtgtgtccagaaatgctaacaagcactcctgatctccccagccctgt…	ALOX12P2	1	alt. 5'ss	0	461	cttcccagggaatag	1	cagggaat	1	cttccca	-8
7	ENSG00000180354	ENST00000324453	2	123	500	tttggaagtaaatttaccaccacgcctactcacaggccgatctgggtaaagaatgtcttgttccaagttaatgcttacaaactatgcttaattaatctttcagccgtagctgaaagcaaagttaaggattttgaaggcaaaggctctggtttctccttccccatgtctgaaaaccgcccttagcctgcacaaggtgaacagtggaaatcattggtgaggaatggccacccactgccctctttactgtgtaggagcagatctgatgatgaacagagcaggtgaggtatggaccaaaagctcgggggcttctatagattagacattttttcttccctttcaacgcaaacaaatcaagaacgcatgtatgaattttactgtagaatggaggccttcttcaaa…	C7orf41	1	upstream alt. 5'ss, or cassette	0	500	cccgtgggcacgcag	1	gggcacgc	1	cccgt	-10
16	ENSG00000167970	ENST00000301730	2	122	500	acgggtgcttgtgagacccaaggcagaagcccaggctttcctcctcttccccaaaggctgaaagcacagctcaccaccggcaacggaagaccaaactgtggcctctgccgagggattaccacccccgccccacaactcttctgacccccaacttctccctctcctagctcttcttgttagctcagaaaaaggtgggcctgcacctgggctcacaggtctagtggtctcctaggaaggccacaccacgccactgcccagactcagaaagctgtgttggtgcaactctagggcgtctcctgcctgtggcttactgcagctgtggccctcctgctctctccatgagctctgaagggctcctgctctctgccagcccgcacagcagtggaaggcaggcagggc…	RNPS1	1	alt. 3'ss (EST ends) or cassette	0	500	tcatccgtgggggag	1	cgtggggg	1	tcatccgt	-7
17	ENSG00000167925	ENST00000301671	2	122	289	gtgtgtttcccagggtctggggaggtgacccaaagagaaagaaaccccacaggaccgtcagattccagagcctgatggcccccttacctcctccactgccaacggagtggcctgacccagagacccaggactggctttcttgtccaagatgaatttcccatgctgggtccttacatcctctctaccccaggcctattctcggttcctccctcaagggtctcaccagtcttgcctgaaactcttgggaaactggcttcctgaggcgtttctgttgtcattggggctatagACATAAGCACCTTCCGGAATCATCTCCCTCTGACCAAGGCCAGCCAGACCCAGCAGGAAGACAGTGGAGAGCAGCCACTGCCCCCGACCTCAAACCAGGACCTTGGGGAG…	GHDC	1	alt. 3'ss and alt. 5'ss	0	163	tcattggggctatag	1	ggggctat	1	tcatt	-10
3	ENSG00000197548	ENST00000354449	9	122	500	tgaagatagataaattatagattgttctctgagggagacaatctacaattatccaggtggtaagtctacacagtgcaaatgggcttcctaactactgactgaggtactgctgcttaatatggaagttcagatggggagagcagagggaaccaaaagaacccacgtcctagaggattttttctaaatgtcttgtgagcattttttccgcatttaaaagatttacttgtcggaattatttatgtgcaatatgattgtagaaagaaatcacctagaaagaaatcacagccaattcatttttcagcctctaaacacttggacagaggagccatatatgaatatgttcaaaagagttaaggccatctcctgtgggtatcagagaggcataattagaatgcattg…	ATG7	1	alt. 3'ss or cassette	0	500	cgggcatgacaacag	1	atgacaac	0	c	-14
11	ENSG00000168010	ENST00000321297	13	121	113	gtgaggcctgactggggaggctgcctggaggtcagaggtcatacctcaggactagggggcctgttatggggtcttggccaaactcttgatccgtacctggggccggggtacagGAGACACTGTCTGGACACAAGGATAAGGTGACAGCTGCCAAATTCAAGCTAACGAGGCACCAGGCAGTGACTGGGAGCCGCGACCGGACAGTGAAGGAGTGGGACCTCGGCCGTGCCTATTgtgagcccgagccccagccccacctctcctccccaccagccaggagccccaggccagggcacaagggacctcacctgctctctgggagtggctctgagattcataggcatttgggggtgaaacctctcaaggccctccaattccctaatggtatcccccagtggt…	ATG16L2	1	alt. 3'ss or upstream intron retention or cassette	0	364	ggggccggggtacag	1	cggggtac	1		-15
7	ENSG00000159840	ENST00000322764	6	121	500	ttaacctgcaattcctgcctgtgttgtatcctcacgctgacaggggctgctcagcagcaggcaggccgggtaggtgtgtgtgcgcgtgtgtgcacgccattgcgtgcccctgtcccatgggggcgatgtccgagcatgctctgtggagttgatgcgtggccctggagtgtccggtgcttcagtgacccgagctgctgtgtgcgtggcctccgtccgcccagtcattctggcctgtctgtgactgctcagggggtttgggcagagtgggtggaaatgtcttgctgtacgagatccaggcttaggtcccttcccctgttatttgtgtggtgctggggatggcgggggtagggggacgagggagaagctttaagggtcaagcctgagcatctgggacacgag…	ZYX	1	alt. 3'ss or cassette	0	149	atgttgggattgcag	1	gggattgc	1	atgtt	-10
1	ENSG00000120341	ENST00000354921	9	121	500	ggtagtttgtacttcatccatgttttttctcctactttgccttatagcccagattatatagtctttgaccaagtaacagtgaagtcagttcttaaggacatctgctgggctatagtaagagtgtatcacttcaccctgaggacagcagatatgcacccaaatgagtgttctaccgtatgctaataggtatagggtgtgtcttaatggcagcatctgaactgctaggaaagataaatctgtttcaacattgaacacacacacacacaccaatccccatcgttgtgcggttgtatagatccatgctaactagttcagaggggactgagaggcgtcctatggactttctttattagctctcacctatctattttttcaatttggaaaatatgtttttagatc…	SEC16B	1	cassette	0	500	tctctgagggtgcag	1	gagggtgc	1	tctctga	-8
6	ENSG00000137261	ENST00000259793	12	120	500	gtagtttacactccttcaatagtgtatgaggatgcacagtagactttcagttgcactttcctggggaccaacatatttttttcttttttctgtcaaccaggctgcagtgcagtggtgcagtctcagcccactgcaacctccctctcccgtgttccaagtgattctcgtgcctcagcctcttaagtagctgggattacaggtgcccgccatcatgcccagctgatttttaaaatatatttttagtagagacggggttccaccatgttggccaggctggtctcgaactcctgacctcaagtgatccacctgccttggcctcctaaagtgctgggattacagatgtgaaccaccgtgcctggccaaacacatttcttttttgagcaagatctctgtattaag…	KIAA0319	1	alt. 3'ss	0	500	ctattacttagggag	1	acttaggg	1	ctattactta	-5
1	ENSG00000142606	ENST00000378412	19	120	451	gtaagttcctccccctccctgcctgcccaggccctttggtgccagagttgaaggggtggcttgcagccccctgcccatcccttcctcctgggggcaccccagcctgttcttggaacattctcctatgtcaccccttgctgcccccgtggggaacactcactcccgtgcccatgagcggcttcgggagggacttggcaggcggcccagagcctttcctgcaggcagaacaggatggtgggaggaggccggactgaggtcctgggtctgccaggcacgagcccgcccagcctctgaacctccgtgtcttcatctgtaaattgagggaatcctgacctctgcctcccggtctgtgggatcaagtgtcagaacccctggcagcgccatccctgagcctggcac…	MMEL1	1	alt. 3'ss	0	500	cgcccttggggacag	1	ttggggac	1	cgccctt	-8
17	ENSG00000167900	ENST00000301634	6	120	359	gtaaggcgtctgatccaggtctggagctgggattgaggagggcaagaggcttctggatgggcacagagacaccagctctgggtgaccagggctcagccaccacagggttacggccgagctgctcaggccttggctgagccaagggactccatggtctgtgcagactgcgtgccatctgttgcggcaggtgctttgaattggcaaagggacagagccgggcatggtgctctgggggttgggggaaggactaaggtcagagcaaactctcctggcttcagtgcttgtgaatcagagggtttaaaagaaaaacccacctggtaaggtggctgagcgccctctgtctttccatgggagcgcagCCATTTGGGGCCATCCTGAACCTGGTGCCGCTGGCCGAGA…	TK1	1	alt. 5'ss and dowm stream intron retention	0	99	tccatgggagcgcag	1	gggagcgc	1	tccat	-10
11	ENSG00000177963	ENST00000382752	9	120	317	gtgtgtacccccaacacaccctcgggtctccactcacagccccatagtccctgcttccacacccatgtggacccctgtagggtgggacaggatgacaaatgggcaagagcttccagaatcaagcacctgttcctaagtgctatctgggataccagaaggtggcagatggcaggagctggttacctgtgccgcttctggagggaggcctcttcctgcagttgccttgcccacctcaccccactgggaaaataggtggcttgcctcctgtcctggagagtcactaatgcattccccacattccacccactgggaaacagCATAAACCCTGTGACCGGGAGGGTGGAGGAGAAGCCGCCTAACCCTATGGAGGGCATGACAGAGGAGCAGAAGGAGCACGAG…	RIC8A	1	cassette, intron retention, atl 5'SS	0	500	cccactgggaaacag	1	tgggaaac	1	cccact	-9
3	ENSG00000136068	ENST00000357272	38	119	102	gtgcattccattcccctccaggtgggatgcttgggttttctgtaaatgctgtgccttggcctctggcctgctcacaggagccttcttgggtcttgcagggagCCCATTTACCGTGAAGATCAGTGGGGAGGGAAGAGTCAAAGAGAGCATCACCCGCACCAGTCGGGCCCCGTCCGTGGCCACTGTCGGGAGCATTTGTGACCTGAACCTGAAAATCCCAGgtgggcgtcggggactagtagggtggggaagccttggctccagccttcagggcagtgggtgcctttgggaaccaagtttaggcatggcccagaacacagtatccaagtcggctgtgctgaccttttcatttcacttcatttcattatgttcttctatgtttattttcacagagtctca…	FLNB	1	alt. 5'ss	0	500	gggtcttgcagggag	1	ttgcaggg	1		-15
8	ENSG00000164756	ENST00000297345	3	119	500	aaaatggtcctaggagagacaagtaaattctgacagctgcttagaggtcatcttagaactaaattccaaagaaataattttaggctgataaagagtccagaaaaaggaggagggagagaaaaagaaagaattagtttagtgtagcgaatggtagctatttgcagctcacccacgtgtgctccgaaggtcaaaaccctacatcagcaatttgtagcaagctcttgagctcctctacctcttagaaagcacaattgaatcagatatcatatgaaagacatacacacttcatgtaatgctacctgcaagtctccctagaaaagcagtttttgtaggtgaaaacaatgaagccaggtaatattgcaaggaggctgtaattttagcagacctaccaacaacact…	SLC30A8	1	alt. 3'ss or cassette	0	500	tccaaaactgggcag	1	aactgggc	1	tccaaaact	-6
15	ENSG00000169609	ENST00000304177	2	119	500	tttacatatccattgcctacatatttgttgaacgaaagttcctagcacagcccctgtcccataacaggcctttaaatatcaagcactatttttttttcctccctttcccgcaacatgcagacatacacactttcaccaacatttattagctccgactgcatgagatacaatgatgaataataaatgatccctgcccccaaggaattggaaatacaaagcagagggaggagcaagcattaaggtttagaagccagagttaggttttcttgcaaggggggaaaaaacactgttgggttgatgggaacccttcgtgggaaaattgagtagagccttgaaggttgtgggaaaagctttctaggtggccagaagtccctggacaccactgatgagcctagtttg…	c15orf40	1	alt. 3'ss(EST ends) or upstream intron retention	0	500	attttagggtaaaag	1	agggtaaa	1	atttta	-9
14	ENSG00000092295	ENST00000206765	5	119	391	gtgagcagctggggtctggagcagagggtagatgggagggaaagacagggaagggcttcctgccctcggatgtggcggggtgcctaggtgcctgaccccaggagaagccagcctcccattgggcagatgagaggaccgaggcctggtgcagaaaggtggccagcccagggtcacacagccagccacacctctcctggcaaaggcccctggctacagccaatctcctccaccatctgtcatgctccccgtgtcctcccacagcagtcctgtcaggctaggggcatccccgcattttcttctgtggacatgagtcctgcagaactggccagaagtaggtgaggcccagggagagaactggagggaaccagttttgtgtgttctggggacacagAGGACATT…	TGM1	1	alt. 3'ss and cassette	0	128	gttctggggacacag	1	ggggacac	1	gttct	-10
3	ENSG00000163607	ENST00000305485	7	119	500	caatagtctaggtataagaaacgatcagagtttggatctaggttttatgaaaatgtgtatgactgatggtaaacattttaacctatccttgccataattagtttctctttaaagtggagatacattgttcatcagagaatattgactgatgcagtcacaatttagaacagggtgaatttttcactaagagtgaatgcaataggaaagactccaaaatattttgcctacatgtttctaatatggaatctaaagttcttcttaagtcatacagattctttttttaaaatgaagcgaaaagtagtatgatctaaacttatctccagccatttcccttctgtcttcttttcctgtgtcatcatcagcatagttaaggttatatacttggcttttaataaatat…	GTPBP8	1	cassette	0	500	cagggacacacaaag	1	acacacaa	0	ca	-13
2	ENSG00000198925	ENST00000361242	14	118	104	gtgagtaaatcggggccaagatgggagggcacggcagccctcagcagcttgtgtgggtctcagagaagttcacagctgctgtctgtctctgttgggagagacagGGTGGATGCCAGGACAGCCAGCTCCGGGAGCAGCGTGTGGGAAGGACAGCTGCAGAGCCTGGTGCTGTCAGAATATGCATCCACAGAGATGAGCCTGCATGCCCTCTATATGCACCAGgtgagtgcacagctaaaaaagagagtagagggtttagatgcggagaagcaagaccggggttccaaacccttctctgccatttacttgttctgccacctccactcccatatctaccttcttaatatcctttttagctaagcctgctctcatccagggccttcacacactcgcagtttc…	ATG9A	1	alt. 3'ss and cassette	0	500	tgttgggagagacag	1	ggagagac	0	tgtt	-11
5	ENSG00000197948	ENST00000354789	17	118	168	gtgggtatgggaccccgggctctgaccttgggttgggggcagtaggagggacttctctgtggcctccatagacccttctaggcaaagctagaagcctgagtagaagagagccagggtcatggactgctgaggtaagtctaatatctgttcacattgctgggtgagcagGCTCGGAACCAGCACGGCGAGGTAGGCTTTGTCCCTGAGCGATATCTCAACTTCCCGGACCTCTCCCTCCCAGAGAGCAGCCAAGACAGTGACAATCCCTGCGGGGCAGAGCCCACAGgtaagaaagggaaattttgggttagaggaccctgggtatggagaaaaattgttaggggttgtagccctggggtgtcatggtcctggggcactgctacccacctccctctcacc…	FCHSD1	1	cassette	0	134	ttgctgggtgagcag	1	gggtgagc	1	ttgct	-10
17	ENSG00000188878	ENST00000389570	27	118	93	gcaaggctccctgagtgtatggcgcccctgcccccggcacccccagcctcccacctcacagctgagtccttctttctgggggaacggggacagGAGCATCTGAGTCTGGCCCAGCAGAGGCTGCAACTGGACCGCGCACGACAGGACCTGCCCTCTAGCCTCGTGGGTCTGTTCCCCAGGGCCCAGGGCCCTGCAGCCTCCAGCCAGAGTGgtgagtggctccagaaggaagggccggcggctcaggactgggcaggggcagtgctaggagtgggcaggccctcctccagccgctccagttaaggcggccagctgggttttatagtcgccttatttcttttttacacaaataatgtgtgttaattttagataaatcagaaatagaggaacactattatg…	FBF1	1	cassette	0	500	ggggaacggggacag	1	acggggac	1		-15
19	ENSG00000105696	ENST00000262817	7	118	102	gtgggtggcaggaccttgggggtgggaggggggtgggactggaggtacgggtctccctggtcccggcctgggcagctgagtggtgcctgccgggcggggcagGCGCTCGGGTCTGCCTCGCTGGATCCTGGCCTGCTGCCTCTTCCTCTCCGTGCTGGTGATGCTGTGGCTGAGCTGCTCCACCCTGGTGACCGCGCCTGGCCAGCACCTCAAGTTCCAGgtgggtgggatctgtgaatggcgctgggccgagggagggggtgaaggcagagagagctgtttgctggtcctggatttggccacctgctcccatggaggccaggacctcagacatttttttcttttttcatgtatatacatatatatacatatacgtgtgtgtgtgtgtgtgtgtgtgtg…	THEM59L	1	upstream intron retention	0	500	tgccgggcggggcag	1	ggcggggc	1	tgcc	-11
18	ENSG00000082397	ENST00000341928	22	117	273	gtagtgtgtgtgagacggtaaataccctggcagagaaacaaagaaaaacctgttggtcctacagtttcaatgctattcctctagtccagcatgtattccgaagaaaattccgaattaactttccaatatatgatttatgattccttttgtaatcattgtacctcatttgtaaattgtggatatagatctagctcataagtctccacctcaccactgatcatgcatgttccacctcctttttgtttctgcccttctgtgatttcccggggatagGCGCTGGCTCAGGCAATTAAAGAGGCCAAAGAGCAGCACCCTGACATGTCAGTGACCAAAGTAGTGGTCCATAAAGAGACAGAGATCACACCAGAAGATGGAGAGGATTGACCAGAGgtaagaggt…	EPB41L3	1	alt. 3'ss or upstream intron retention or cassette	0	500	atttcccggggatag	1	ccggggat	1	atttccc	-8
9	ENSG00000122729	ENST00000379923	11	117	500	tagccctgcgacccatgtttggtttcttaatacattgaggaggggaaatgttcagttagactaaggcccgtttcctggtgttgataacttaacggctgcatccctccgaaatcaccttagaagtgtaatggtttatgtatgatttcaatagaaaacccaccttcggcctaacttagccatataaaacgcgatgagctgcctccaaggatgggcgagtggaggacactgagcatctgcagcacccaccctgttctttctgagaggtggcaaggctgcctgcctgtctcctgctacttaagtgcccatgatgatcttgggaaattaatcacttaagattaattaagaggattaagagaaacactggcttccttgttttggaatgtggtagtttatttgctt…	ACO1	1	alt. 5'ss or downstream intron retention	0	500	ctttggggtcaacag	1	gggtcaac	1	cttt	-11
19	ENSG00000125755	ENST00000245934	2	117	500	tacttgggaggctgaggcaggagaatcacttgaacctgggaggcagaggttgcagtgagctgagatcgcaccaccacactccaacctgggtgacagagcaagacttcatctcaaaaaaaaaaaaaaaagaaagtttgctgtggtgcccagtccaaagcatatcccagatggagagaggggacacacggagacctgcaaggtggctgttgcacgttcatgtggcccatcgttcagcagctgtttgtggttggcccacttgaggctgagacttctggctctgccttgggagatgtcagtctcccccaagttacaggccccgtgcacatatccataagccagagacagaccctggaggggagagggacttgagaaggcctgactggggaggaacagcctggg…	SYMPK	1	alt. 3'ss or alt. 5'ss or upstream intron retention or downstream intron retention	0	150	tttcctggggacaag	1	tggggaca	1	tttcct	-9
16	ENSG00000121270	ENST00000356608	2	117	500	tccattcattcttcatttattgagcacctgctctcctcccagcacgttccaggcccaggaaattcaacagcgaggaaagcagacatgtccctgtgctcatgaggctctctgtgtagtgcataaatgaagtctgaacaaataatgattcaaacaaatacacagttaaagactgggataaagcaagaagactgattttatgagcaggggtttgatacatcaaaggagattgcccaggatcaagggtgcggtgttgggggtgggttggggagggtggttagagaaggtttcactaagtgatttgggcctgaggcctgagaagatgtttaaaaagagggatcaagcacaggctaaggagaggaaagagcaggcacccaaacctctgcatggccccaatatgct…	ABCC11	1	alt. 3'ss(EST ends) cassette	0	500	ttctgggaaacgaag	1	ggaaacga	0	ttct	-11
1	ENSG00000078618	ENST00000354831	31	117	250	gtgactgtgccagcctggtcttttggcctttggcccacacaagcccccagatacaaatcttaacagggcttcgccggccagtttttgagctttgcagccccaccttcctcttacaatagtgtctccctagcttcatccgtgcctcttatactggcatgtccatcacaagccgggctggacagggcccagtgtgttctgtgggaagtggtatgttgcctcacctgagcatctttctttttggtgggaacagGTCACAGCTCTCATCAAGCTGAAGGAGTGTGAGGATACCCACCTTGGGGAGGAGGTGGATAGGAACTGGAATGAAGTGGTTACACAGCAGTACCTCTTTGACCGCCTTGCCCACGAGgtaacatggttttcagagtaagacagctcaaa…	NRD1	1	alt. 5'ss and cassette	0	500	ttttggtgggaacag	1	gtgggaac	1	ttttggt	-8
2	ENSG00000118639	ENST00000237455	4	116	500	aaagcaccctttaatagaaaacatgtgtttgactcttggctccataattatactttttaaaaagtgaaatttgaacttgttgaacctacatgtgataatttttagtaagctctatttggattattgtttaaaattttcttttcagagcaaagagaaattattccaagggccattttcttcctgtgtaacttaattagagagaagaggccacatggtggagaatgtggctagccttttaatacagttttgactccctccctctctttgtaactgccacagagtgtgggagagtttaatttacgtttcagtgtttcaagtctttttcctattggatagttgctccttctataagaattgtaatgataatgtgatgatacagtaaacaagaactgggaacag…	RNF103	1	alt. 3'SS (EST ends) or cassette	0	500	tatttttgggaatag	1	ttgggaat	1	tattttt	-8
11	ENSG00000110025	ENST00000301886	7	116	500	ggaggcagaggttgcagtgagctgagatcgtgccactgcacaccagcctgggtaacacagccagtccttttctcaaaaaataaacgggggctccttgctttgtgaccttgggcaagtcactttccctctctgagccttacttttctcattagatcaaagccatcagaaatgcttttgtttcttgttaactgcctagctccccctgggtaggatatgatattcacaagggcagagactggttcctcccctgttcaccttctgagtctagcatatagtaggtgctcagtaaacatctggcaaatgaatgaatagggaaattgatccctcctggaagcccctacctcaccccaggaggaaccagggcagattgctgggagaatgggtaggagggcagtgagt…	ARL2-SNX15	1	cassette	0	96	tcctgggggccgtag	1	ggggccgt	1	tcct	-11
16	ENSG00000158486	ENST00000261383	11	115	500	ttcctggcccacgccctttccagtttgctttccagggtagagttactaattaaattccagacacttattaacaaacttttattactagacaggatcatgcacatggatgtaactccttttagctccatcttttcctcactccctctgattggttggtatgaccaaagggccattgtccagttccatatagggaagggatctgtggggtcttgctggctagctccctcacccttccaccttctcactctctccatgcattatgtatgcttcacatgggccttgctcatgtgaaacgaatgcccaggagttcaaggttgcagtgcaaggaggcccaagcattcttctctttgcaatctggtacttacagggttctaagtactccattaaaactgggtgtgt…	DNAH3	1	alt. 3'ss and alt. 5'ss or cassette or upstream intron retention of downstream intron retention	0	500	tatgtatggggacag	1	atggggac	1	tatgtat	-8
20	ENSG00000125999	ENST00000375384	2	115	500	ctggcgcggtggtgggtgtctgtagtcccaactactcaggaggctgaggcaggagaatggtgtgaactcaggaggtggagcttgcagtgagccgagatggcaccactgcactccagcctgggtgacagagcgagactctgtctcaaaaaaaaaaaaaaagaaagaaaatagctaatacattccaagtgcttaccatgtgaaagacaccgtgctaaatgctttccagatattaactcacttaatccctcaactctgggaagctggggtcattatccccatttgtctgataagaaaactgaggcacaaagaggttacgttgattgcctaaggctacacagctagcccaggcagttaaacactgcactcaacagcctctcctggacaccgtgccccaggtca…	BPIFB1	1	alt. 3'ss or alt. 5'ss or downstream intron retention	0	500	ctgacacctgggaag	1	acctggga	1	ctgacacct	-6
8	ENSG00000167702	ENST00000301332	9	115	129	gtgggcatggggcccagggatccatggctcaggggtgaggcgggctggggttttgggaggggcttatctgaggcagggcctggtaagtgcctgtttcctcagtgacaggggtggggttgggcggggcagCTGGGGGTGCAGGAGGTGCAGCTGCAGGGCCTTCAAGGGGCCCTCCAGCAGCTCCAGCAGGAGACGGAGCAGAACTGCAGGCGTGAGCTACAGCAGATGCATGGGCAGCTGGCAGgtaagggttggggttggggctcatgggaggccctggaggctgggccttcccttccaacagacttccctctccag	KIFC2	1	cassette and down stream intron retention	0	74	ggttgggcggggcag	1	ggcggggc	1	ggtt	-11
17	ENSG00000133026	ENST00000379980	15	115	256	gtaagagctcttatgttgaataactggattaaaatggctgtgtttgaaattttgctacatttttatgaaggtgtaacaaaggtgctgataaacatttataaacaaatacagtatatattacaaacatattgtctttcagacagcccattttggggactgttgtataaaagtttctggttgaggcttaaagtgtttttgtttttgcatttggttttgtgttctccatttcaccacttttggctttggtgcgggatagGTGGACTATAAGGCAGATGAGTGGCTGATGAAGAATATGGACCCCCTGAATGACAACGTGGCCACCCTTTTGCACCAGTCATCAGACAGATTTGTGGCAGAGCTTTGGAAAGATGgtaagaaagtgcttatctttgtaatcat…	MYH10	1	alt. 5'ss	0	500	tttggtgcgggatag	1	tgcgggat	1	tttggtgc	-7
15	ENSG00000179335	ENST00000352989	5	115	500	acccttgctggtacccctacctcttgccagatctttactcgatcctggaacccccatccctgtttgctcagacttgcagacaagctcaggaaggtcaagaggcgccgcaggagggttctcggtgggacagcctggccagggttggggctgcctggcctataggttaggtcactgtgtgagctcttggactggcactggttaagcaggattggcctctactctcccacactcctttgggagctggcagtggctgagaacataaaagcctaaggatggcaaggatgctaagagcattaactcacagatctcagggagcttgctgttgggtgggcaaaggtctggtgttgcatggggcaggctgggcatccagtatctgctctcttcagtgccggctgctcc…	CLK3	1	alt. 3'ss and cassette exon	0	500	tcccgggtaccagag	1	ggtaccag	0	tccc	-11
6	ENSG00000204188	ENST00000374458	6	114	500	gggtgttttgtttttttctgttaggtttattatcttattactattacctttattattatttaggttcattaccttctttttttttctcattattatactttaagttctagggtacatgtgcacaacatttcaaaggtcctgtcctcatcaccattcccatctccccttactgccctcagggacactgtgctgagggggaaggaggctgcccccgagcctttggagaatgctggagacctagggaggagcacggaggaagcagcagcaccaccttgggcttgaggggagggcacagaccccccttggggtcgtgtccagaagtgagggaggggagggactggctgcggtgctgactcctggggcttccaaggaaccccccaagttggaaggagaaaggat…	GGNBP1	1	alt. 3'ss	last	0	tgtctctgggggcag	1	ctgggggc	1	tgtctct	-8
19	ENSG00000167658	ENST00000309311	7	114	494	gtgagtgagggctgcgccaggcaccccgccgatgcgactattggccctcggccctgtgggctccggccggtagcctgtcggctgactgggcccgtctccttgtggggcagatgcgagatgggaggaggcacagctcctaactgaggtggagtcagggctcctctcttaagatctggactgcatagccagagccttgggacctctcctgcattgagggggttgaataacttgtggctttggcggttcagtgcttgtaagtcagaacttgggtccttgtctgagtcagagtgggctttttcctctgctccaccacgaggtttcctccagctcccgatccgctcagctggctgggcccgtggtaggcaggccaggcctgctcctgctcccgtgctgcgtccc…	EEF2	1	alt. 5'ss and cassette	0	359	tggtggggaatgtag	1	gggaatgt	1	tggt	-11
7	ENSG00000170615	ENST00000339444	11	114	500	taaggagaaactagatgctccacattcatctgagatgcagttgtcaaactagaaatatgcaaagtaaacctaagagcaggactcacttgccccaggaagacactggcatgtactcatttgtgagcaatagcccaggcattaaaaagatgccaagagtcctatacaacaataactttctcttcagcagtaaaaatagttgatcccttttagtgcagttttcttcttaagcgttatttatgtagagggtgtgtttggaaaggaggctgagcagggagcccagcgtttatctctgacaaaataaaaattcaaaatgttcccccctctcactataaaatatgccataattcctattttgaactcatgctgaacaaattcttacatctgaaaggaaaatgaaga…	SLC26A5	1	cassette	0	500	ttctacatgggaaag	1	catgggaa	1	ttctacat	-7
15	ENSG00000157766	ENST00000268134	14	114	500	cccggagtgagtgtaagatgagagagtaaatctgctgatggtgtttatgtctgaatatttattttgtgcagggttaaaacctgcacaacttaaggaactatgaagtgtcatttggctatctggttttagattctgcatccccaaccccatccgtgtacaaaggggctcctgtactatcatgattgtctcaccgtgacataactccaagtgccgggcagcgggcactggtagcggtagctgattttcctttttttttttttttttttttgctctggggtcccttgtaccttcctttgtgctgagagagctttcacagctagagagctccccccgatgctgtgggccaggtgcccaggagggacagaggcctcagaaaagtgctgacccaaagccagcctc…	ACAN	1	cassette	0	500	ccctgggggttgcag	1	ggggttgc	1	ccct	-11
12	ENSG00000139168	ENST00000266529	6	113	500	cctcagcctcctgagtagctgggactacaggtgtgtgccacttatgcccaactaattttttttttttttttttttttttttttttttttagtagagacgggatttcaccattttggttagtctggtctcaaactccagacctcaggtgatccacccacctcggcttcccaaagtgctaggattacaggcgtgagccaccgcgcccgaccaaactgttttatatcttgaattttgagatttaaatgtttgaaagaagactactaccactactcttagtaaaactactaaatagtcctaaatgttaaaataactgagagttataatatcaccttctaaatattaaagtactgggttttatcattaatgtcttctgtatagtcccagtatgggaatattcct…	ZCRB1	1	alt. 5'ss	0	108	aatgggaaacaaaag	1	gaaacaaa	0	aat	-12
10	ENSG00000148482	ENST00000377372	8	113	43	gtggctgtcacccttctcacactgggctccatgctggggacagCGCTGGTCCTTTTCCATAGCTGTGAGGAGAACTACAGGCTTATCTTACAGCTGTTTGTGGGCTTGGCCGTCGGGACACTGTCTGGGGACGCTCTGCTCCACCTTATCCCTCAGgtaatctggtcttttccatttcagataaagttcacttcattgctcttcacttttaaccactggaggtatttatgcaaaattttactgagacttcaaagagagagtatcgtggctggtgttttccttaaaaagaaatattatttccccaaggcctctctgcacttgtagaagagaagagatgccccaacattaggctcgccacatagtagtagtatttttgaaataaaacaaaggaaaggtggc…	SLC39A12	1	alt. 3'ss	0	500	ccatgctggggacag	1	ctggggac	1	ccatgct	-8
11	ENSG00000133805	ENST00000256183	14	111	500	ccacttatcctatgatcacttctcattttttttttgatgttccatctctgcttttagtactttactcatctatctatctatctatctatctatctatctatttatctatctatcatctatctatctattgcaaacttaagaaaatagtgtgttaaaaagaaaagctagagggcaagtgctaaatgtggcatgactagagggcttgtcacaggagagcagagactgccatccctgatgactggcacagggtttcaacatgaggtctcagtgctggtcaatgaataaatgtagaggcgtgattttagatctctctttgataacccatgattttacagaagaaaagatcttaggctttgaaggtgtgatgtttgatgatccaggtgccatttagtgaggaaa…	AMPD3	1	alt. 3'SS	0	500	tgggggaggatctag	1	gaggatct	0	t	-14
1	ENSG00000184416	ENST00000360514	4	111	137	gtaaggccccattgacatagagaatagggtgagatgggcagggctctcaacccctggatgcaaaactgtgattcagtaagcaaatatagcctagaactgggtccattctattcctggcctggtacatggggctgaagGCACAGACAGCACCCTGCTTGTGACTTCACTGGCCCAACTCATCCTGGACCCCTTGAGCAAGACCATGGCTGGATTCCAGGAACTGGTGGAGTGGAAGTGGATCCAGGAAAgtaagtgaccacccaaccccagccttaccctccatccagaaacttgcttcctcgtgcccattgctctgccccctccccaggccagccaccccttccagctgcgctgtgcccattcagccttctcccatgcccaccccaagcatgaggcacc…	MTMR9LP	1	alt. 3'ss and cassette	0	500	tacatggggctgaag	1	ggggctga	1	tacat	-10
5	ENSG00000044115	ENST00000302763	14	111	500	caacatggtgaaaccccgtctctactaaaaatacaaaaattagccgggcatggtggcatgttgcctctaatcccagccacttgggaggctgaggcaggtgaatctcttgaacccgggaggcggaggttgcattgattccaagatcacgccactgcactccagcctgggtgacagagcgagactctgtctcaaaggaaaaaaaaaaacaatcatgtcttacaaagaaatagtgaattgactcagtgatagcaattgagccccacacacagtgaaaccagcccaggcctgctgtgggccaggcagcccagcgtgtgcaccagtgaagcagaggctcgagacaaatgctgagtgattttgactttattcaccatactgttcagaacactgcacattaaaatc…	CTNNA1	1	alt. 5'ss or cassette	0	500	ttgtctgggtggcag	1	tgggtggc	1	ttgtct	-9
9	ENSG00000137106	ENST00000307777	3	110	500	attacaggcatgagccactgcgcccagccctagaatacaaatctttcatcacattgtgactgggttttagtagcctggaggcccttcactctgttagtctgaacctcagctctgggggagtgtcaagcttagtgaaggtgggagagaaggcaaagcatggaaccatgaggtagtctctctttattcttcttaccggcaaacccaagccatgaaaacagcccagctgaaggctgctgaaccacccttcttatctccctctctctctctctctcctttccagtgattctgccccacattggcagtgccacccacagaacccgcaacaccatgtccttgttggcagctaacaacttgctggctggcctgagaggggagccgatgcctagtgaactcaagctg…	GRHPR	1	alt. 5'SS or alt. 3'ss	last	0	cagagccaagggaag	1	ccaaggga	1	cagagccaa	-6
22	ENSG00000100360	ENST00000216198	5	110	500	tgggctcttgataagaatgagtggagaatgaatgaatgaggccagctgcaggtgaaagcagattgttgggtagagaagaactcagtcgtcccccatctctgtcatcgttgtctttgtttttaaagcctgtcaggcctggacaagtcacttaccctccctgaatttggtttcttcagctacaaagtggaaatattcagacactctaccgagttgggaggtttcacagtgaggcacggaagtgcccagcagagcctggcccagacatgagctcttgtccttggcggcaccgccccagccctgcctcctgccactgaacgtggccctccgttcattcctttggggaaattgttggacatctgggggtgtggctgttttcgtttcttgtttccctctgctccc…	IFT27	1	downstream intron retention or alt. 5'ss(mRNA ends)	last	500	tgcacagtgggagag	1	agtgggag	1	tgcacagt	-7
15	ENSG00000137817	ENST00000336471	16	110	252	gtaagtgaccattctccctctaaatgctttaaatttctggtgaggggcagggaggggctggaagccagctaaccatattggtcctagatctgcctacattgctctgtccatcaacttagtctttgggccttagcatatttcccttgtgtggggttaatgcaagcctgattttttcccctatccccaacccttccctccctgatctcgatttctgctctgttttcctgattccacccccaccctgggcagcagCTGAAGTTCATGCACACCTCACACCAGTTCCTCCTGCTGAGCAGCCCTCCTGCCAAGGAGGCTCGGTTCCGGACCGCCAAGAAGCTCTATGGCAGCACCTTTGCCTTCCAgtgaggaggctgggggctgggcagtgggggtggtgag…	PARP6	1	cassette	0	500	caccctgggcagcag	1	tgggcagc	1	caccct	-9
1	ENSG00000088280	ENST00000358722	10	110	175	gtcagcccctgaactatcccaaaaggaatgccctcccccaaggcccaccgtggagggagggagagaaggaagacccacagggtcccctggagaagtctccctgagtgagcccccgcagaatggggctcttcccactgagatgccctgaggtctcctttgcatgtccgagggacagGAACACCTGAGCCGGAAGAACTCAGGATGTGGCTATAGCATCCACCAGCACCAAGGCAACAAGCAGTTTGGGACGGAGAAAGTGGGCTTTCTATACAAGAAAAGTGACGGgtaagtgattcagagcttacataatttgcccaatgtcacactgcaagtaaatgacagggttggggaagctgcccaaaggaactgttctaatcatttgtgtagacaccgagggtt…	ASAP3	1	cassette	0	500	atgtccgagggacag	1	cgagggac	1	atgtccga	-7
2	ENSG00000168280	ENST00000334436	16	110	500	agaataaaatcatgcgtcgtgggagtccctttcctgttttcagagtgctgttgccaaaaggtctcctttggacatcatcataaatctgtgcagtgggcagggcaggggcttttatctcagttttacatgtgagggagtgcagctcacacaggttacaggcttatctggaggttacgtggatagggagaggttggtgccctctgactgacctggctggagaagctcaggctgggctgtaaaaggtcaagggaacactttttatttagttggtgggctaattggcttctagggccaacttggtttgataacagatcttgggttttgttatcccaataaagcaaggccgggtcctgggggcaaaacagccagaaatgcccccagttttgggatctgacatct…	KIF5C	1	upstream intron retention or alt. 5'ss	0	500	tggcctgggatgcag	1	tgggatgc	1	tggcct	-9
19	ENSG00000129347	ENST00000312962	4	109	500	acgcctgtaatctcagcactttgggaggccgatgcaggcaaatcacctgaggtcaggagttcgagaccaacctgaccaacatggagaaaccccatctctactaaaaatataaaaattagccgggcgcggtggtgggcacctgtaatcccagctgcttgggaggctgagacatgagaacagcttgaacccgggaggcagaggttgcagtgagccgagatcatgccattgcactccagcctgggcaacagaatgagactccacctcaaaaaaaaataagtaaataaataataacaacaataataataatcaaagcaggaattactgactgaatgaccccaaccccaccagatggtgacaagcacaatactcttggacagctgggaattggtggatttggga…	KRI1	1	alt. 3'ss or cassette	0	500	ttggtgggttaacag	1	gggttaac	1	ttggt	-10
17	ENSG00000185602	ENST00000330929	11	109	500	ggaaatgacctggggctttttgacccttaattccctatgagccaacattgagtgaagcttttggctgtattaatagaggtaggaatccagagccagagaggtgatattggtgcagttgttggcagtgctccggccacagctggaggtgcaggctcagaactgggagccacgtattgaggaatgctgacccagttagaggagctgaggaaaatagagaaagaaggcaccaggtgggtaggagtccccaggataggaaggggtgtgggagaacaggatgactgtctctgcaccttaagggctccatgcagctaagggaggtgaatgttctcaggctcactggtggaggtaaggagagttaacctggttaagggaagagaggactcttcgctgagggtctcc…	ERHGAP27	1	cassette	0	125	gctatgggaatccag	1	gggaatcc	1	gctat	-10
22	ENSG00000100227	ENST00000339677	3	108	0	ccacagaattcaaaatcaagctttgagcaggggagtgaggcagccagaagtgggggcagaggagggtggctctgtttccccaaggcaaagcttatgaccaatgggccatcggactggagacccctgattgtgggaagggttgccagggataaagagcttcctcactggatgggacccgcctttctgtgttgtgttctgccctgtgctcttctctctacgttaacgtttcctgtagtatgtttcttcatctcatcgccaaggtaggcttgtgtttttcagtgtgtgcctccccgagcctcagccccaagctgatttcttatctggaaatggtacactgaattctctgggtggctttcttgtggccccatgggatgcagcgtgggggctgtctgaaggacc…	POLDIP3	1	alt. 3'ss	last	500	cctgacgggagccag	1	cgggagcc	1	cctgac	-9
9	ENSG00000137076	ENST00000378192	48	108	109	gtagaaatccttgaggcatttccgtgaggcagctttgggccagaacatagtgggagagaaactgtagggatctgcggggcctaaagctaacatattactctggggacagGAAGCAGCTTACCACCCAGAAGTGGCCCCTGATGTGCGGCTTCGAGCCCTGCACTATGGCCGGGAGTGTGCCAATGGCTACCTGGAACTGCTGGACCATGTACTGCTGgtaagggagggcgttgcttgttcctcataccagcctccctgaatacacagccctcttcctgcaggcctcgcaccctgctgtctgttttgctcagatctcctccctaccccaccctctacttcccaaatctgttctcctttccaagtctccctttctcccaggccccatccttcttatcatct…	TLN1	1	alt. 5'ss and cassette	0	500	ttactctggggacag	1	ctggggac	1	ttactct	-8
17	ENSG00000171953	ENST00000302530	7	108	500	tcttgtgggcttggcaggtggctgtgaaggccatcagtgtctgaagcctgtacttgcccctccccaggtcctgtgagtggagaggcacagagtgttctgggctagctgagtgtggaggctgggtggctctgatgctagccaatcactctacgctctaggctcacacctttccaccttcgacttcgccagcagaagtcttgagttcaatctcattgccctggcttgggtcacatgtccatccatgaaccaatcactagactgggtgcggaaagctctgatttgccaagttcgggtcatgtgtctcactaggtaagagcagaggaggatcacccccagggaagaccagagtgctctttcagaagagtgggacaatcgctggatggctctttgcaccactca…	ATPAF2	1	alt. 3'ss and cassette	0	500	cctgcagggattgag	1	agggattg	1	cctgca	-9
1	ENSG00000011021	ENST00000346436	21	108	500	atcacacggcgttctcctgtgtatcttctctcctttccctaaggacgcttgtcaccggatttggggcccgccctaatccagcatgggttcatctgaactcggtcacatctgtagagaccttgtttccagaaaggtcgcattcataggtactagggcttaggacttggccatatcttttggtggggggacacattcaccccccagccactttacttagtgctttctcacttaaacttcctaataagccatttgcatctcatgaatcaggaagaaagggagtgcagacagatcaggggacttgcccagggtgccacagctaggacttggccaaggacttggtttgactggagagctctcactctggagcgcttgctgctgctgcaccacctgcctcagcag…	CLCN6	1	cassette	0	92	gggttggaattgcag	1	ggaattgc	0		-15
3	ENSG00000164068	ENST00000327697	27	108	500	cccactctcctcatcaattattcattgaccctgagtgcttcctcggccacttgcagagtcagcaggaagcagggcctggctccactgcaccctccggagccctctgctgtagctgccctagcccaggaaggtggggcccagtgtgtccaggctgagcttccctgacagcccccacccaccccgacctgtcagcagatccctgggtctggcagctgggggagcagcggttctggcatcaggtccctgggtgctctggccagcggctcacagacccccagctgggcctcacttccatgtcatgaggggaccaccatggccttgttctgaggctggctcagggtcaccagagggtcagtggcagaagaaggttttgaaaaatggagcccaatcccttgcctg…	RNF123	1	cassette	0	500	ccccttgggtggcag	1	tgggtggc	1	cccctt	-9
17	ENSG00000132382	ENST00000381562	5	108	101	gtaagagctttggagggactgggggaatgtaggctggcttgggatgggtgggggacagtcgtgtgccctgctcataccctctgtccctctgtggggaccagGACCAGGAGGCACTGATGAAGTCGGTGAAGCTGCTGCAGGCCCTGGCCCAGTACCAAAACCACTTGCAGGAGCAGCCCCGGAAGGCCCTGGTGGACATCCTCTCCGAGgtatgagctccccagctgtgcgggcccaggcaacactttgttacagagacatcaagggggctcggatgagaatctggaacagcactgttccatagaaatacaaagatgtataatttgaagcgtttcagtgactttgttgaaaaggtaaaaagaaacaggtgtcatttagtaacatttagtgacatttgac…	MYBBP1A	1	upstream intron retention	0	500	ctctgtggggaccag	1	tggggacc	1	ctctgt	-9
3	ENSG00000010327	ENST00000321725	58	108	143	gtgagtagccccgtgctcgtgcccaccctacacacttgtgtacatgtgcacacatcagtaaaggcaccaagggtgggtggaacgggcagaggccaggaaggcaactactaacctggttctgggggctgggccctgggggacagAGCTGCAGCCTGTGTGTACCCCACCCTGTGCACCCGAGGCTGTGTGCCGTGCAGGCAACAGCTGTGAGTGCAGCCTGGGCTATGAAGGGGATGGCCGTGTGTGTACAGgtaagcagatgggcggggacatggaggtgggaggcccccactcccctgcagtcactaggtccaaccactccctccctgccctcag	STAB1	1	upstream and/or downstream intron retention or cassette	0	85	ggccctgggggacag	1	tgggggac	1	ggccct	-9
9	ENSG00000136861	ENST00000345313	18	107	500	tagcaggcactttctgcacttagtgtgcttgtttcccatgagggttctggggccagtaaaaaaaaaaaaaaatgatcagacacttttatctcccttgagttctacccttgagggtcacatctaatttttctgcattttcccctaaacagaatcagtccctcatttaaactgaaatcaccattttcttgtgccattcagaatggtctccaggcacaatacttgatatgcaaattataattcacagttggccacagtgaaaacctacggcctaagatgaaaccatacattgaaatatcagcctgttgagaaagggaaaattaattttgctccaaaggtggtgccttaagccccctctgtgtactatgctcccttccgccccacctcccccattcacattgc…	CDK5RAP2	1	alt. 3'ss	0	500	ttttttgggcagaag	1	tgggcaga	1	tttttt	-9
11	ENSG00000168071	ENST00000334611	4	107	193	gtgggcacctggcatggcattctgcccaatggcttcctctgggggacctaggcttaggaggtgacagacccccccgccccgggtccagatagtccagccagctgcttgtggtggccataggttcacacagccctcttagccccttgtccatcccaggcacgagcagctgcaggcccagcgggccagcgtggagGCACAGGAGGTGGCCCTGCTGGCAGAGCGTGAACGCCTGATGCAAGATGGGCATCGGCAGCGGGGCCTGGAGGAGGAGCTGCGGAGGCTTCAGAGCGAGCACGACAGgtgccgcccctgccacagcctctagcagctctcagtggccccatcctgaaagtgggttgggggtgtggggtcctgtctggcctcccctccccggcataa…	CCDC88B	1	alt. 3'ss	0	166	cgggccagcgtggag	1	cagcgtgg	0	c	-14
4	ENSG00000163945	ENST00000382945	3	107	410	gtgaggccgtggcccgagggcgggggtgggtgtgggctggaccaggtggggcagccagaggggtgctgagccccacctgcccctgccctgggtcagggtgcttgtgagcactgagaagcccatggaaggggcttatccgtggtgggcagaaattgcttagccgttggccatcagagcatggtgtctggggctcctgcccacggccctgaagcctgacacctgggtacatggcttggggactctccaggggccaagacacacagtatcctccatggttgcagcccgggtctgtgctgggcctgggatcctcaaaagtgaggagaggccagggggccagggcagctcccagccgggcagctgggcatggtgcaggggggtcgctatggccatgctggatga…	UVSSa	1	cassette	0	132	atgagggaggcctag	1	ggaggcct	0	atga	-11
19	ENSG00000196977	ENST00000356869	2	106	0	gtgggggggtcagccccccgcctggccagccaccccgtccgggaggtgaggggcgcctctgcccggccgcccctactgggaagtgaggagcccctctgcctggccagccgccccgtccaggagggaggtgggggggggggtcagccccccgcctggcgagccgccctgtccgggaggtgagGGGCGCCTCTGCCCGGCCGCCCCTACTGGGAAATGAGGAGCCCCTCTGCCCGGCCACCACCCCATCTGGGAGGTGTACCCAACAGCTCGTTGAGAACGGGCCATGA	AF469043	1	alt 3'ss or upstream intron retention	last	181	tgtccgggaggtgag	1	gggaggtg	1	tgtcc	-10
4	ENSG00000002549	ENST00000382260	4	106	473	gtatgagaagaacgtgatcatttggtaaaccctcaatgagcatctactgtacaccaagtattggggctgtctagtcatactaaacattatgtgttggattgtatgattttattccactattaagcagaacatttaagattaagaggcgatttgctgtcaaaaactactgcctatcttatattcctcaatctgaaggctttctttatccggttgtggctctggcttacacagaattatttgcaagagtatcctcacttactctgcctctcaaacctataagttatacaattttgccaggacacaaaggttttaagaaaaaaaagccacaaccaaatttcaccgtgcgtttagccctgttgctgcagttaaagtaattgtgtgggagctcagtgagtctcc…	LAP3	1	alt. 5'ss and cassette exon	0	500	gtatctgtgggacag	1	tgtgggac	1	gtatctgt	-7
19	ENSG00000105576	ENST00000356861	21	106	500	ccaagaaagatgcagcctcaggctgggtgcagtggctcatgcctgtaatctcagcactttgggaggcagatcacctgaagtcaggagttcgagaccagcctggccaacatggtgaaaccccatctctactaaaaaatacaaaaattagccgggggtaatggcacgtgcctgcaatcccagctactcgggaggctgaggcaggttgcaatgagccaagatcatgccactgcactccagcctgggcaacagagcaagactccatctcaaaaacaaaacaaaacaaaaaaaaacaaaaaggaaagggaaaggaaagaaagaaagatagatgcagagagacctgggaagtgactcaggtgtgatgaggaggacccctggctgggccaagcttgggggaccagg…	TNPO2	1	alt. 3'ss or cassette	0	220	cgctcggggttgcag	1	ggggttgc	1	cgctc	-10
9	ENSG00000171102	ENST00000372033	4	106	187	gtgagcccctcccccactcccacccccaccctcccccaccgccaaccccagtgcaccagcctccacaggtagagagtgcccaggctgcccttttgccagggccccagctctgcccacctccaaggaggggctggcctctccttcctggggggctggtggccctgacatcagacaccgggtgtgacagGCTTGTCCGCAGTCGAGATGGACCAGATCACGCCTGCCCTCTGGGAGGCCCTAGCCATTGACACATTGAGGAAGCTGAGGATTGGGACAAGGAGGCCAAGGATTAGgtacggggaggctgagggttagggatggggaagctgagggttaaggatggggaagctgagggttaaggatggggaggctgagggttagggacgggggccaagggtt…	OBP2B	1	cassette	0	500	caccgggtgtgacag	1	ggtgtgac	0	cacc	-11
20	ENSG00000064601	ENST00000372484	14	105	198	gtaaggtagagattcctggccctgggataggggctgctgtggaggattgggagcgggtatgcctgggagtggccagctggctgcctggctctggcccacagagggcaagtgtggaggaattcccagccctaaggtcttgctggtagctgtgagcaaggatgcagctgctgtaggctgatgtctttcctggtggggcagATGGAGGTGCAGCGCCGGCCCTGGTTAGTGAAGTACGGGGACAGCGGGGAGCAGATTGCCGGCTTCGTGAAGGAGTTCTCCCACATCGCCTTTCTCACGATCAAGgtagggactgggcctgctgagagataactgggccggaggcaaaggagcaggacccacccgtcctttccctctggctgccttttaggctgggtcatg…	CTSA	1	upstream intron retention or alt. 3'ss or alt. 5'ss (EST ends) or cassette	0	257	ttcctggtggggcag	1	ggtggggc	1	ttcctggt	-7
7	ENSG00000106665	ENST00000223398	9	105	500	cggggtcctttatttattcctcatcctgtgggtctcctgtgtggaggatgctttgcctacaaccagtgacagcctgcaggggaacgggaacaggatgggcccctccccaggagcagatccttgatgaggaccttcaaggtcaagggctgctggttgggggttgggggggacagaaaagcgaggtgcccattgctaccccaagcaggggccagcgagggaggatggcttgcaggcccccaccccccaccgccctacactgacccagccgggacacagcaaggggtgggcatgaggccccacacccctcgcctccccagacttcctctctttcgctgagcaattctggctcatgaatctactctcctcgccttgttcacggaagatgacgcctcctctctc…	CLIP2	1	cassette	0	500	ccctgggtggaccag	1	ggtggacc	0	ccct	-11
5	ENSG00000172795	ENST00000333248	9	105	500	ttgcccaggctgtagtgcagtcgtgccatcttggctgactgcaacctccacctcctgggttcgggtgactcttctgcctctgcctcctgagtagctgggactataggcgtgtgccaccatgcccggataagtttttgtatttttagtagagacggggttttgctgtgttagccaggatggtctcatctcaacctcgtgatccgcccgcctcagcctcccaaaatgctgggattacaggcatgagccactgcgcccggccgaggtgtggaaagatttctaggggcaagtgtatttgctatttcatacctttagagaactcttgctttgggaagcactgacttctataagaaaatacattgatagggtgattaatgaaaatttgggtaggagaagctttgc…	DCP2	1	cassette or alt. 5'ss	0	500	tttttgggaaaacag	1	gggaaaac	1	ttttt	-10
19	ENSG00000129353	ENST00000380614	22	104	445	gtgagtgacccctcaccccaaaccttgctgggccccgaatcccttctttccactgggcatcacatcaccctccaacggggcaacacgcttgcctgcccccagcttccccagggcttggctgtccctcgtcctgggtccccagcctgtcttcctggtttccttttgcgcttagaagcagctccgacctcctgtccactggcccaggctgcagcctggacgctgccctggagcccgcccgcgcttcgcagtttctggctttgactggggggaggggatctgtggctgccactaactctggtctctccatctgttttttttgtttgtttttttcttctctcttcctctcctccatgcctgctggcttccctgttcttccctgcctccctctttccctccctt…	SLC44A2	1	downstream intron retention or cassette or alternative 5'ss	0	0	ccggggggagcccag	1	gggagccc	1	cc	-13
7	ENSG00000160991	ENST00000356387	2	104	500	gatcaggcaattctcctgcctcagcctcctgagtagctgggattacaggcgcccaccaccatgcccagttactttttgtatttttagaagagacaggtttccaccatgttgtccaggctagtctcgaactcctgacctctagtgatccgcccacctcagcctcccaaagatgacaggtgtgagctactgctcctgacccacatccccttaccttgctcccctactgggaggccatgaattctggcctctttcatcttggatctttaagtaccaagtgcgctaagcacctgtgtgatggaggagggaggacggagggagcaaaggttagcgtctcacccctccagtctctgtatactgcggtcatcagacctgcatgctcaattctgttaactatggggg…	ORA12	1	alt. 3'SS or cassette	0	500	tctccccaagggaag	1	ccaaggga	1	tctccccaa	-6
22	ENSG00000099904	ENST00000320602	5	103	222	gtatccttggttcctgtgggcctcattgcagaggcgatgtggaccggggacacgttcaccagggagattgagcctcagaaggcttggttcctgcccagggatccccagtgggcaggtggccgtccctaggttgggaggaggtttgtccacaggcacctgctctgtgctgctgcgatggggtctgcggtgtcctggcctgcaccgttggccttaacgggctagCATGGCTGTCATGTGTGTGGCCGGCCTCTTCTTCATCCCTGTCATTGGCCTCACTGGCTTCCATGTGGTGCTGGTCACTCGGGGGCGCACCACCAACGAGCAGgtgcagaccccatgggggatgggtggccccaaagggccgagagagttggggctgcatggggacagggtgggggc…	ZDHHC8	1	alt. 3'ss or cassette	0	399	gccttaacgggctag	1	aacgggct	1	gccttaac	-7
12	ENSG00000139436	ENST00000377744	13	103	500	cgccaccatgcctggctaatttttgtacaaagtcctgacctcaagtgatcctcccgcctcagcctcccaaggttctgggattacaggcgtgagccactgcacccggcctaaacttaaaatttaaaaattcccctcaaaattaatttattattactgggtctacttccaaactgaagcattaatagaagaaaagcattcagtagacccattttatttttgcttaccaaaatagacctgcattgtgagaacaatgcatatgtgagaaatgccataacatttgttatgaaattctcttatataaatggttttaaactgttcatatggaaaacaagcattaacttggtttgattatggctgggattaattgtactttgatcatgccagaagaaagtatttgca…	GIT2	1	cassette	0	500	ctttagggcagacag	1	gggcagac	1	cttta	-10
2	ENSG00000115282	ENST00000233623	12	102	200	gtaataggtctggggctggaaacaggagagatttgagtgggatggagtggggagagggtctatgttgactttctagataagcttctagtaccaaagtgtcacaatggttgtggtactaggagcaggggccagttttagaaagggtacttttaagcaccttgacacctaatcttttctttctgatccctctgggaccaaagCGCTTCAGAGAGGCAGCTGCTGTGTTTCAGGAAACTCTGAGAGGTGGGTCCCAGCCTGACGCAGCCCGAGAGCTCCGCTCTTGCCTTCTCCACCTCACACTGgtaagggggccaggcacactgtcatgctgaggcgggtatcagggagaattggctgggactgcaataccaagcctcaggtggctaaggagggggcggg…	TTC31	1	alt. 3'ss or upstream intron retention or downstream intron retention	0	174	cctctgggaccaaag	1	gggaccaa	1	cctct	-10
17	ENSG00000108557	ENST00000315321	7	102	60	ggtcgcaaacatgagtgcagcaaggaggctccggcagagcccggcggggaggcccaggagCACTGGGTGCATGAGGCCTGTGCCGTGTGGACCGGCGGCGTCTACCTGGTGGCCGGGAAGCTCTTTGGGCTGCAGGAGGCCATGAAGGTGGCCGTGGACATGgtaagaggccagcccagccagggtggggagtgtggggttccaaaggacaggcaggcaggcagtcggggagccccttgtttctagtgctacagtgtgggccaaatgtgtctgcagtctcgggacaatctgcagagtcctgagcctctctggggtgtgtgggggaagtggaggcacccatctggctaaggcaggtcacactcacctaccctgtcccaggagacttcccgccggggcccg…	RAI1	1	upstream intron retention	0	500	ggggaggcccaggag	1	ggcccagg	0		-15
10	ENSG00000187122	ENST00000371057	11	102	500	ggagctggtacagggctgacggagatcctgggtggtcccacagccctggggcaggccctaactcagccccccacagctgagtggccttggccagccacctgaccttcctgcccttcaggctgcttggctgtgatgcggggacctccttgcagggctatcgtgaggcctgaagggagtgctgagcctgagcctggcctgtgatgggagctgcttgtcatcctcccgtttcagcttgggtaccaataggagcaattaaggatgggagggggctaggagactgccaggatgcatgggaaagctttgtccataacttcccaagctggagtgccccctcctgcccagccctcagactgcacagggaaatagcggccatgggcttttcaaatggaggagagatct…	SLIT1	1	alt. 3'ss	0	500	tgttgagggattcag	1	agggattc	1	tgttga	-9
1	ENSG00000162576	ENST00000378870	4	102	104	gtgcggggaccggggaccggggccgcggggtcggggcaggggtccggggccgcggggtcgggggcaccgcaaggctcacgcgcggcttcctcctgggtgcgcagCGGTGGAGGAGACGGACGCGGGGCTGTACACCTGCAACCTGCACCATCACTACTGCCACCTCTACGAGAGCCTGGCCGTCCGCCTGGAGGTCACCGACGGCCgtgagtgcttcccccccgccccccagctcccgcccctcgaccctcgaccgccgccccggcccgcgcgccgctgaccgcgccccctccgcag	MXRA8	1	alt. 3'ss and alt. 5'ss and cassette	0	91	ctcctgggtgcgcag	1	gggtgcgc	1	ctcct	-10
12	ENSG00000002016	ENST00000228345	3	102	500	aatggaagcaaggcttcctacccccgtgctctttccgtacttgcttcctgtgctgacgtcatttacagatctggaggcagaacattttagcttcctaagcttcagaaacatttataaggatggtagcagcagctaaggcagcagttctcaaaatgcagttctcaaaaaccctggggtttctgaagatctttcagagtccagaaggtcaaaattatcttcataataatactatttgcctctttcacactcattgtctcatgagtgaatggtagagttttcagagagtgcatgatatgtggtgatgtcactgctatgatgcctaatggcatgcatgccttaaaagtttctcagttttgattcctaataggatacatagaacccacataaacaaaggttctg…	RAD52	1	cassette	0	500	tttttggggttgcag	1	ggggttgc	1	ttttt	-10
3	ENSG00000164050	ENST00000358459	25	101	500	gtgggtgcagccagatgtggctgggctggggcaggtcgtgggatctggctggactgggaagggacagaccgggccaggagtcaggaaacattctctgtaaatggccagagagtaaatattttcgctttgcaggccaagtggtctctgttcaacaactcagctttgccactgtggcacaaaggcagccagggacgacatggaaacacatgaaagtggctgtgttctaacaaatctttataaaaataggttgtgggatggatttggcctggttgtggttggctgatctctaggctaaactgtgctgggctagacggggcatgggtgtgtgtgacttgcttgggacgggacaggctgaatcgtactgggctaggcttgagcttggctggcatggctgcattg…	PLXNB1	1	upstream intron retention or alt. 3'SS (EST ends)	0	109	cctggggctgagcag	1	ggctgagc	0	cct	-12
1	ENSG00000168765	ENST00000369831	5	101	99	gtgagtagatttggttgcaagatgcggggagggaccgtggcctcctcctcggcttggctgggctgtgaggctgagagtgaatctgctttacgagggtagGCGGGGAATCAGAAAAGGAGCAGATTCGCGAAGACATTTTGGAGAACCAGTTTATGGACAGCCGTATGCAGCTGGCCAAACTCTGCTATGACCCAGATTTTgtaagtccccccaccccactcccagtctccccttccctactcccagtctcccctttccctgcagagtttgtgtccaaaattgattccttctggtgagttcttggtcttgctgactctaagaatgaagccgcggtcctacacggtgagtgttacagttcttaaagatggtgtgtccggagtttgttccttcagatgttca…	GSTM2	1	alt. 5'ss and cassette	0	500	gctttacgagggtag	1	acgagggt	1	gctttacga	-6
1	ENSG00000168765	ENST00000326729	5	101	100	gtgagtgtggttggctgcagtgtgtggggggaaggtggcatcctccttggctggattggggtgctatgctcagagtgagtctgtgttttgtgggtggcagGTGGGGAGACAGAAGAGGAGAAGATTCGTGTGGACATTTTGGAGAACCAGGCTATGGACGTCTCCAATCAGCTGGCCAGAGTCTGCTACAGCCCTGACTTTgtgagtccctccctggtctggaccagaagccaggcttgtattcccatctactctggtcctattcacaatttgaactcctcactgctattgatcctctgagggttccctgtactgtagcagagtgactgtcatatcattaaacttataaaataaaaacttgaaatcagtccccaccaatcataggaagtcctatgaaag…	GSTM4	1	cassette or alt. 3'ss or alt. 5'ss	0	500	ttttgtgggtggcag	1	tgggtggc	1	ttttgt	-9
1	ENSG00000107404	ENST00000345100	7	100	500	tgtctgtagaagtgggagactaaatgtccaacccccctgctcacgccccagcctcacgggggtgcatcctgcagtgggccggggccctgctgtcacgcaccgtccagcttgcgccctggcgcaggctctgcccagaggctcccctgggggtgcagggccctgagtcccccgccttcagatgctggggctgaagcggggctgtctgtgctttgcagagctggaagaggcgccgctgacggtgaagagtgacatgagcgccgtcgtccgggtcatgcagctgccagactcgggactggagatccgcgaccgcatgtggctcaagatcaccatcgccaatgccgtcatcggtgagtggccgtccccgcgggcggatagtgccaggggcagggctgcttgcct…	DVL1	1	alt. 3'ss and upstream intron retention	0	85	cgggaggcccggaag	1	ggcccgga	0	c	-14
2	ENSG00000144045	ENST00000272440	6	100	91	gtgagtgagagagagagatagcggtggggtagtaaagacagaaatggcccactctgatctgtcttggccttggttgggggacgggcaacagGTTTACAATCCTAGGATCCGAGCAGAATTCCAAGTGTTGAGGCCAATCAGCAAGTGTCAGGCAGAGGCAAGACGATTGCGAGCAAGAGGGTTCCCACCAGgtaagagcctttgccctcactgaaataaaaaacccaagagtcaccaacatgcaagccctgagaaatctacagtggtcttctttcccaggtctttttcccctcag	DQX1	1	upstream/downstream intron retention	0	104	ggggacgggcaacag	1	cgggcaac	1		-15
5	ENSG00000055147	ENST00000351797	3	100	366	gtatcacagaccacagaaaaagtagggtatctattaaaatattaggattaaaaaatgttggggctaaaagaaatttggcataaataccaatttagaattgctcttatttctttctctttacaaccctaaaatacagtcttttcagttctataaatgcctttatgaataattgcttttgctatgtggtacttacatgctgatagcatatatctgccagtcaagcaatacatttctttagctaaataatatgtatttgttcacccatgcttttggctaataattagataccttgtctgtacattctgattttcctctaattttttcatttttctttgccttttgtttttctgcctactgggaaattagGATAATGTTTCCAAAGATGTACCCCAGACCAGA…	FAM114A2	1	cassette	0	394	ctactgggaaattag	1	gggaaatt	1	ctact	-10
9	ENSG00000134996	ENST00000237946	9	99	500	taattttgaacacaataaaggcaaaggaaaagtgggtagaagatggcttatgggaataatgaattgcctcttggttttacgtgttgctattctgttaatttgcatgagagcagacttacagatataaaatattaatcccctcaagcactatccacttggtcttttctaaagaccctcttgagcaaaagaggaagcaaagggctcattgaagtcaagccccacagggaccataaactcctcactgaaaagttcacatgcaattctatagggactcaaaaggttcggaattaattgttatcacaggtgcagcaacaagcttcccgattaaagatgccaaattatactgcatgagaaagtttattgttttgagaacgtttacttctgagccagagttgttca…	OSTF1	1	alt. 3'ss	0	500	tcttgtgttgggaag	1	tgttggga	1	tcttgtgtt	-6
3	ENSG00000156983	ENST00000336674	6	99	500	caagtcaggtcagatttggggtctggttacacaactgaaacaggagcaagttcttttttttttttgagacggagtctcgctctgtcacccaggctggggtgcagtggcgcgatcttggctcactgcaagctccgcctcccaggttcccgccattctcctgcctcagcctcccgagtagctgggactacaggcgcccgccatcacgcctggctaattttttgtatttttagtagagacggggtttcactgtgttagccaggatggtctcgatctcctgacctcatgatccatccacctcagcctcccaaagtgctgggattacaggcgtcagccaccgtgaccagcctgaaacaggagcaagttctaaactcaggctctagagtcagaaaaggtagagtc…	TTLL3	1	alt. 3'ss or upstream intron retention or cassette	0	500	ctggcctgggagcag	1	ctgggagc	1	ctggcct	-8
5	ENSG00000113360	ENST00000382188	29	98	0	gttcatcgaacggaagtacagacaagagttaaaagaaatgaggtgggaaagagagcatcaagagagagagccagatgagactgaagacatcaagaaataaaggagggcatgcaagTGTGGAGTATTTACTTGCTCAGTAACTGTGACTGTTGTCTATTGAGACCTAGCCTAGTTTTCCTGCAGACAATGAATGAAGTGTGCTCATTGAAATAA	DROSHA	1	alt. 3'ss	last	115	aggagggcatgcaag	1	ggcatgca	0	agga	-11
19	ENSG00000160633	ENST00000292123	19	98	188	gtttgtgtcccacacccgacagtacctgaccccccccccgcccacaagggggcccgcaagtcgctgggatgtgggcacagggtgggaaacacagagggattcactctccagaagccgccacagttattagcacaagagccagagatgggggcaatccaaatcagagatgtctctctttcaaggggcagACGTGACTGGGGGGACCATGGCCGAAGAGAGGATGACCGGTCATGGCAGGGCACGGCCGACGGGGGCATGATGGACAGGGATCACAAGAGGTGGCAAGgtgaggagcagctctgggctgggaccaggatgtgctggggagtgatggaaagatggaggccgcgccttctctccttgggggagcacaggaggtgctctgctctcagtgctgga…	SAFB	1	alt. 3'ss and up/down stream intron retention	0	369	tctttcaaggggcag	1	caaggggc	1	tctttcaa	-7
6	ENSG00000164627	ENST00000287152	19	98	500	accatccctagacaatatgttgaagccatcattatggtcattaccatgtctagatttgtttttggccatacaccttgtgtacactaacttttatagctggcttgttccccttaagaattacatcaaggccgggtatggtggctcatgcctgtaatcccagcactttgggaggccaaggtgagcagatcaactgaggtcaggagttcgagaccagcctggccaacatggcaaaacaccgtctctactataaatacaaaaatttgccgggcatgatggcgggtgcctataatcccagctactcgggaggctgaggcaggagaattgcttgaacccagaaggcagaggttgcagtgagctgagatcgcgccactgcactccagcctgggcaacagagcgaga…	KIF6	1	alt. 5'SS	0	500	ttctggggccaacag	1	gggccaac	1	ttct	-11
X	ENSG00000147081	ENST00000376056	6	98	0	gatgactgactcagactttgtctcagctgtcaagagaaatctgttcaaccagtggaaacaaaatgctacagacatcatggaggccatgctgaagcgcttggtcagtgcccttataggtgaggagaaggagactaagtctcagagtctgtcatatgcatctttaaaagctgggtcccatgatcccaaatgcaggaatcagagtcttgaattctccaccatgaaagctgaaatgaaagagagggacaaaggcaaaatgaaatcagacccatgcaagtcactgactagtgctgagaaagtcggtgaacacattctcaaagagggcctaaccatctggaaccaaaagcaaggaaactcatgcaaggtggctaccaaagcatgcagcaataaagatgagaaagg…	AKAP4	1	upstream intron retention	0	500	agactaagggcaaag	1	aagggcaa	1	agactaa	-8
1	ENSG00000143401	ENST00000369115	2	97	246	gtgtgtgtgtgtatgtgtgtgtgtatgtgtgtgcgcgcgtgcgtgcgtgtgtgtgcgcgcgctagtgtgtggacaaggaggtgggggcagctgagttagagtcccaactcttggactccatttgctattctcttctttctcccccacacctatctggtggtggtagtgggcgtttatatttgcgttccttttcattcatttctaaatctcttaaaaattttgggttgggggtattggggaaggcagGAAAGGGAAAAGGAGAGTAGTAGCTGAAGAGCAAGAGGAGGACATGGAGATGAAGAAGAAGATTAACCTGGAGTTAAGGAACAGATCCCCGGAGGAGgtgagatgactcagcccccaccgcttccccatcagtccagtattctgaggatcgga…	ANP32E	1	alt. 5'ss or upstream intron retention	first	500	tattggggaaggcag	1	gggaaggc	1	tatt	-11
12	ENSG00000144785	ENST00000273308	5	97	156	gtgagctatgggaatcggtagctggttcttggacattaaggggttgttggagaaccaattagaaagttaggctgatatccttgtcctcctctttggaagtgaaggcaagaggcctcttattgccctgtgtcacccatttctcccttgggttggcagTGTGAGAGCATTGTGGAGGAATACGAGGATGAACTCATTGAATTCTTTTCCCGAGAGGCTGACAATGTTAAAGACAAACTTTGCAGTAAGCGAACAGgtaagctgcccccactttatctcctgttctagtagctctgtggaacctgacattccctaactcacccatacacccccatcccagaaacctctggtattaggtcaagagctgtcttccatttcccttggcttagggacttggggtgt…	CNPY2	1	cassette	0	362	cccttgggttggcag	1	gggttggc	1	ccctt	-10
17	ENSG00000188878	ENST00000337792	23	96	0	tttggctgccctgccccaaagccattggcttggatctgagggtctgagttggcagcaaggacccccagctctcactgggctctgtgggctccccctgggctctgtgggctccccctgctccacaggtagactgttgtgggctctttttgcctgggcctcttctgaggcaggagctttcttgagggatgccacaaacagccttccctactccctgccagagcagttccctccctgatgagctggagaagggccctctggcctcctgacagtacagggagggcaccagctagatcctcccttgtggtgtgagatgttcctggaactcagccaggccctcctcctcctgggcttgcccagagcccccaccctattcccagcattgcccgaaggaccaaccag…	FBF1	1	alt. 3'ss	last	500	gggagggacgaggag	1	ggacgagg	0		-15
12	ENSG00000139197	ENST00000266564	9	96	500	agaccagtctgaacaacatggagaaaccccatgtctctactaaaaatacaaaattagcgtggtgtgttggcgcatgcctgtaatcccagctacttgggaggctgaggcaggagaaatgtttgaaactgggaggtggaggttgcaacgagatgagatcacgccattgcactctagcctgggcaacgagagtgaaactctgtctcaaacaaaaaactaaactaaactatgcactgcactgcactgcactgcactgcactgcactgcactacattacatttctggccatcaccccagactactaaatcagtatctggggatagcatctggccatttgcattttaaaaaacttattcagatgattcttaaacatattgaaattcaagaactgctgccttagag…	PEX5	1	alt. 3'ss	0	500	gatttctgggacaag	1	ctgggaca	1	gatttct	-8
X	ENSG00000047648	ENST00000353663	2	96	500	taatttgctgcttctaatttacagtatgctagaaaatcatatgcccaagcttgttaaaagtatgcgtgaactgaaagtaaaggaacactctaagtggggctggcctgggagggcctcgcctgtgagaaaagcaaatgaatttcggttttgtgacacttatttttgactgctgggagggtgtttggtttgttttggggttcctctccactggcttactgcctgggtttcaacagcactcggggtatgagggtggcctttggataagtcaggtattatgagtttgcaaagcctttcctatcatctgtaagagttcaactcttgagccttcttttaaagcatccccagggttatccaatattctggaataatttcaacagtgagtcttcttaagtagctgga…	ARHGAP6	1	alt. 3'SS (EST ends) or cassette	0	500	tttgctggggtagag	1	tggggtag	1	tttgct	-9
3	ENSG00000090530	ENST00000319332	8	95	500	ttggatttgtttgatttttacgtatataaagaacagcctgctatcatttgtgtgtttgcatatgacaaacctgtgtcttcttttcacaatagtcaagaactactacattatgacataatttatttcaattcaacagttgttcaatgatgcactccatgttccaggccccattggacactctgagcattataaagatgctcatgataatttttttcctacttgagattagagtctaatctgaagagagttatgttatgcatacaattaattgtaataaaggttgctaagaagatttagaggagtgaaataaggcaaactcaccgaggaaatagagaacttactagaggcagtgacatttaatttgactttaaaagacaggtgaacttgtttacaataaaa…	LEPREL1	1	alt. 3'ss	0	500	tttttgaatgggcag	1	gaatgggc	1	tttttgaat	-6
16	ENSG00000102854	ENST00000382862	14	95	363	gtgagccagggagtccctggccagggtgggcaacacaacgggggaagcacagactccactcgggggtgccaggcctttgcctcgccgggccgtctgctgccagggtaactgggtggtcacccgccctctgccccccggggtgtgtatggccttaggggctgtgggttctgaccccagctcggggcgccagccacctccagggtctcccacgcctgggggtcaggcggctaggcaaacccaggccctggaatccctaaggaaaaagggaagccctgtaaggcaagtgggcttcctgcagcctgtggtcaagggcctgggggtgtgaggtgaggcctcagctcgggcccctctcccggcgggcagGTGGGGCCCCCACGGAGGATTTGAAGGCGCTCAGTC…	MSLN	1	cassette	0	500	tctcccggcgggcag	1	cggcgggc	1	tctcccggc	-6
3	ENSG00000114030	ENST00000344337	5	95	500	aaagtgagactaagttggcaagtcaatcttcgtgaattcttgctagctcctacaggtacaaaattaaattctgcaggcctattgagaatcttgtaatgcaattccttaagatgatttacaacagacaagagcagttagacttaaaactcatgtacaggaaacaggctagaaggaagtataccagaacacttaacaatggtcttttgaggggttttttgccccctgctttttaggttttctaaaaagtggaggcagtaatttaatttttaagaatttttcccatcctttattctcatattgagacttgtcttcattgtgaaacatttcagactaccctgtcctcaaagtgataaacccaatttgacatttcatttgttttaggtagatttccagcatgag…	KPNA1	1	cassette	0	500	tttatggggaaacag	1	ggggaaac	1	tttat	-10
19	ENSG00000196235	ENST00000356857	15	94	217	gtgagggtcccagaggggtgttggtaatgggggtggtgtgagtgttctcctgcaggtgatgccctgggctgtgggttatctggttctgtcccactcctcaagttaggagtgttccctaggagaattattcccctaggacccactcagcccactcagctgggctgttgcactgacctcggtccatttccttctcttcccctcaccgctgggggcttagATCACGGAGGGTGTGAAGCCAACACTCTCTGAGCTGGAAAAGTTTGAGGACCAGCCAGAGGGCATTGACCTGGAGGTGGTGACTGAGAGCACAGgtatttgatccccctctataacctgggccaaggagcaggggcggcccatggtggcaacccccgagtcagccctacgactgcccctgcag	SUPT5H	1	cassette	0	89	ccgctgggggcttag	1	gggggctt	1	ccgct	-10
19	ENSG00000104853	ENST00000347493	16	93	28	gtgtgatgtaggggccggggcaggccagGGTTTGTTTGTGGAGGCGCTGTCTGTCCCTCTGTCCCTCTGTGTTTCCAGCCATCTCGCCCTGCCAGCCCAGCACCACTGGGAATCATGGTGA	CLPTM1	1	upstream intron retention or alt. 3'ss	last	0	gccggggcaggccag	1	ggcaggcc	0	gcc	-12
X	ENSG00000068400	ENST00000015926	13	93	241	gtatattgtactgcgtgggctcagggagctggggttcaggatgggggcagcctgagtgggtactacatagtcaggcaaggtcccagggatcctgcttcccccaggccttcgtgtgtgtgtgtgtgtgtgtgtgtgtgtgtgtgtgtgtgtgtgtgtgtgtgtgtcctttctttcttggtcgtgggtaggtcctgtccccctgttctggacccactctcacctgctgtggacgtggggccagGTATCCATCCAGAGTGCAGATGCACAGGAACAAGTGGAAGGGCTTTTGGCTGAGAACAATGCCTTGAGGACTAGCCTGGCTGCCCTGGAGCAGgtaaagaacacctgggggcccttgctgatccctctccagttcccccatctccatctgcttctggt…	GRIPAP1	1	downstream intron retention	0	500	tggacgtggggccag	1	gtggggcc	1	tggacgt	-8
7	ENSG00000055130	ENST00000325222	16	93	500	catactttacttacttttttcatactttcatagtaaagtacttaggattagaaaaccaaatataatttgatatttgtgttgttttacatcaataatgtgccaaaagataatattccttagctcatgtgccaaaaacagatttggagattgatgcttaacatgtccatatataccaggtgtgtgtatatgtgattgtctctataaatgcgtggggacgtatctatagtatgtatccacatagacaatacgttttttaaaaaaaaccctcaaattattttaatgtttgtaaacatggaaaatgaatgactttgggaaaatgttgcattgtagtggcattgccacgttttatattcccttttaaatagatctgtgctttttttgtacttgtttaaagaattt…	CUL1	1	alt. 3'ss	first	500	tggggggccgcaaag	1	ggccgcaa	0	t	-14
20	ENSG00000185513	ENST00000373143	10	92	378	gtaaggcctagctgggttggtcacagtgaggcagtgagtcctcagacccttcgcttcttccccttgggtccccggcttccagctcttttgttttctgaccctgtaccctgttccaaagccagcctctcttcatcgcatcctgatgactctgcgctggggccaagttgaccagaagccctagaacttccgctttgcacttgccctttgagtgtctactcaagtcgtgtcctgcttcagtagtggggaatccctgggcaagttcttgagggttggggggaggtcctcaggcatgcctgattctgctgcttcactgtggggtgcccttgctgtggcccagcctctgcacggcgctctgttcatgcccctcgaggggcctagGTTACAAGGAGGAGGAGTTCA…	L3MBTL1	1	cassette or alt. 3'ss or alt. 5'ss	last	500	cctcgaggggcctag	1	aggggcct	1	cctcga	-9
3	ENSG00000188315	ENST00000343010	2	92	500	aggcaggagaatcacttgaacctgggaggcagaggttgcagtgagccgtgattgcgccattgcactccagcctgggggacaaagcgagacttcatctcaaaaaaataaataaaaaataaaaataaataaataagtaaacaaatgcaggctgggtgaggtggctcatgcccgtattcccagcactttgggaggctgaggcgagtggatcgcctgagcccaggagttcgagaccagcctgggcaacatggctaaaccctgtctctaaaaaagaaaaaaatttaatacagtctgcgatgctcgtgagtcattatggtaaagctgttagtcaatttctccactgatgtagcagtttccaattgtcctttaatcaaagcataaatgacaaggtcaccagtaagt…	C3orf62	1	alt. 3'ss(EST ends)	fisrt	500	acctgggggctgcag	1	ggggctgc	1	acct	-11
4	ENSG00000150627	ENST00000296524	5	92	500	tgtttcacaagatttataatatagatggttttgtttgactaaagaataatctcatataactagaatacttgtggcttttattatctttaaacttgttgcatttaaaatatttttaaaaccttcttaacaaaacttcttaaaactggaaaaaatatatattatgtatctatgtatcatatttatcacatgaccacttttgattccttaaaaagacattacaggcttaaattccattttattaaaaaaaaaaaattgcctgtaatcccagcacttcaggaggccgagatgggcagatcttgaggtcggtagatggagaccatcctggccaacatggtgaaaccctgtctctactaaaaatacaaaaattagctgggtgtggtggtgtgtacctgtagtccc…	WDR17	1	alt. 3'ss or upstream intron retention	last	0	gcctgggcgacagag	1	ggcgacag	0	gcct	-11
2	ENSG00000144580	ENST00000273064	7	92	213	gtgagttctttcatctatcccctttacaactacttctcatcacaaagcttaatctctttataactggcattgaacaacttcagtcctctgactagaactaacaattttggaaccttttatgattcttggactatctgatctctgatgtcaattagaatttgtttgtgttttgtgtgttttttccaacccctccccttattttgggggaaacagGGTAAGATGGTCCTGCAGCTATCCAAAGAGCCTTCTGCCCGTCTGCTGAAGCATGTAGTGAGATGTTACCTTCGACTTTCAGATAACCCCAGgtaaacatttataggatgtataggactttagggaaatactctgctgaacagtttcctaatctcatggcatagctcctgtgtctttaggacaggg…	RQCD1	1	alt. 5'ss	0	500	ttttgggggaaacag	1	ggggaaac	1	tttt	-11
3	ENSG00000114735	ENST00000232854	3	92	377	gttaagtttagtgttgtcaagaggacaggaagagggaggagggaggacttggggaagggatatccaggttttctgttcactaagagtgcttagctgagactgatgggatttttctgaaggaacgtcttagcgcctggcacacactgtaacagtttgttggatgaatgaatatatctctgcctaagtgttctgggatagacacctggaagcctggtgttagctgtgtaaccttaggcaggatgctgccccctctgggcccagatgatgagagggttgggcctccagaccagtgctgggcaggcattatccacataagacacctgggttgggggccttgggcccagtgagccagccacttatattctctgtggggacagTTTCAGAGCCTGAGGCCGGCAC…	HEMK1	1	alt. 3'ss and cassette	0	313	tctctgtggggacag	1	gtggggac	1	tctctgt	-8
12	ENSG00000111364	ENST00000238146	4	92	500	gatgtagtgcagtctagtgttcctgggtgcaagaaggttatgacgtgcagagaaaatccctgtgctagagaagcacaagctaaggcatgagttaatgtgctgttggccacgagttcaatgagaatgaatcaatagtatatgttaaatagagtcttttaagcacaaacagacataaaataggtttatgtattgattggttgacaaaaatgtcatgcccaaagactggcaggaacctaaccctgtgtttcccctgtgagcagtggttcagcattgactaattcactgttcttcatgacttgaaagagcataactgcagtatatgatgacgagtaaccgtaattcaaagtagttgatatgtgctcagagatgctgctgagaaagtctgggaactactgtttc…	DDX55	1	downstream intron retention or cassette, alt 3'SS	0	76	cttccatgtgggtag	1	atgtgggt	1	cttccatgt	-6
12	ENSG00000111087	ENST00000228682	6	90	351	gtgagagtccccatattgctacctgatttccctcagctcagggtgggtgggtggtggattttgtaggggaaaggtgaaggaaggacaagggatataagttttcagtactagaaaagtaaagaggtgtgggtgctggggttcactccttgcagttgagtcagacgcttccaaatgggatcccaccttttgcccatcccattcaccagtgtagtctgaggaggaagtcccttccaaacccaggaggttccagctgcttgggtgggggcacttagggcaggaagacctggcttggtttcctcttccttctgcttacttccaccctcatcaccgtcacctcttcccctggggaagCTGAAGTCTGAGCTGGACATGCTGGTTGGCAAGTGCCGGGAGGAACCC…	GLI1	1	alt. 3'ss	first	91	cttcccctggggaag	1	cctgggga	1	cttcccct	-7
14	ENSG00000100503	ENST00000324292	2	90	500	ttcaccttcttaaaatcctgggctagaagagctgggagagaaccaccttcagccttgagtttggcagtctggctgtccgcctgagaaccaggcaagagaggagggtgtcttctactgtacgtgaccctctcattctggtaattttgctcccagtgtgatctgagcttatgtatatgcccctgatgtgagtgcatgcaggagtgtcactggccagggctggtcctacagagactgggggtcttgctgtggggtgcatcagaaactgggtgttcccgagcattccctagagactggtggggtacagagaacgggaatgtgccaggtggtgaccacggtaggactggagaggctgccacaacctgtccttgtctctgtcttacacacaggtgagcactgtgg…	NIN	1	alt. 3'ss	0	500	tccctggggcaggag	1	ggggcagg	1	tccct	-10
11	ENSG00000014138	ENST00000265465	7	89	500	tgagttggtagatgtcctcatggaagccctagtaatggagggacacgggcaatactatcagtgattgccccaagtcacttcactttgctaaaacgcacataaccattcccagcagcaaaaacttgaacgatgtaaaggaattcaacttaaagatattcatggttccttcgttagaagccttcttcaggttggccttgacttgcctaaaacctcagtgaggacttgagtaaagggcagacttggagatggggtggggttcatgctgattccctggaattgtgctatggggtctcctgtggccagatggaaggccagattcagcaaccaaatatcggaaaattggcaaaggttttagaaggtttaaactggccagatgtccaggcacccttcctgcttctg…	POLA2	1	alt last exon	last	500	cttctgggattgtag	1	gggattgt	1	cttct	-10
2	ENSG00000144524	ENST00000350033	4	89	500	gttctgccttggatttgtagctatggaaacatctgattgtaagaccgaggacaagtccagggccatgaagttgcacacctccaggtggttggtggccctggagttgtgccatgcagcagccctggcaaagcccatcttgttcatccttgattcttctcagtacagagcattgcacacaacagatgctcgatgaagatatgtttaatttaattgaatgtcacaaggggcacaaatagtactccattaagataattgccacatcattttgcttgtttgctttttaggagactaaactctgtgtttgtagaaactgagtcttttcttctttggaagtacatagtcttccaaagaagacaggaatatttgtcaaatgaataagtgcaaagtcatgatagtgat…	COPS7B	1	alt. 3'ss or cassette	0	500	ggtgggactgagcag	1	gactgagc	0	ggt	-12
20	ENSG00000101331	ENST00000339619	6	89	214	gtgggggcgccgcggaggcccgggccgggggaggcggcggcggcagcttggagcgccagcgcgccggggcgcgggcgtcgggcagctgggagcgacggcagacgttcagcggcagctgggagcggcggcacggaggcggcggcggcggcggcggcgcgggaaagccgggcggtagctgggagcggaggcaggcgggcagcggcgggggaggcagCTGGGAGCGGCGCCACCCCGGCCCCAACCCGCTCGACCCGCAGGACCCCAGCCCCGACGCCTACTGCAACCTGGTCATCCTGGCTGTAG	CCM2L	1	alt. 3'ss or cassette or upstream intron retention	0	0	cggcgggggaggcag	1	ggggaggc	1	cggc	-11
10	ENSG00000148832	ENST00000368542	5	89	285	gtgtgaatgtgtctgtaggataaacaccagcaggggaaattgctggatccaaggtctggacagacaggacttccgtggagggctttatgtgatgtaagaagagtccaattctgaattccaggttttcttagggaacatttggacaccttctttgaccctcccctgccggctgagaaggcagaagcaatcaggaagataggctttgggaccaacaacaaaatcttcctggagtttgaggagcccttctgggagccagactgccagctgatccagctggtgtgggagGACACGTCGCCCCTGGAGGATGCTGCCCCTGAGCTACAGGACGCCTGGTTCCGGAAGCTCATTGGCTTTGTGGTCCTGCCTGCCTTTGCgtacgtttgctccctgagaagttct…	PAOX	1	alt. 3'ss and cassette	0	500	cagctggtgtgggag	1	ggtgtggg	1	cagctggtgt	-5
9	ENSG00000107263	ENST00000372195	6	89	500	taactccctctccattgacaaggatcccagccagccctcaccccacccccaccagctagcagctccaccacacctgtggccagctcgccttgggaaaccacccatgccatcatcgtgcatatgatctaatggctttagagaactaggaacagagttattccccaacaaactgactgggaacctgttctgatgagtattttaatttgtgtgataaacaatcattttgagaggctggggtttgccatttccccttccaagaggaagtgcctttacgcatttgaaacttgacatgccatgaaggtatttttggagggcaggggacatttgggaagtcatgcagattacctaaggcaagtgatacttgcgtttatggtgcgtggggaatctgtaggcacagaa…	RAPGEF1	1	alt. 3'ss or cassette	0	500	ttcttgtgggggtag	1	gtgggggt	1	ttcttgt	-8
16	ENSG00000187741	ENST00000305699	18	89	500	agagatgagatgtcatcatgttgcccaggccgggcttgaactccttgggcttaagcagtctgccccgcttagcctctcaaagcactgcgtttatagacatgagtcatggcacccagccctcgtaatttcttttaatctcaaaaattaagtctctactccttcccacctagaaatctttactttcaactctttcctggaggcaggaaagaggctcacggcaggctctcagcagagctgagctctcgaggagggccgcacatcacggggtctgaaccttgtgtgtgtggaggtggcagtgtcatcctcccctgtcgtgctggtattttgggacattttggagtgctccagggcccctgctgtgcgcacagcatgtgggcctttacctttaatgtgtacaga…	FANCA	1	cassette	0	500	ctgtatgggaaccag	1	tgggaacc	1	ctgtat	-9
12	ENSG00000123064	ENST00000314045	5	88	500	tcctcacccagctgtcctgcctctgctggtccctgaggcaggggttgcactgtgtgtgcagatgaggaaactgagggtcccacaggagacactgtcacccagctaagaaatggcaaaatgaagctttgaaagtccccgagaagccactggcccctcactgtggccaggctggtgggtagggaggcagggggaagtccccagggggcagcaggcatgacactgggccttggtctgtgctctgccaggacattttctcagaggtcgtgggccggaagcggcagcggtcaggacccaacaggggagccaagaggcggagggaggaggcccggcagcgggaccaggaattctacatcccctaccggcccaaggactttgacagcgagcgggggtgagtggctg…	DDX54	1	alt. 3'ss and alt. 5'ss and cassette	0	500	gcggggaagggggag	1	gaaggggg	1	gc	-13
13	ENSG00000068650	ENST00000375645	29	87	500	gggcctctccccgcaggagtctgggctcttccatgcactgtgcacgcagcctccagagtcggggctgccgagggccacgcccccggatgtgtctgaccacaggccctctgctctgcaactcatctccaggatgggtgggcactttgggaatgccagtgaggaccctccccgtcccaccctttgtttagaagcccctgtattgctgtgggtctctgcgtcccacaagagccccgggaatgcttatgaacagctacacagcgggacctgcagaaggcataaagcagggggtgggaggggctggcgggtcacggtggggggcaccagtgtccgcccagagtgaccagaagaacttgcacgtggtggcgagcctctgactaactcagctctgtctcttgtttc…	ATP11A	1	alt. 5'ss or cassette	0	500	gacctcgggactaag	1	cgggacta	1	gacctc	-9
19	ENSG00000205517	ENST00000342684	7	87	108	gtgagtgattacagtttgggatggggacaagtgggaccttcagggagggttgtggatggtgatggggtcagtaatggccccaagtgactggagctttgggggctgcagAAACCACCCCCAGGCCCTGTCCCCTACCTTGGCACCTTCCTTACGGACCTGGTTATGCTGGACACAGCCCTGCCGGATATGTTGGAGgtctgacccctgacccttgacccctgaccccagctccacttgcccccagcacaatgggcctcccaatatccacccttgatcctacctgtactcctgacaccaccccacactcccttactacagtggggctcctgacatcccagcccctgaccttgacccttgacccttgaccctgggtgctgcaattcagacacactttgcccc…	RGL3	1	alt. 3'ss(EST ends) or upstream intron retention or downstream intron retention or cassette	0	207	ctttgggggctgcag	1	ggggctgc	1	cttt	-11
11	ENSG00000185238	ENST00000330796	12	87	500	cttatcttcaattatagacatgaattttaaaacaactttcttttcattagcatgtgttttcaagttggcagttcctataaatgtattgactgttatcacacatattttatagcagttgtggtgggtgtaccatacacagtaggcaaaatgatgttaggtgaaacacaggaaaacattttttatttgaaagtatttattttagtgtgtcaggaaaactttagcacattagcactatgatttgataaatactattgtttacaaggagcctaagttaaatgaatttaagaaaaaattaacaagatgatagtactagtactccttaaacttataaataattccaaaaattagcatgtgagtaaagtttgcaaaactttggtttccaataatcatttgtgcata…	PRMT3	1	alt. 5'ss	0	500	ctttttaatgggtag	1	taatgggt	1	ctttttaat	-6
X	ENSG00000171004	ENST00000370833	3	87	500	atgtaacattatgagtgaaaattattaattcatctgatagtatctcccaaagacttttagaagtcatttggcatccacatacttcaccaaaagtcagcagcttcagaactgaacatgtaatgaagagaattcagtgcctggaaagaaaggattttattttaaagactagttatttttatacttttttttttaaaactagaggcccccttggggcctgggctgtggtgctatcattgatggaatccatgagctcaagctttgaatgccaaaaggatagctttctttgaacttgaccagtggttcccactctctacctttaaagggcacaactggataagatcatactttgacaggagagagagagagagagagagattggccagggggtggtggggggat…	HS6ST2	1	cassette	0	500	tttctgtgggtatag	1	gtgggtat	1	tttctgt	-8
8	ENSG00000167034	ENST00000300332	2	86	120	gtccttcctcatccaggacatcctgcgggacggcgcgcagcggcaaggcggccgcacgagcagccagagacagcgcgacccggagccggagccagagccagagccagagggaggacgcagCCGCGCCGGGGCGCAGAACGACCAGCTGAGCACCGGGCCCCGCGCCGCGCCGGAGGAGGCCGAGACGCTGGCAGAGACCGAGCCAGgtaagcggcgaggccggggaaggggggcagcccaaggcggacccccagagctcggggtgcagggacgcggggctccgcggcgacaggcagagggaccttcccgcctccgcagccacgcgcgcgcccccggaatgaaccctgagccccagcgtcagggcggcgcaggattctgacaccgcaggactcgcccggc…	NKX3-1	1	alt. 3'ss or upstream intron retention	first	500	agagggaggacgcag	1	gaggacgc	0	aga	-12
15	ENSG00000168781	ENST00000304953	6	86	212	gtataacttcctgttgaccagtgagatgggtggctttgggatcatgcgtgttcggggaacccactgtgagaggggcagagtcaaaccaacatgcctaatttttgtaccataattttgtgccctggtgtcttttaatcctgtgcaaatgaaatccccagcctctccccttagttactcccacctctcccagctattttatttgggggtgacagGAGGGAGGTGTACCGGATCCTGCAGGAAGAGGGTATTGATCTGCCTCGATATGCTGTGCTCAACCGTGATCCTGCCCGGCCTGAGGgtgagtacctggcctgagggagggttagtcctgcctttccttgctttctatgacttagccacgtttccatcttctagacatctcctgtataccacctatct…	PPIP5K1	1	cassette	0	314	atttgggggtgacag	1	ggggtgac	1	attt	-11
14	ENSG00000100462	ENST00000324366	3	86	285	gtagggaccatcccatatgccccttaattattagaggcaataacaacttctgctttatcggggccctcattctcctccttttctgacttggatatatttgttagtccctgggatatagataacttgttttctccttgcttctctattctgcatcaggctatcccatgtctatgtagaaaaaacctttgtctctcatttctactcttgattcccaaaactaaaaattgaacaagtaaagtgctgaaccttattcagtatttgtctttcttgggtgggggagtgcagACTGGAATACGCTAATTGTGGGAAAGCTTTCTCCATGGATTCGTCCAGACTCAAAAGTGGAGAAGATTCGCAGGAACTCCGAGGCGgtaagactgtttgacttctctgctggat…	PRMT5	1	alt. 5'ss and cassette	0	465	ggtgggggagtgcag	1	gggagtgc	1	ggt	-12
X	ENSG00000185010	ENST00000360256	21	86	500	gaccagcctggccaacatggtgaaactccgtctctactaaaaatacaaaaattagtcgggcatggtggtacgcgattgtagtcccagctacctaggagactgaggcaggagaattgcttgaactcaggaggtggaggttgcagtgagccaagatcatgccattgcactccagcctgggtgacaaagcaagactccatctcaaaaaaagaaagaaaagaagaaataatattattatttggtagtgttggtaacaaattgcagtatcagctagttagaggtgctaacaattaacaaaattataaattttagaaaataaaatggacaacaaggataagcaatatccttagatagtaattgatactggtatgccataaagcctttatgtttttctctattttc…	F8	1	cassette	0	500	tttacttgggcaaag	1	ttgggcaa	1	tttactt	-8
6	ENSG00000112414	ENST00000296932	6	86	500	aggggaaagagaggaaaaggagaggaattagggtagtaagtatgtgtatgcctgttctgctttttcaagttaattcctccatatgatctcattcaagttttcacatcccaaactctttatcattctttataatgcacagaaagcataatgcctgttataagaagtcaaattgtacatgaaaacagttaacacattacagacagtagatataagaaatctatagaattaaaaatatgaagaaacatatgcaagtaataagagtaagctaattgataactatttctaagaagttggaaggtcaataagcttaacatcaaaatatttcagaactttttttgcctatgtagaaggtgtttcttttaacttatattgtaaattatgtgattatgaataaaacta…	GPR126	1	cassette	0	500	atttccaatgggcag	1	caatgggc	1	atttccaat	-6
16	ENSG00000138834	ENST00000250894	9	85	500	tggggcatgcttgcagggagatcagtccaggtccacttggggcctcgtggtagaggagccttcagtcctgccagggagccctgtcctcacagccgcgccccatcgccgcaccccagccctgctggccctgccgtgagggccaggcctctccttgcccacctgtcccctcaccgcagctccaacatcactcgcctagggtggtggctccgagagggcctgcctggtgacagacctgctgggggcactgagatggcagcccagcggccattcaggggcctgcgtccggccagctggcctgtgacattggtcggacatgagaaccaccccaaggcctgggagcctgctctgtgcacagactgcgggcccagcatgagccccgcccttcacggcccccgctcc…	MAPK8IP3	1	alt. 3'ss and cassette exon	0	364	ttttgaagggcacag	1	aagggcac	1	ttttgaa	-8
5	ENSG00000070808	ENST00000351010	8	84	500	gaagataaagagacgtacccaaggggcaaagtcagttaggacaggcctcccgacatcccatgaccaactccaacaagggggtgcagagtgggcttagctctcagcctggggctgacatggcaggtgcatttcatcttgaagccaccagcaatggatcactagtggctcctggaagagtggtgctgagaagcttatgatcctgagtcaggacccagtaggaaggagttctgtggctgattaccactggctctgaagtgggaagtggtgacaggtgtgctaggtagttgtcgatctgatctagaggctttgctggctcatcaggcttatgtcttgggccgactggggttgcacaatacaagcccaagtgcacctgaggggcaggggctgttttcctcagct…	CAMK2A	1	alt. 3'ss	0	137	tgtgtctgggagcag	1	ctgggagc	1	tgtgtct	-8
X	ENSG00000102316	ENST00000375060	6	84	141	gccctaatggcctcaatggcccgcagggcttcaaggggtcccatagccttttgggcccgcagggcatcaaggactcggttggctgcttgggcccggagagccttgctctccctgagatcacctaaagcccgtaggggcaagGCTCGCCGTAGAGCTGCCAAGCTCCAGTCATCCCAAGAGCCTGAAGCACCACCACCTCGGGATGTGGCCCTTTTGCAAGGGAGGgtaagaactctgtcgtttttattctgccttttctactgccttggctgtccttttctttgccatcgtctcaagttttctgcaaacttgttttggtctttccatctttttctactctgccag	MEGED2	1	alt. 3'ss	0	120	gcccgtaggggcaag	1	taggggca	1	gcccgta	-8
6	ENSG00000079841	ENST00000264839	23	84	500	tttcttctacttaactgtgctccttactttgtattaaattcacacatccccacctttgcaactctacccagtaatttcaaggcctggtatcacaaaatcattggtagcttattaaacctatttattcaaacataagccatattcctaaagatgcatctttaagaacttaaagttacattaatatttgtatatttatagattaaatatgcacatagaagcacattttggaagaaaaaaactacacttaataggcggattccaaacatcttcccgaataaattgtttctttattcacttataagattataggttttatgttcttaaagtattgtaacttatctttccaaggcttataacagtgaagattttaaattatggagcaaagaatctacactttgc…	RIMS1	1	cassette	0	500	tcactgggcaaacag	1	gggcaaac	1	tcact	-10
4	ENSG00000121895	ENST00000381938	5	84	500	tcacatcatatctatgtatataataagataaaaatatacttttctgtgtataagagctgtcgctttccttttttttttttttttttttttttttttttttttttttttttttgagatggagtctcactctttcgtccaggctggagtgcagtggcatgatctcggctcactgcaacctccacctcctgggttcaagcgattcttttgcctcagcctcctgagtagctgggactacaggcatgcaccaccacgcccagctaatttttgtattttttagtagagatggggtttcaccatattggccaggctgggttcgaactcctgacttcgtgatctccctgcctcagcctcccaaagtgctgggattacaggcgtgaaccaccgtgcctggccatgaat…	THEM156	1	cassette	0	500	cttttctgggaatag	1	ctgggaat	1	cttttct	-8
15	ENSG00000128739	ENST00000346403	5	83	18	gtagggcagctggtagagGAGTACCAGCTGGTGTGCCAATTCCCCAGGCCCCTGCTGGATTGGCAGGCCCTGTCCGAGGAGTTGGGGGACCATCCCAGCAGgtgaggaaccagcagagggttttatattattgggagaatatgactaagccggaggccgaggagatttaaaaacctaagtgtatgtgtcatacaatgtaaacagcatatggtttaggaggaaccaaaacacagatatatgggaggaagggaataaaactagctgcttaaaatggtcattgggtgattaaagttacccaggttactcttggcaagagtaacttgccactagtggtgagtgaacagaatgcatggatataccacagttgaaaagaccaaagggctttttggatgtcagtgt…	SNRPN	1	alt. 3'ss	0	500	gggcagctggtagag	1	gctggtag	0		-15
14	ENSG00000129472	ENST00000304034	4	83	500	ggttttggcattctaagataactttcctttttacagataaagaaatgggaacagaaagattaatatggtgtgttcaatatcatatttgggattgaaaaaaatgacatacactccgtttccagtcctatttccagttgttcttttatgaggatattgggaaatgtatgcaaatgtcttcatcgtctttatcgtgctgactggggtgccacaggtatttagtgactgggatctaggatgctaaacatccactaatctgatggacagtctctcaggaagagtaagtgactgcccaaaatatcaatgcactcccatagaaaaatattgatttcccacttgggtttcttctcgggcaggcatgttttctttccctaattctcttttcgtaatagaaattctttt…	RAB2B	1	alt. 3'ss and cassette	0	220	atgttggtgggaaag	1	ggtgggaa	1	atgttggt	-7
10	ENSG00000052749	ENST00000370992	33	83	323	gtaagtgctgcatgtagggcatggggtctcctggcactggacaggtgccagggaggggcaaggaggagctgtgcccatcactgtcctgagaggcaccttcctggaactcaactgaggccaggaaagaagaaggggttcagatgctaagaccttgtggcatctgaaatgggggaccttattgaatggccttccaaggatacaggagctctttggcaccacctaaggcagaggatgaagggaggttatggggcctgtcaagtctagggcagggacagaaggggaaccccaccctcctagctgactctgtttctctgggcaagcagAAAGCAAAAGGTGATGTGAAGAAGAAAGGCCGGCCGGATCCCTATGCCTACATCCCCCTCAACAGAAGCAAGCTCA…	RRP12	1	cassette	0	500	tctctgggcaagcag	1	gggcaagc	1	tctct	-10
9	ENSG00000196092	ENST00000358127	9	83	500	tgaggttacctttggcttctctgtccagagccactcatcagcaggtggggggtagaactgagcccattctggggtcctggattggcttcactcagggatgagaaccaagcagtctgcagccttgaacttagcaaggtgtatcaagaccattttgtgagacgacctgggcatcagccttctcatatgtaaaatgagccaatgaccccaaggaacatctggcacatggggccacagaacgacatgggagttccatggtacacatgtgagagtctgccattcactcccactgataaggaggggaaatacagacaatgccagtgacagctgcccactccataatgatgtggacctgacttgcttttgttggttacaaaagcgcctgcaactcacggaagaggc…	PAX5	1	cassette	0	500	accatacacagggag	1	acacaggg	1	accatacaca	-5
2	ENSG00000163466	ENST00000315717	2	82	208	gtcggttgggtgggtgggtgtctccacagtctgcgtgcgtgggccagcgcgttcgtcttacccttccctccaccccggcccctctccccttctcccctaacctcctaccccacccagccccactcagggggcagcagggccgctccctccgtccttgcctcccttacccaccctcaccggcccttgtttctccttcccctgggggcagCCGCCGCCATGATCCTGCTGGAGGTGAACAACCGCATCATCGAGGAGACGCTCGCGCTCAAGTTCGAGAACGCGGCCGCCGGgtgagcgcgcgcccggggccgggggtggcgggggaagcagagttgaccccagctaatccccaatgttgtccagtcccccagacctggaggagagaaatggggtgcctgg…	ARPC2	1	alt. 3'ss or upstream intron retention or cassette or alt. 5'ss	0	500	ttcccctgggggcag	1	ctgggggc	1	ttcccct	-8
1	ENSG00000173673	ENST00000308142	3	82	101	gtgagactcaggcggggtgggggtgggtgggtgatacgatcccaacctccctctctccacctcgggaggccggtctaatagacctttccatggtcgggtagATCCGGAAGCGCAAATTGGAGAAGGCCGACATCCTGGAGTTGAGCGTGAAGTACATGAGAAGCCTTCAGAACTCCTTGCAAGgtataggggagggctggagggaggagggggaggcttgtgggatcagagccagggatgcacaaggccaaataaagagggatacctcaaggaccgcttgaccccgggcttttgagaccagcctgggcaacatggcaagacagcaaatataaagaggacaactcggaggcaggtgcagttggtgaggagggggccccagctcgctagggggcgagggag…	HES3	1	alt. 5'ss (EST) or cassette	0	480	tccatggtcgggtag	1	ggtcgggt	1	tccatggtc	-6
1	ENSG00000142661	ENST00000374434	3	81	402	gtgggagccacagggtccccgcccagccactgccctgttcccagggcccccagtctgaggagggaggcccagcctagccctctggaggctccaacctgatggggggagggacatccctgctttctgaaccccctgtctgaggggggagacacaattggctctctggagacccccatgtgatggaagaggcacagccctgtcctctggaaaccctgtttgaggagggaagcacattcagggtcggggggatgcagccttgctttctgagaccccagtatgaggagggaggcacagccctgcctgctggtgccctgaggctgaggtgggcagatgcagccctaatctcagggagcccccagccaatcctgcaagagccatttactcccctccttctgggag…	MYOM3	1	alt. 3'ss(EST ends)	fisrst	500	tccttctgggagcag	1	ctgggagc	1	tccttct	-8
22	ENSG00000128345	ENST00000249078	5	81	36	gtccatgcaggcaggagcttcacctccagggaagagGGTGTCTGCGCTCTGGATCAGCGCCTCGACGACGCCCACCACCTGGATGGAAGACACGGAGGCTGCATCCAGCTGGGCCTGgtccctgggacaaagagatgcatctgctcagcaaag	SH3BP1	1	alt. 3'ss	0	36	acctccagggaagag	1	cagggaag	1	acctcca	-8
17	ENSG00000167861	ENST00000305419	16	81	458	gtgggtgacggggactcctggagccgggcgtggctggcccttcccttcctccctggtctctgcagtaggggctgggccggggcactctggggtcacctgcagcagaggggcagttacccagtgcccagggcattagggtcagcgctgctgactcccttgggggtgggggcctttcacagacccctcccttgtttactggttccggtgaagcccttggccttcagacttctcatccctccgccttatctgagctggcctttacccggcctgccctgtcagctgctggccttaaacctgtcactaggttgggctgggcctagggcctggggcaaaggctgctgggctgggccttcccctttgtgggatttccagctgccagtggagagggctcattgcccc…	HID1	1	alt. 3'ss	0	500	ctttctgggggccag	1	tgggggcc	1	ctttct	-9
1	ENSG00000116698	ENST00000347615	18	81	500	tgacttttagcaactgttttactatatactgcaaatagagctgcttaaaaagcatattaacaaagccatttgtcaaatggatttgaaaggctttttaaaagtcaccaatgttaatgttttaaaaattgtggggtggagagaaacagtgttggaacagttcagcattttgttttgagattaagtgcaactattgacaaggggattcctgaggtccatgcctcataaacactcagagtgctgtttaccagggtctctggtccctgccagaatataatctctgactaggtttgatctaaaaggaggattctatgcacctgtggcaactggcacttaggcggtgtcttggtgttaacagatttgaattcacatcttctgagcctcaaattgtactcagtgggc…	SGM7	1	alt. 3'ss	first	475	tctgggactgtgaag	1	gactgtga	0	tct	-12
3	ENSG00000114745	ENST00000319283	2	81	500	agctgggacctggctgcaagctgcttttcccactccctctttctgggtacagccctgggtgtatccctcccgaggcctgcccacttccactgcacgtcagggccctcccttctggtccagtctaaacctttctggtaaacccttttggctttccggccaaccctagcctagccctctagagcagcattcccacaggcctgggccagcctgtctccatattgcctcctgggagcccctaaggatgtcctgggctgtgagccatttctgaaagcatctgtggatcataatcaggaaggagccattttcctaagaggaaaatttgtgcccaggaaggtagcaagaggccatggagtgaaccctgagaatgtccggaacagttcatgccagacatgtgttctg…	GORASP1	1	alt. 3'ss and alt. 5'ss and cassette	0	500	tttgctgtgggatag	1	tgtgggat	1	tttgctgt	-7
17	ENSG00000108651	ENST00000261708	15	81	500	tttgtacgtacctctgggacatgaatgaagatcagatagttcagcctagattaattagttcttgtgttgtgggtcttagacagcagagacatgacctgggtagctgtgggtctaactgtgtgggctgttaattacttacttaactaaaagatgattgatgataactacatgaaatatttcccaatagaaaggaactaaaattcacagaagagtgttgctctgagtgacttggtcagaaggctggctgtgttctggagtgccattcctgctgggcaatgagaattctgtcacaatgaggactgtttgggaatgaatccctattttacatgttgattatcttaggaggaacctgcctttttaactagttttcagagcataggactaaactgtcattttata…	UTP6	1	alt. 3'ss or cassette	0	185	ttaaactgggagtag	1	ctgggagt	1	ttaaact	-8
9	ENSG00000148110	ENST00000315056	11	79	500	aactttgttcagattctgttttcacctacacaatcactacactattctctggataagcccaggctagttaaaatttgaaatgacctaaaaatccagctaaaaattgaggtagggtactttttgtactatttatttgaaatttcttcccttgttccctctaagccatatctatacaaagctggaattaatgttcatgtacaaaggtgcatgatctgaagtcataggatgggattataggtaaacagctgttgcttacaagcttacagttttgcttaagctatttggaagtggtacaaaaagcagttaattagttgccctttgtcatattccaaacaccaagctctagtggagtttgccttgacatttaatgaaacatttgcttatgagaatatgattcac…	HIATL1	1	alt. 5'ss (EST ends) upstream intron retention	last	0	acgttcaacagggag	1	caacaggg	1	acgttcaaca	-5
7	ENSG00000196453	ENST00000314683	6	79	494	gtgcaagaagagcttccgcctgcacatcagcttggtgatccatcagcgcgtgcacgcgggcaagcatgaggtctccttcatctgcagcctgtgcggcaagagcttcagccgcccctcgcacctgctgcgccaccagcggactcacacaggcgagcggcccttcaagtgccccgagtgcgagaagagcttcagcgagaagtccaagctcaccaaccactgccgcgtgcactcgcgcgagcggccgcacgcctgccccgagtgcggcaagagcttcatccgcaagcaccacctcctggaacaccggcgcatccacacaggcgagcggccctaccactgcgccgagtgcggcaagcgcttcacgcagaagcatcacctgctggagcaccagcgcgcgcacac…	ZNF777	1	upstream intron retention	last	4	acacgggcgagtgag	1	ggcgagtg	0	acac	-11
19	ENSG00000105122	ENST00000343625	4	79	174	gtgagagggggcacctgggaaaggggaggagggaagaaagaaaaaggaggagggcagaacagaggcaggggctggagggaggataatgggaaggtgtctgcctctccctcggtctgcctgcctgcctgcctgcctgcctcccctctctgactacccactcctgcgggagaacagGGTCCTCGAAGGCCCCGGGTGGGAAGTGCTAGCTCCGAGGGCAGCATCCACGTGGCCATGGGGAACTTCAGGGATCCAGgtaagcttgaggggtggaaaggcctggggcatttgggaggctctaaaagtggggcagaatccaaccccccaacctgccacccataacgacccacag	RASAL3	1	cassette	0	96	cctgcgggagaacag	1	gggagaac	1	cctgc	-10
13	ENSG00000126217	ENST00000375611	24	79	500	cttacacattgccacgaatggtttctcatgggaaccagtgcaaggatctgccatgaagttgcatcgagcccaggagcagccgctgtacacttcaggatgctgccctgggctgtcttcaccctgagctggacccagaatgaaatgtggggaaaagtacacatcagacggggtgctgcgaggaaacgggctctccctccccaggggagctcatgtgtccctggacggtgcaagtgtgcatctggcacgcagggccgattctcacggtggggagggtgccgtgccctgggtgccaggcacagttcttcagtcagtcccgtgcatggggcacagagggtcccgcaatgcggggccacccacagtgctttcctcctctcccctcacacgcagccacctgacctt…	MCF2L	1	alt. 3'ss and cassette exon	0	156	cttttggggaaacag	1	ggggaaac	1	ctttt	-10
3	ENSG00000134072	ENST00000256460	9	79	500	tcttttttgagacgcagtctcgctctgttgcccaggctggagtgcagtggcacaatctcggctcactgcaacctctgtctcccgggttcgagcaattctctgcctcagcctcccaagtagctgggattacaggcgcccaccaccatgcccggctaattttttttgtatttttagtagaaacaaggtttcaccatcttggccaggctggtcttgaactcctgacctcgtgatccacctgcattggcctcccaaagtgctgggattacagacatgagccactgtgcccggccatatgtttttcttaagagagaaaggaaagagctggaaggcacggggtgggagggcctgaagaagagcataggttgggtggggtggggcatggactgatttggcctcttt…	CAMK1	1	alt. 3'ss	0	96	gtcttgggggtttag	1	gggggttt	1	gtctt	-10
12	ENSG00000111481	ENST00000262061	6	78	500	tctttgggcttcttttcagggcctgagcagagctggtaagggatagggagaagagggaacagagaatgtctcaggaggtttgtcagagcttgagtacaaataaggtttgcattgaacccctctcacctccggccacctccagactgagtcttagctctgtttatattgtttttttccacccactgatgtcagtgtttatgagcaatgttatgagcagcatcatggcaggtaggaaagaaataatagcgtggataatcaacccctgaatagtcagaaattgactgtgttatttgaatctctttccatacattccttattcagcaaacgagtagaaaggggttttgagtgaactagctaaaaagttcttcaccttatttacttctttgtgtggttggtgga…	COPZ1	1	alt. 3'ss and alt. 5'ss and cassette	0	155	ctcttggggactcag	1	ggggactc	1	ctctt	-10
2	ENSG00000124831	ENST00000308482	9	78	500	atctggcaatttaaaaagccatacataattttgtattaaccctaactctcattttgcttccacttggaaagatagtggagaagcaaaatttttgttcccttgctaaagcgccaagcgccctgtgcaagtcttcagtttctgtgccggaaggcagcttaagttctcaaaacagtcatttccacatccacggggtgactttctgtgtctacactaggtgtgactgcacacccaattgaacgggtgctttgtgttattttcttcttcctaactctgagaaattctgtgttcctctgataatgtgattggcttttttattcttagcgagcactgatttgaatatgcgtttgctgtctaaccctaactctcttttccttgccgtgcgtggctaacctcaccact…	LRRFIP1	1	cassette	0	500	tggctgtgtgggcag	1	gtgtgggc	1	tggctgtgt	-6
1	ENSG00000158966	ENST00000371073	25	78	500	tcactatggccacaagcctgaaggggaatcatggagtaatgttacctgatttagtaacagggataatcaccatgtgcttcccttggtgagattcagctagactgaggatgaccgtcatccagtgttagcttatgcctggccttttggaggcttttgttgcaccatttcaccaacacagtcagtcatttttcaatccctttccttctgtttcagtactttagtagaggattaaagatttgttggcctcaatcaacttcttttctcctcctttctcagaaatgaatttcagatgtctcttgattacttgttcttcttgtttggattcctgctccctcctcctttaaaaaaacatggggcatcagttcattcccttctaagatgggattcattcttgatgga…	CACHD1	1	cassette	0	500	tttaatgatgggtag	1	tgatgggt	1	tttaatgat	-6
1	ENSG00000160789	ENST00000368294	2	78	500	ctaagcagaacactgcctgggtctcgtcctccagagcttctgcaaatctagccttccctatccctcttcacagtgaattgctgggcctcttggagtttaggacttttgtggtagaagaaaaatgttggcagggctgcttttctcctttccaggatagatttttccttctgcccacgcttggttttccttttttccatctgctgtggtgggctcatgcttaagcactgatgagttacagatggcagctggaaccaggtcctctggatctttccctccgctccctgggtctgctgctttctctcaccctatatttgtgaagcaattgtaacatctagaaagttcttgggttctctggaggtttttaagaaaataggacctttctatttctccagtccacta…	LMNA	1	alt 3'SS, cassette	0	500	ttgaggagcagggag	1	gagcaggg	1	ttgaggagca	-5
16	ENSG00000167395	ENST00000358046	3	77	36	gtgggggtgggggcacccgaaaggcgactcgggaagATCGGCCCTTCCGCTGTGGGCAGTGCGGGCGGACCTATCGCCACGCCGGCAGCCTCCTGAACCACCGGCGCAGCCAC	ZNF646	1	alt. 3'ss or alt. 5'ss (EST ends) or downstream intron retention	last	0	aggcgactcgggaag	1	actcggga	1	aggcgactc	-6
1	ENSG00000162813	ENST00000302686	11	77	61	gtcttgatctcctgacatcgtgatctgtctgcctcggactcccaaagtgctgggattacagGTGTGAGCCACCGCACCTGGCCTAAACCAGATTTCTTTAGGGCACAATTTTTTCTGGAATCTCACTCTTGTTTTTCAcagt	BPNT1	1	alt. 3'ss and upstream intron retention	last	4	gtgctgggattacag	1	gggattac	1	gtgct	-10
8	ENSG00000061337	ENST00000358317	4	76	0	aacgccaaggctagcgagatcctgggtctcaaggcacagctgaaggacacgcggggcaagctggagggcctggagctgaggacccaggacctggagggcgccctgcgcaccaagggcctggagctggaggtctgtgagaatgagctgcagcgcaagaagaacgaggcggagctgctgcgggagaaggtgaacctgctggagcaggagctgcaggagctgcgggcccaggccgccctggcccgcgacatggggccgcccaccttccccgaggacgtccctgccctgcagcgggagctggagcggctgcgggccgagctgcgggaggagcggcaaggccatgaccagatgtcctcgggcttccagcatgagcggctcgtgtggaaggaggagaaggagaag…	LZTS1	1	alt. 3'ss or upstream intron retention	last	500	ggcacgtggggacag	1	gtggggac	1	ggcacgt	-8
8	ENSG00000061337	ENST00000334294	2	76	0	ggccaccgcatccggagtggcttggttattttaggcagctgagctgtcacttccctgggtaaggacactcacctcttggcactctgtctccaccccaccctcggcaggtgtgccagaagtcaggcgagatctccctcctgaagcagcagctgaaggagtcccagacggaggtgaacgccaaggctagcgagatcctgggtctcaaggcacagctgaaggacacgcggggcaagctggagggcctggagctgaggacccaggacctggagggcgccctgcgcaccaagggcctggagctggaggtctgtgagaatgagctgcagcgcaagaagaacgaggcggagctgctgcgggagaaggtgaacctgctggagcaggagctgcaggagctgcgggccc…	LZTS1	1	alt. 3'ss and deletions in exon	last	500	gagctgcgggaggag	1	gcgggagg	1	gagctgc	-8
15	ENSG00000069667	ENST00000261523	3	76	500	ttttgtcttgtaaccaccacctctgtgatttttgctgcttccaaataaaggccaaaccacatgtgtcatcttctacatcctctcgtagtgccagaaagcctcactctctagttctccgataaccataacagttgtgagcattctatatcttatttaacttaagacagtgggttaattttaggtatgactatagagggataatgcaaattctttcacagcaacttgaagttcagccttcacagaagcagagagtactacaggtggcagaaaattattcctgccagcaaatagtagtagaacaagtttctttagaacaaaaggagaaaaagacacatccagtttcagtgggattaaattagacagtgggagttggctacctaaacagtacttttttgggta…	RORA	1	cassette	0	500	gggtggacaaacaag	1	gacaaaca	0		-15
10	ENSG00000198873	ENST00000369105	4	75	500	cacccctccccctgcccaccatcctcaccatctggatgaggcagctcagcatggtacatgactcagccacagtctcacagccactaagtggggaggggaagctggtggctcctggggcaggttggtttcctctgaagctgtagtcggagtcatgatcacagtgatgtcaggttttcacagaatccttagctcaggggactggagagcatcttgtccaccacccattggtggtggagtaaacaggcttcaaggggagagtgacccgcccaggagagccaggtccctggtctggagtgacaccttgcaactccccatgagcatattgctgcataaacgtgtgggcagggccccagccagtactcaaggcagggagactacttaggtgctcaaaggggtgga…	GRK5	1	alt. 3'SS	last	0	ctgtccacgggggag	1	cacggggg	1	ctgtccac	-7
3	ENSG00000010327	ENST00000321725	44	75	156	gtcagcatggcagggttggacatggggcatcatgccatgccctcacaggatggggcctcccttcagggcaggcccggggaggggggtgacccttttacccagggtgctggccagctgttggctcccagcagccccactgatcaagactggggacagGTCTCCTGCAGCTGCCGTGAGGGTTACAGCGGGGATGGCATCCGGACCTGCGAGCTCCTGGACCCCTGCTCTAAGgtcaggaccctagtcctgtcctccttcactgacgagaaggagaggggactgaggcaggaaccagcccttctcacctccagcagggtcctaagggcctctgcagggtgggctatcctcccgtcaagctcgagtttaatcagtagcaaataggatctggggggctgagca…	STAB1	1	alt. 5'ss	0	256	caagactggggacag	1	ctggggac	1	caagact	-8
2	ENSG00000138435	ENST00000261007	4	75	500	tttcctgagtgtcatgttggtgctcaaaaagttttggattttggagcattttggatttcggagcattttggatttcagatttgggatcctcaacctgtattacttttcttttgagacagagtctcactctgtcgcccaggctggagtgcaatggcgcgatctcggctcactgcaacctctgcctcccaggttcaagcgattctcctgcctcagcctcccaagtagctgggactacaggcgcctaccaccacgcccggctaatttttgtgtttttaatagagacgaggtttcactatgttagccaggctggtctcgaactcctgacctcaggtgatccacccacctcagcctcccaaagtgctgggattacaggcatgagccaccatgcccagactttac…	CHRNA1	1	cassette	0	270	tctgtgggtggacag	1	gggtggac	1	tctgt	-10
3	ENSG00000114859	ENST00000265593	19	74	222	gtaagcccatgtctcctgtgtccacagagcctcagccaagctactgagatccattagagtccctgcccagccctgttgctggggtacatcccagctggaagaggctgcccacatgggccagggctggaactgggatacctctccctgtgtcttccttacctttcctggtcctctccccaaaagatgacattgccccctggggccttatgtttgggaacacagGGAGCGCAGAGTCGGCAGGCATCGCCCTCCGGAGCCTCTTCTGTGGCAGTCCACCCCCTGAGGCTGCTTCGGAGgtgagtggctggagcctgtcctcctagcttgctttttccccagctccctctccaatgctgagaccacgtcattaaccctgcagtgcctgcctctattctccct…	CLCN2	1	alt. 3'ss or downstream intron retention	0	240	tgtttgggaacacag	1	gggaacac	1	tgttt	-10
7	ENSG00000136205	ENST00000311160	26	74	500	acaacatagagctcccaacagagcaccctcccttccctgcaaattgggagccttccctacctcacgagcttgttggaaagatgacttgagcaatccacacaaagcacagtgcagccttaggcatcattgttattagagctttgttaagaagcattgtgcaggggtaatatatatggttgaagttggagttggcttgatgtcaaccctcctgattcaagatccaacaaactgtatgctttagtctttatataatttggtaatgatgtgtctatgataagaatgataaacagttccatttacttacctctcaactatcttgtggaactttatacttctttgaagttttacacaaagctgcacactaatctaacataccagttgctaaaaagataagggctc…	TNS3	1	cassette	0	500	ccactttgcagggag	1	ttgcaggg	1	ccactttgca	-5
4	ENSG00000124406	ENST00000381668	7	74	500	ggagtcagaacatttttaatagtttttttttaagtggggcagggactagtatactttttttttcaagaccctatcacaaccctaaaaaataattttcattattattttcttccttttttggtacaagtggacatacagtagatggcatgaggttgagaaatttgagaaagaaaaatctagactataatgtagttctctataaaatatgctttaatttgataagcttatgagtaaacttttaaaaattaagttttcacactaaaactttaaattgggctaaaaagcaaataaataaccctcaaatattaaatgttttcttatgccttcagacctgatcaaaataagttttgaaaaaaattggcattagatgtttttattaacatgtattattttctataa…	ATP8A1	1	mutually exclusive	0	500	tactgggacgtgtag	1	ggacgtgt	0	tact	-11
15	ENSG00000179361	ENST00000346246	4	73	198	gtctgtaatacttcctttgtgatacagataggggcagttctgcagtggcttgttacagctgattcccaagaaataaggaccaaggtagccagtgagttgcatttgtagtgattcagatggtcatagtatatctggtataagacttcagcaagatggaatttttcactgtgtgtttttcttgggggattgggattgcagCTGTATGAACTGGACGGTGATCCTGAAAGGAAAGAGTTCCTGGATGACCTCTTCGTCTTTATGCAGAAGAGGGgtgagtgtgcatctactcatcattccaattcagggaatactgatagagtgcctactgtgtgctagtcactgttagacatcctggcccactaatcctcatccaggaggagaagaggcatttactgccag…	ARID3B	1	alt. 5'ss and cassette exon	0	500	ggattgggattgcag	1	gggattgc	1	ggatt	-10
20	ENSG00000197122	ENST00000360723	9	73	500	ctcatctcagcctctcaagtagctgggactacaggtgcacaacatcctgcccagctacttttttttttcgtattttttgtacagacagagacttactgtgtagctcaggctggtctcaaactattgggctcaagcgatcttcccacctcggcctcccacagtgctgggattgcaggcaggagccactgctcccggcctgagatgcatccttgttgcatctcccagcagtttgttcctgttgttgctgagcgggactccgctgtctgcattagcacagtttacctgttcacctggaggtggacttctgcttgtttcccatcctgcttgccttttgagtgacaagcactgagtgagactttattcagagatgagtttacgtaaaatctgctgtgctggtta…	SRC	1	alt. 5'ss and cassette	0	500	tctctgcccagggag	1	gcccaggg	1	tctctgccca	-5
1	ENSG00000182866	ENST00000373564	8	73	500	tccagtttattatgcctggtaggatctagagaggcttcctagtggggcagtctagcagggccacgaaagaaaagtagaattttttttagcaggcagagatgaaacaaagaggctttggggtgagagcctagtggtctgagtgcaggatctcaaaattgctaaactgtttgaagtcaaaggcagagtgggggaaagagaagaagctaccagtgtggaccatgccaagcttaggatactagttgaggattctaggttctaccttattggtgatgaaaaacctacagatccctcccagcatgctctaccctagcccctctgcaaaaaaacctttacatatcctgggcatccttaccctgaacacacactcctccattctcactcttcaatcttccttttcac…	LCK	1	alt. 3'ss or downstream intron retention or cassette	0	93	tctgcccacagggag	1	ccacaggg	1	tctgcccaca	-5
7	ENSG00000135245	ENST00000357876	2	72	500	ctagagggcttactagagagcccatcgcctgggacctcctggaccaccagaagccaactagccaacacagagcccaccaagggccttccagaccatccatccagaagcatgtgataagacctccttccatactggccatattttggaacactgacctagacatgtccagatgggagtcccattcctagcagacaagctgagcaccgttgtaaccagagaactattactaggccttgaagaacctgtctaactggatgctcattgcctgggcaaggcctgtttaggccggttgcggtggctcatgcctgtaatcctagcactttgggaggctgaggtgggtggatcacctgaggtcaggagttcgagaccagcctcgccaacatggcgaaaccccatctc…	HILPDA	1	alt. 5'ss or upstream intron retention	last	2	aacccggggacggag	1	ggggacgg	1	aaccc	-10
16	ENSG00000156860	ENST00000287468	5	72	500	atgttgggggtgagtggatgctgtggagatgcgaggcgcctggcccaggactcgggtctgagtcgcctcccatctctcctttgccatccccagatccccgaccatttccggccacctttgagggtgagttgtgtgaggacctcaggctgcatgaggctgggggctggtgttagcatgtttggctaaggggggttttgcttacaaataagtgagaagcccagaacatggaggcagccagatgtggaacagcagagagtgagggctttcaagttgcagacctgggctcggatggaactggccatgggaccttgggcaaggcagttgatctctctgagcctcagtttcctaggctgtaaaatgaacctagtcatcccttggttgtaggaatgatgagtaggg…	FBRS	1	alt. 3'ss	0	329	cttctggggcggcag	1	ggggcggc	1	cttct	-10
1	ENSG00000142784	ENST00000358616	16	72	500	agcagccctggagacaggagggccatgttaaaagctttttcacagttttaagaagacaagtggagggtgaggatagtggtggggggtctggcaccatctcattgctttaatcccagcaacacaggtggcagcttctcccccttccttcccaccccagtccctcttcccacccctctcttctagcttggtaatgaagtatatttattggtgaaggaaacagctgctgctgcttctcctgctgctgggacctgctcccctgtctcttctccgtgacctttctctagccagggagaagggagagcaggagtattggggctgggccctggggcccaaggaccagctgggtcccctttgctttcttgtgttccagccacctgccatttcctccctgcctcccac…	WDTC1	1	upstream intron retention	last	0	gtcctctgggggcag	1	ctgggggc	1	gtcctct	-8
3	ENSG00000064835	ENST00000350375	2	72	500	aaaaatacgctgttcaagagtgaatttctgtattcattcatacagactgctttataataccatgcaacacaagaattttaaaggactattcttctagtcggcgagttgcaatgtctgcattgaacagaaccaacaagcattctgcaactcccaaagggccaaggtctaaattggtcagtcaccccttcacggggcactcgtagccatagcacagagcacaggataattaatgaagtccgttttgatgatttattatctcgttacatgagacaaactttgatcccccctagttttaacctactcgtcagagaacttacccaaaatgagaaaaacatattggcatgtaactttaagaaccacataaatgtgtatttttgaaataaaacgaatgtgtcttga…	POU1F1	1	alt. 3'ss	0	500	cgttgggaaacacag	1	ggaaacac	0	cgtt	-11
17	ENSG00000108264	ENST00000225396	12	72	500	cgagaccaacctggccatcatggcagaaccccatctctactaaaaatacaaaaattagccgggtgtggtggtagatgcctgtaatcccagctactcaggacgctgaggcagggggaattgcttgaacccgggaggtggaggttgcagtgagccgagatcatgccattgcagcctgggcgacagagcgagactctgtctcaaaaaaagaaaaaaaaaattgttacttttgtagacaaatgaatttaaccatttcactaagttttctagaagacagttccagctgctgcatctggagacagcagctggaagatagctggagtaggttttcctcagctcttgggtaaaatttctaatgagaagttaccaacgagtaggattctccaaatgaacttccctagt…	TADA2A	1	alt. 5'ss or cassette	0	500	ttttggggaaaacag	1	gggaaaac	1	tttt	-11
1	ENSG00000162572	ENST00000379116	8	71	247	gtcccagccggggcctgcagccatcagggccttgagctgggagcacggccctgcgctgctggtacctcgagtggggagcggggcctgggctgtagccacagagctgaccctccctcccctctcccagtgcaacagcacgggcggcgactgcttttaccgaggctacacgtcaggcgtggcggctgtccaggactggtaccacttccactatgtggatatcctggccctgctgcccgcggcatgggagGACAGCCACGGGAGCCAGGACGGCCACTTCGTCCTCTCCTGCAGTTACGATGGCCTGGACTGCCAGGCCCGgtgagtgtggcgggcgggggccactccttccgtcccaccccacagagcgtggccgcacccctggggtccctctggctgtat…	SCNN1D	1	cassette	0	208	cccgcggcatgggag	1	ggcatggg	1	cccgcggcat	-5
19	ENSG00000105290	ENST00000221891	14	71	475	gtgagtgtctcacagttaaccccagcctccaaatcccactgaatccctgaacccagaaggaaacagggtccatccattgggaacctcagaccccctggggtagagtttgatgtactttccagccccctcctctggaccctaaagaatgagatagggccaggcgctggtgactcacacccgtaatcctagcactttcagaggctgaggcaggaggatcccttgaggccacgagttctagaccagcctgggcaacataatgagaccctgtacctacaaataatttaaaaattacctgggtgtggtggggcatgtctgtagtcccagctgctcaggaggctgacgtagaaggatcactggagcccaggaagttgaggctgcagtgagctgagatcatgccac…	APLP1	1	cassette	0	235	cagacttgggggtag	1	ttgggggt	1	cagactt	-8
1	ENSG00000116882	ENST00000361035	8	70	349	gtgagagtggcaaagcaaaccagcaagaagatacagagcttctcattcatttctgtgctttcctgtggttcattttccaagcttagacattttcaaaatgattcctaaaggatagttacacctaagctgcatctccatgcttcttctgaagcccattgcaaatgttcaatagctttcatcccctatctttgtctctgtgctttcctttattcccaaggtaattctcacttcacagataatccccatctttcccattatagctctgactacatctagaatttatactagtggatggtcagaatgttcctttatgtctctttgtgtctctgtctgtctgcctcgggagcagGGTGAACATGGTGTTAAGGAAGTTTTGAACATTTTAACAAATGAGTTCCA…	HAO2	1	alt. 3'ss	0	500	ctgcctcgggagcag	1	tcgggagc	1	ctgcctc	-8
9	ENSG00000107262	ENST00000379707	2	70	127	gttgacccggagcgaggagttgaccctgagtgaggaagcgacctggagtgaagaggcgacccagagtgaggaggcgacccagggcgaagagatgaatcggagccaggaggtgacccgggacgaggagTCGACCCGGAGCGAGGAGGTGACCAGGGAGGAAATGGCGGCAGCTGGGCTCACCGTGACTGTCACCCACAgtgagtgtcgggcgccaggtgggctccatgcaggtcccgaaagcccggcggggtctgtgggtttagtcacgtgtcctccagaagcgtgtgaccttgcgcttgtcctggcgtccggaagcgtgggttattggttgtgtccgtggaactgtcttttgtcccgggcttgtgtctgtacacttttccatgtggccggtgtattttg…	BAG1	1	alt. 5'ss and upstream intron retention	0	500	acccgggacgaggag	1	ggacgagg	0	accc	-11
12	ENSG00000182326	ENST00000382223	16	70	319	gtcatgctaggtgcagggctgaatgagaccctaatacgttctctgcattgctctgtatttatttcgccactttcccgatgccttctttccttctgctttggagatgttccctttgtctccctggcaggctagaggcctgagggattgtttggaggaagatattttttttctggctgatttaatctgatttactacttgaatcctagacgagctgaggttctgaaggaacggggcagggtgttggggtcggaggggggaatggaagaaggaagatgtggtggtgagtgtggcctgtgttctctgtgctattccaggggagTATCACTGTGCTGGTAACGGGAGCTGGGTGAATGAGGTGCTGGGCCCGGAGCTGCCGAAATGTGTTCCAGgtaaggaggg…	C1S	1	alt. upstream 5'ss or cassette	0	500	gctattccaggggag	1	tccagggg	1	gctattcca	-6
19	ENSG00000070423	ENST00000340092	10	69	0	acaagcaactcgtgagcccacgtcggccgtcgggaaagcacggggcctttcccacccaccctcagccagcgccacacggcacccacagactgggtgccccggcggcgccacgcttggctggtcagcgctgcaggtcccgcctgttccagggcaggacccgggcccggcccaccggccccctggcttgggaagGCGTGGGCCACATGGTCCCCTCTGGGGCGTCCCCAGCCTCCCCGTCCTCTGTCTAACCTCACCCTCTAA	RNF126	1	upstream intron retention	last	192	ccctggcttgggaag	1	gcttggga	1	ccctggctt	-6
19	ENSG00000205077	ENST00000378639	2	69	500	gagtgcagtggtgtgatcacggctcactcgcagcctcaagcgatcctcccaccttagcctcctgggtagctgggagtacaggcacatgccaccacacccaattaattttcaattttgtagagatgaagtttcactatgttgctcaggctggtctggaactcctggcctcaagcaatcctcccaccttggcctccacaagtactggaatcacgggggtgagtcactacacccagccactggaggacttctgatcaacggtgtgtactagagggctcagtggaaagatgggagaaaggggaaagggtcggcctcagcctgtgggcacggggatgacctgtgagtacctgctccgcgagaggatgataattccacaaacacacacatgcagagcactgggcc…	EIF3K	1	alt. 5'ss	0	500	tggaccccagggaag	1	cccaggga	1	tggacccca	-6
21	ENSG00000185272	ENST00000330599	3	69	500	gttaacttacacaacctggtattaggttagtgcaaaagtaattgcggttttgccattacttttaatgtctgtagaataggccagggtatattatgttctggcacatcatgtataaaattgaattggcttttgtccatgagggttaaactcctgccttgtacactggaaacaaataacacttgtttatttgccatttttagtttacaggtgtctggaacaaaccatcatgtatcttacaaagtccaacgtcaatgtcattcttatttacagtcattgatttagacaaaggttgattttaattcattgatatatatatagtactgtaaacaatctataaatatgatttgagaggtcagatatgcatatatcttctctgagtacagaattttaaaatcacta…	RBM11	1	alt. 5'ss (EST)	0	500	ttctttcaaagggag	1	tcaaaggg	1	ttctttcaaa	-5
17	ENSG00000169718	ENST00000354321	10	68	372	gtgagtgggttccggctgcaagccaccaaggcttcagctttgggggtgggcagggtggtctctgcactgcttggggtggcaggtctggtgcccgcccagctgggtttgcaacgtggctcaaggtggcatggatgcctcaggacggccccttgcttccagccaagcccctgcccaggcctggaggggaagagagtctgggtgggtgggggtgagggagaggcatctggcttgggagcagttcccagggctgcatccaggccgtgggcatctggcagaggcttccccagtggggctgctcccctgctggccagcctggccccgggagtggtgctggccacaggctcccgagatttcctgtgcccagggcaacagATGTGTGTTCAGCCTGTGCCGCGGCTG…	DUS1L	1	alt. 3'ss and upstream intron retention	0	86	tgcccagggcaacag	1	agggcaac	1	tgccca	-9
7	ENSG00000136237	ENST00000258735	8	68	500	ctgtgagggtctgatgtgcaccttaacaaatactagtactactagcgttcattttcacttgaatttttcaacatgacaagtttgggaaatttggggattccttttatcctatgatttaaacttcaggatatcttagatttgtatataaagatgtcttccttacattctgaaaaatcacttatataaggattctaggtgaacattattgaatgaggcacctctaaaactaactcattttgaatttaatgtattactattcaccatgttctctgttagtgtattaataatatgggaggaactacctgaagtagctcttaaaatttgaccgagttttgtatcaaccatactttgctataaataaaccctggcatgaatacattttctttcagcaagagctga…	RAPGEF5	1	alt. 3'ss	0	500	tgggtggccacggag	1	ggccacgg	0	t	-14
1	ENSG00000162910	ENST00000366744	2	68	500	gagagggagctttccccgaagaccctcctggaccagccccaggctcctgtgctggtgaggccgagggagagggatgtgggcataggacacgtagcaggatttccattttagaggcagccggacctgtcttcaggtcccttccttggtgagagacaggggtacgccagaggaagctgggcgctcggcctctgtgcagcctcatctcctggaatctgagtattgaaaactgggcttttacttcgcacacctcagcacagactcccatgggaatccaggtcacagcaaagcagccctgggcctccattctcctttaagcaagcatgacaatcctcacttcactgagtttttattaaaactagcaatgaccttagaaagcaaggcatgacctcagctccactt…	MRPL55	1	alt. 3'ss and up stream intron retention	0	122	aatctttgggagtag	1	ttgggagt	1	aatcttt	-8
20	ENSG00000132832	ENST00000255183	2	68	500	aatacagtgggaatacacttgatattctaatttagaaatgcctgactctcatccccagctttgaattttaactcctcaaagtccaaagtgacttcttaggaatgacccacaccatgagctcatatctatcttcctgaggcctgcccagacctgtcgaagtagagagaagaagacaaggcccctgctcttgagaagcaggtatgggctatggaggcaggacagaactatgccccaggttcagagagtggggaagagagtcctgtgtgccgagggctcccatggactcctggagcaggataaggaaggaatgggggaaggatggggataccatacaatcctcctgagggctgaggattcccccagtcaagaactgaggctggagactgctgtttaaacatg…	LOC79015	1	alt. 3'ss or cassette	0	500	tctactgggacaaag	1	tgggacaa	1	tctact	-9
9	ENSG00000177076	ENST00000380376	5	67	500	gtatgggcagtgagagggaagagtacacacgagaggaggtgaaggggaaaagggaagatcatgcatccggggccttgtggccactgtgaatactttggctttccctctggttaaacaggaagatgctggaggctgttaaattggctgtaggggcaagggtggaaggagactctgatgagatggcggtagcatggatctagatggaggtggtggaaagaggtcaggtttgagatattttgaagggagagctgatggactagatgtgggctatgtgagaaggagaaagattgggagaagaataggttatggacttgttaaatttagatccatattagggtgctcgtgtcaaaaatgtagttgggtgtatgagtctggagtcaggagagaagcctgggtggg…	ACER2	1	alt. 3'ss	0	0	gtcttggggttgtag	1	ggggttgt	1	gtctt	-10
1	ENSG00000154358	ENST00000284548	18	67	500	gtcctactgcctgtggccctgcgtggtggggagggctggcgacaggtgagggccccagggccctggaagaccgaggcagggaaggggccgcatcctgttcccaagggacatgatgatggtgctgccaacatgcagccttagacctttggctctggtagtgccggggggagctctgtgcgtcaccgtgcactgcttaatgatggacagccctgcctggctgtcactgggctgacacatgggctgtgtctgctctggagcctctgaccctgcatccctccttgtccatcccagagcccaaggtggtgtttgccaaggagcagccggcatgcagggaggtgcaggcggaggcgggggccagtgccacgctgagctgtgaggtggcccagggccagatggagg…	OBSCN	1	cassette	0	222	cagcaggcgggccag	1	ggcgggcc	1	cagcaggc	-7
16	ENSG00000205250	ENST00000379378	5	66	83	gtctctgagggcctgtgtgtcagaccttagctaaagaattgggtcttttctgtagtctgccatctgtcaccatagggcatcagCCATTCTCCTTAACCCTCACACTTTGGCCTACGTCACTCATGAGGACATCTGCAGATGCTTTGCTGgtgagcagagcctgggtaggggtaagggggtgggctgggctcagccaaagtcctgagcactgggctcagtgtcttaggagagttctgtctcttaagagggtttctggggcctgctcagagaggaaccaggcagggtaagtcttctgtctgagtgtcactgggaccctgtggaggtcagctataccaaaagggtacagaaattctggagtgggtccctgggtctgttcccatctctactgtttcctggatt…	E2F4	1	alt. 3'ss and cassette exon	0	500	accatagggcatcag	1	agggcatc	1	accata	-9
12	ENSG00000161813	ENST00000341915	4	65	500	gttcttagtttaagggcttcttgaactttaatcttaggaagaatttcttcatatatcagatttcattatactcctcaacatagtgtttggccaatgaaagtacactaatttctgttaacatccatttgttatctcctcaatgaagaatttggttattatatacaagaaatttgccttattagatatatgttgtatgctccctgaaggcagtgccaaacttactctgttaagtactctgaatgttttttcaatgaataacatttgacagtgttctttacatacaaatctccaaaaaattgtcatacctataatctttgattctacaacttagtttctttaggatattaacccagcctctgcaaatttactcagttggaaattaaaatgaatagtttcttt…	LARP4	1	alt. 3'ss	0	500	agaagggtgagaaag	1	ggtgagaa	0	agaa	-11
X	ENSG00000184216	ENST00000369980	6	65	243	gtgagtgtcgcaccctggcagggaccctggaaggccatcagataaccctcaccacttctccagcctttccccctcgcttccccacacaactccttcagccctcattctggcgtagggtccctggccccttggtggttctgggcctcgggtaggtggcactggtggcccgaaggccttcgcttcgagagcctcacgctgcccgtcttccctgccccttcccccaccgcaccctgggggctgcagAACGCTGACCTGGAGTGGACTGCAGTGAAGCAGAGCTTCCTGACCGAGGTGGAGCAGCTGTCCAGgtgaggccagagggggagccacaccaggtcccgtggggcttcagaccgcacaccacaggacctggctcccttgggcacctgaggcctggca…	IRAK1	1	cassette	0	170	ccctgggggctgcag	1	ggggctgc	1	ccct	-11
3	ENSG00000131373	ENST00000383780	14	65	340	gtagtatggccgtatagtcttctttaagaagatacttccgtgttaatatgatttaaatttatttttaaaaagcagactgggcatggtggctcatccctataatcccagcactttgggaggccgagacaggtagatcacctgaggtcaggagttcgagaccagcctggccaacatggtgaaacttcgtctctactaaaaatacaaaaattagctgagcatggtggcaggcacctgtactcccagctactcaggaggttgaggcagaagaattgcttgaacctgggagacagaggttgcagtgagctgagattgcgccactgcactccagcctgggtgacagAACGAGACTTCGTCTCAAAAAAAAAAAAAAAAAAAAAAAAAAAAGAAAAAAAAGGCAAA…	HACL1	1	cassette	0	500	cagcctgggtgacag	1	tgggtgac	1	cagcct	-9
19	ENSG00000130810	ENST00000342696	13	64	33	gtcccagggagcccaggccaggcgggggcccagAGGGGCTTCCCGGGATGGTGGGCGAGGCCGGGGCCGGGGCCGCCCAGGGAAGAGAGTGGCCTGA	PPAN	1	alt. 3'SS	last	0	caggcgggggcccag	1	gggggccc	1	caggc	-10
11	ENSG00000206080	ENST00000382782	4	64	500	aggctgacctctctcagcgtgggaggggccggtgtgaggcaaggggctcacgctgacctctgtccgcgtgggaggggccggtgtgagacaaggggctcacactgacctctctcagcgtgggaggggccggtgtgaggcaagggctcacactgacctctctcagcatgggaggggccggtgtgagacaaggggctcgggctgacctctctcagcgtgggaggggccggtgtgaggcaaggggctcacgctgacctctgtccgcgtgggaggggccggtgtgaggcaagggctcacactgacctctctcagcgtgggaggggccggtgtgaggcaaggggctcacgctgacctctgtccgcgtgggaggggccggggtgaggcaagggctcacactgacct…	LOC100133161	1	upstream intron retention	last	4	accgtgagggaggag	1	gagggagg	1	accgtga	-8
2	ENSG00000115419	ENST00000320717	17	64	94	gtaatacaggaactactcctatctattttctttccagatttaatttctacttagtactaaaatctgctctttttttgggggtgggacggtatagGTCATGTTGAAGTTGTTAAATTTTTGCTGGAAGCCTGCAAAGTAAACCCTTTCCCCAAGGACAGgtgagcacttatgttaccttctaaatatgtcagtattttattatgcaggactgtaatattcaagtgatgataatatttcaacctactaagacattcttgaacctgctatgatatcttataaaggcaataaaccttgtttctactagataggtaattctgtctcccatatcctgtttcttatctaagaatggtgtcttatttagaaattttcaggttgatttgaccattagtcaatacactg…	GLS	1	upstream intron retention or cassette	0	500	ggtgggacggtatag	1	gacggtat	0	ggt	-12
9	ENSG00000165689	ENST00000357365	7	63	397	gtatgggtttcttctctgaatcggacgagctgggtggggcaggagcgctcctgagaaagtgctgttgtcctcagcagccggtgcagcctgcccttgggagcggggccatgtggctctctgggactggtgttctttgacgtcgctgtctcgctgtgcctggggatagctggcccacgagggcatccgtggggagtggggggccagagcacagacactgcacgatgagcccttcccaggggtggtctgagagtggaggcgggactgggaggggcacaggggctgtgaagggccacagccaggttgggtgccctcctgctccctgggttggggcccgtgtccggtatgaatgtgaggacatcagtgatgctttttgtggtttttcttttttgggtaacagAA…	SDCCAG3	1	alt. 3'ss and upstream intron retention	0	436	ttttttgggtaacag	1	tgggtaac	1	tttttt	-9
9	ENSG00000167081	ENST00000373487	6	63	500	caactcagcctcccaagtagctaggactacagacatgagccaccatgcctggctaatttttgtattttttgtagagatggggtttcaccacattgccctggctggtcttaaactcctaagctcaagcaatcttcctgcctctcaaagtgctggaattacaggcatgagccaccgcacccatccagtgctgtcctttcctatcatgtattttgataaactggtactttaacttcagatgactgtacgttctgtgtaggaaggcagagaagtcactcagactctgctccagcactatttattaacagtgtgaccttgagcaaattatttaatgagtccattttttatctataaaatgagaataatgataatttgctcaggggattcaggggttaatgaaat…	PBX3	1	cassette	0	500	ttgccgggcatacag	1	gggcatac	1	ttgcc	-10
c6_QBL	ENSG00000206290	ENST00000383219	7	63	500	ccctgtctctctgctgcagcgccctgggagcccccaccacaggcctcccccttcccctagggggcatcggacccctccctgaaagcctaccccacctgccaagaggtcaatgacctggcaggcgtccccctcaccaggccggaggccctctccaactgcaggctttgacccagcatgggagcagcctcccctttcccgatgcccagctcggagggcagcttcccccactgcctggccccgccccaggaccagaggcagcagttaccggcaggtagagccggggcatccagatctctgcccccaaacctctatgaccttggaggttcactctccccaaactatccccctccaaaggggctgcaagatctgagatttcccccatcccccagcacagacaga…	COL11A2	1	cassette	0	500	tctccttggggacag	1	ttggggac	1	tctcctt	-8
15	ENSG00000129003	ENST00000261517	6	63	500	gctatgtagccatcattaatgagaatggctataaaggattcagatagtgtatgtaaagggaccagatcacactaaagtaagatgaggtcatttcagcccactctaaaattagcgtcaaatatcacagtaatattatattctgaaaatggacaaaatggcatgcaaaaagagaaccaaaatagtggatttttgcactgtttgaaaacttgtcaaaaattttagtgagccgttagccgaaattgatatttacctgcctcacatattttgaaatgattattataattttaattgttaagaagtttgtgtgttgaaagaacgaaaatggtgtcactgtgaatatttcctcagaaataaaatagttttggtgtcaccaaattttaattaccctgttacatgatt…	VPS13C	1	cassette	0	500	ccatgtgggatgcag	1	tgggatgc	1	ccatgt	-9
20	ENSG00000149639	ENST00000279034	17	62	0	cgcataagaatatgccaactgctgatctgggctagccattagtagagcctggggagggactgggactggctaggccaagaacaggtggaaaacaccagccttatctggactcctgagattgggaaccaccaccaacaaaaaccaaccctatagtcgctcctcttggaagaggaagagaagttgaagggcctggagaaagcacacattgtttgtttccctgctcctgctcacctctctcacttgtcttggttttacaaaaggctgtgtggatggtgccagccagggagggggtgggagtcctggggaggcaggaggcagaagaccctgactgtttctcccttgggaacctcaccataggccagatagcgcctcttcaaactgaaagaaatcttaactcca…	SOGA1	1	alt. 3'ss(EST ends)	last	500	ccagcagctgggaag	1	agctggga	1	ccagcagct	-6
14	ENSG00000066735	ENST00000379988	15	61	500	tcttttacaatggtttcctctcggcagagcccgggttgtgggggatctgtgtggggttctcaacgcagatccatcctggggtctcccgggcagggatggctgacctcgagtcccctcccttcccgagaacccgctctgtcccgagggcagctaacaagggctgagccccaggtacaggttgcctcttccacggcaggaatttttaccaaaaccacaagcaaaaaacaaaacagaccaccacgaccaacaacaaagatggggggtagggttttgtaaaggttctgttaggttcatatttttatatcattttgcccataaatgcggaatttgccgtgggaatttgaagacaaatgatctatgtttttatggttttctagggaaggtgttctgggggccggg…	KIF26A	1	alt. 3'ss	last	0	cagacgaggggtgag	1	gaggggtg	1	cagacga	-8
22	ENSG00000170638	ENST00000380909	5	61	249	gtgtgacgctcgtcaggagtcttgtgctctgcacctgttcagttctcagaacccaggagggttctagagcccaggctgccagcgggcccggcggcgtccttggggtgggcccggcaccacaacggcctgtgctgctgttgcagccgacgtggacgccttcaacctgctcctggagatgaagctgaagcggcggcgtcagcggcccaacctgccgcgcactgtgacccagttggtggctgaggacgggagCAGGGTGTACGTGGTGGGGACAGCCCACTTCAGCGACGACAGCAAGAGGGACGTTGTGAAGgtgagcgccgccacccgccacatcccggacacgggttggtgtaagctcctgtgtcctgcactcagggacctcccggcagggcccgtgtg…	TRABD	1	alt. 3'ss or cassette or downstream intron retention	0	393	ggctgaggacgggag	1	aggacggg	1	ggctgaggac	-5
11	ENSG00000142082	ENST00000324945	3	61	0	gtacaggagtcatctcatgggctgtcggcaggcctgtgcagggaggagtctggagggcaggggaagggaggggtacaggagtcacctcatgggctgtcggcaggcctgtgcagggaggaggctggagggcaggggaagggaggggtacaggagtcatctcatgggctgtcggcaggcctgtgcagggaggaggctggagggcaggggaagGGAGGGGTACAGGAGTCATCTCATGGGCCCTTCCAGGGCTGGTGCCACTTTGGGAAGGTGA	SIRT3	1	alt 3'SS	0	210	ggagggcaggggaag	1	gcagggga	1	gga	-12
3	ENSG00000163960	ENST00000381887	7	60	0	cctcaagagactgtctttgtacaggaaagaaattaacaccatggcttgacctctctcagcttaccccttttttcccttttcctgtgagatacatgtcactaagtatgcattttggctcataggaccacagagccaaagttgggcaagcaagtcaccttccttctcttatttcttgatctctcctataatcagtctctttctccccctttgtttctttctcctcttctgttttctcgctccccactccgtacccttctgcctccccctccccccacacttttctttcttacctaatctggtgaccaaactgaagtgtaaggataagacctctcctagtactagcagcaggaattgtgtgttccagtaagtggtctcttgcacggcacttttttgggatca…	UBXN7	1	alt. 3'ss or alt. 5'ss (EST ends) or upstream intron retention	last	500	gtgtttagcagggag	1	tagcaggg	1	gtgtttagca	-5
17	ENSG00000109113	ENST00000353676	10	60	0	gtggcagagggcacagtgagcctccaatccctgcttcacatattttccacccttctttaggcatcaacagtgatgacagcaacctctacctaactgccagcaagaagaagcccacatgttgcccatgagggctgaggagACTGTTCAGAGACTGCCCAGCCCTAGGGCACTGTGCCACCCTCATTCCTCCAGAGCTTGA	RAB34	1	alt. 3'SS or upstream intron retention	last	139	atgagggctgaggag	1	ggctgagg	0	atga	-11
12	ENSG00000135439	ENST00000328568	14	60	500	ttctcccgataactttctattgccaagtgctccccaacagcccttgaccatagtgatccccattcttgtccctcagtgattccccgcacccccaccgccaccagccccagggccctctcatctcagccctgcgccccagcttctgtccccttcccccgtgttcactcagatcctgaccctcccttcttctcccagaggtccagctcctcgctggtcttgataacccatccctgctgcccctgctctctgccgggtgctcagacccaggttccagatctgcctactctcatggctcttggcttctgttccactctgctccggggccactgactttagttctgctttctctccccatctgtctgtcctgctttgtctctggcactctgtcactatctctct…	AGAP2	1	cassette	0	232	gcttcgggaaaccag	1	gggaaacc	1	gcttc	-10
19	ENSG00000125753	ENST00000377786	4	59	500	ggttccctaggggaggaaggcttgggtgagtattaggagccagccaccctggagacctctgagagagaggacggaggtcgctggccccttcgctggccatccttagggccctgattgacggcagctctctcgcctccccccacaggcagcagcccggcccgtcggagcacatagagcgccgggtctccaatgcaggtgatgctcagatagcttcgggagttgggagggggcctccctggaggaagtggccagccagctggacagtgaagaatgaggcttctctctctcagctgcccccttttctgtgtttgtttcaggaggcccacctgctccccccgctgggggtccacccccaccaccaggacctccccctcctccaggtccccccccacccccagg…	VASP	1	alt. 3'ss	0	136	ctggtggtgggggag	1	ggtggggg	1	ctggtggt	-7
2	ENSG00000144028	ENST00000349783	15	59	500	ttagccagtatggtctcgatctcctggcctcgtgatccacccgcctcggcctcccaaagtgctgggattacaggcgtgagccaccgcgcccagcctaagctttttctcatctggcagatttgccttgtacttaaaagtatctctaaggaactcaaagctcctaggccccaaagactagacctctaatagtagtaccttggacttagtggcaggtactaagtgggagaaggtaccttggcacaaggaaatgagccagaaccaacaaatgaattcatctacttaaaaaattaagtctgtttgagacaacttttgatagtattaaaatgttaaatctaattgtatttcgggaagaaactttggaaagctatctgatttttgttctctcttttgtaactgtac…	SNRNP200	1	alt. 3'ss and cassette exon	0	101	gggtggtgattggag	1	gtgattgg	0		-15
14	ENSG00000130076	ENST00000300887	4	59	500	gactccagagtgactggcagggttgagggctggggtctcccacgtgttttggggctaacagcggaagggagagcactggcaaaggtgctgggggcccctggacccgacccgccctggagaccgcagccacatcagcccccagccccacaggccccctaccagccgcagggttttggctgagctgagaaccactgtgctaactggggacacagtgattggcagctctacaaaaaccatgctcccccgggaccccgggctgtgggtttctgtagcccctggctcagggctgactcaccgtggctgaatacttccagcactggggccagggcaccctggtcaccgtctcctcaggtgagtctgctgtctggggatagcggggagccaggtgtactgggccag…	FLJ00382	1	alt. 5'ss	1st	500	agcaggagggcagag	1	gagggcag	1	agcagga	-8
2	ENSG00000163245	ENST00000354893	3	57	500	ctcacctaagaaaataaacacatgctatgtcagagaagcctcagggtttccacacctgctcgaaaagggagttgagcttcagcagctgacccaggactctgttcccctttggtgagaagggtttttgttcagcaagacaatggagagctctcactgtggtggacgttcggccaagggaccaaggtggaaatcaaacgtgagtagaatttaaactttgcttcctcagttgtctgtgtcttctgttccctgtgtctatgaagtgatctataaggtgactctgcaatcagcctctgatatccttcagggaaaagataaagataagtctgtagtcaaactcgagaattgattgcacattttctttgaagagcaagcaagattcagtcattgggtgagaataac…	Ig kappa	1	cassette or mutually exclusive exon	0	500	tgtataggagggaag	1	aggaggga	1	tgtatagga	-6
17	ENSG00000129270	ENST00000338839	4	56	500	tgtgaggcctgaagagagatggtggggggcagggggagtcacagctgtggcctctgtggccccacctctcctccactctgacgctgcagggaggggctgggatttgctggtagcaacagacacagaactgttttcagactcagcccaggctgtggggaagaataagaccctagaccaagggttcagacagacttcttcagattgggggcttctcctgggcagaggctgcttcccctccaacacactgggacctccacagtccaagccactgtactggggactgtccagggtaaggggagtcctctcagtctgagggctgccctcagccaggcagtatcgccccagtcaaagggggagctgcccagggcaaaaactgtgtcttccccgtcagacgagggg…	MMP28	1	cassette	0	2	ctttctgggtggcag	1	tgggtggc	1	ctttct	-9
1	ENSG00000160050	ENST00000354523	6	55	500	gagtattcacacacaaccaacttccccacctcttgcagtcctgtcagatttagccacagactgcccaaacccaggtacaggaatttagaatttccccaaaattagaagaaaagtggttgtaggggatgttttactactgatcaaaatctttgtgagtactttagctgacatcaatcatagcaaagcttgtccgatgtcctcctatcctttcagcattgaacaattatttttactaatttacactaccacctcacctggtcctcagtcagaaacagcgcgagtgcgcgcgcacacaccccagtgtgtctgacctgcacgatctggatgaagagagagggggtgagagagggcaggcggggactgcaacctcagtccacagacggcccgagaccctcgtcc…	CCDC28B	1	alt. 3'ss or upstream intron retention	last	0	ccttgacgggcacag	1	acgggcac	1	ccttgac	-8
7	ENSG00000122643	ENST00000381626	2	55	500	ccttgctgagcttcttagaaaaaaaaaaaagatgctttatgtgtcaaatataggctatgttaaatcatagcaaagccttttgcctcattgcactcccgaaagcaagatgggtcaccagcagccctactggagccacccacggaagctgggccagggttctcactcttgtcacatctgcccaaaccagcatagtctgatctggaaacacggcctcaatatgtgccgccggtgtttccatcagtatgcaaaggacataggtttcattgagttggactaagtgatcttccttgaatggattatccaaggcatccacccaatgaaagaaaccatgttagttctttgtacataaaataaacatttttaaaaaacaaaataaataagtcataccaaaaattccac…	NT5C3A	1	alt. 3'ss or cassette	0	500	cctgggaaaatccag	1	gaaaatcc	0	cct	-12
17	ENSG00000160602	ENST00000268766	7	55	102	gtctgaggcagagggaaacctggggcaagtcctcccttcctgcatgtaggaatgtcaggagggtctttgtccttaggcccccatctgtcctgcagggcagagAAGTCCGTGGCCCCCAGCAACACAGGGAGCAGGACCACCAGTGTCCGCTGCAGAGgtaagtgggaagaggccgccagtccccatggatgccacaccattcccatcagtttaatagtccccatgcactgtacctgcag	NEK8	1	alt. 3'ss or upstream intron retention	0	82	tcctgcagggcagag	1	cagggcag	1	tcctgca	-8
19	ENSG00000088247	ENST00000201886	20	55	500	ctgcatcacttttttggtttttgttctttttattcttttattttttaaacccatgatcttttttcctgtgtccaagtgactgtgttgcaggcggcctggctctggcagggactggtggggacgcggggagcggcccaggcccctgccccgccgggctcagcctcccatgcgctcgcgcttgcctgtgtcccgggcttgtctgtgaagtgggcgtgaagatcgttgccaccttccaacctacctcacaggggtgttgtggggacaccatgatctctggattgttcatgtcgtcgtgctgcgccgggagccaccgccctccggagacagggcagctcccctacgaccctagcgcctccgccctccgcggcccctctcctctcttcctgctctgtccctcct…	KHSRP	1	cassette	0	199	gcgcaggtttgggag	1	ggtttggg	1	gcgcaggttt	-5
1	ENSG00000084636	ENST00000373672	54	54	101	gtgagtgaaggagggcatggggagatgtggtcctggtcttgtcctggggtctgagggcaggaagattaggtttcggctgcattgttctctgtgggtgacagGGTCCCAGAGGAGAGCGAGGACCCCAAGGTAACTCCGGTGAGAAGGGCGACCAGgtgagtgacgactgggacctggctgcagggaggcagggaaggagctgggtccctggtgatcaccagctctagtctccccaccctacctgtccttgggttgtgacctacctcatgcccagagcctcacctgccagccatggtgggcagaggggagggcaaagcccatgggtttgagggtgccccccccgtcactctttccacctgggcagccaggcaggagagagggggtggcacagcacactgc…	COL16A1	1	alt. 5'ss	0	263	ctctgtgggtgacag	1	tgggtgac	1	ctctgt	-9
9	ENSG00000178919	ENST00000313408	5	53	63	gtgctggctaccgtgaaggaagagcgcggcgagacggcagcaggggccggggtcccaggggagGCCACGGGCCGCGGGGCGGGCGGGCGGCGCCGCAAGCGCCCCCTGCAGCGCGGgaag	FOXE1	1	upstream intron retention	last and first	4	ggggtcccaggggag	1	cccagggg	1		-15
20	ENSG00000087460	ENST00000306082	4	53	21	gtcatccgggaggacaaccagACCAACCGCCTGCAGGAGGCTCTGAACCTCTTCAAGAGCATCTGGAACAACAGgtttgtggagtgaccgcccaccccctgcgcttgcccaggaggccctggtctgcactgtttatagagaagaaccccgtgcaagcattccagacccctggccgaaagcgcgcttctcccaagcattcacacggcctcccttcttgtag	GNAS	1	cassette and up stream intron retention	0	146	cgggaggacaaccag	1	ggacaacc	0	c	-14
10	ENSG00000148690	ENST00000371426	13	53	0	atggagaaaaactcaatttctgttgggacagtaacaagtgctttagatatgttacctcatttaatcttaataatgtgcatataatatcctcgttttgtagatgagaaaaatcaagacctagagaatgtctttaaatgaatgaagaaactcaatttttaaaaatatatatatttaaagtatacaacttgatgatttgctgccctcttaacaaatttcaagtattgttatctttagtcaccttgcacatgagatcgcccaagaaccaaagaattgaagtaaagtgcccaaggtcaaatagttaatggcaaagctgggattaaacataagtttataattccaaagtctatgccctttacctgtatcatcaatcaataactgttcatcagtgaaatcaactgt…	FRA10AC1	1	mutually exclusive, downstream intron retention	0	500	aaaatgggtataaag	1	gggtataa	1	aaaat	-10
9	ENSG00000148303	ENST00000315731	3	52	389	gttgcagcggcagagagccatcctctataagcggctgaaagtgcctcctgcgattaaccagttcacccaggccctggaccgccaaacaggtgaggttctgtggcgtggaaaggagtttctcaggcaaggattccttatttcatccagaacatgagggggatggtcttaggcttcttgaactgcagttgtcattaaattatagtcatatagcaggaccgcagtccagcatttgttattaagtgttaagtgacaaggattagaaccttgactccaagcctaaactgaagagtgtttttccagctactcagctgcttaagctggcccacaagtacagaccagagacaaagcaagagaagaagcagagactgttggcccgggccgagaagaagGCTGCTGGCA…	RPLA7A	1	upstream intron retention or alt. 3'ss or alt. 5'ss	0	187	cgggccgagaagaag	1	cgagaaga	0	c	-14
7	ENSG00000155857	ENST00000286305	5	52	500	tggccaaaaagaagttattttagaatcaatctagatacccatccctccatacatatgaatcccaaaatacctataaatcatattgaatatctatttattaaatgtcaaacataggaatcctattattgtctctctttgaaaattaaggaaatattaactctaaattacacttaagacaaagtgtatacaagaaaactttttagggaagatttagaagattcaggcaaaatcatgagaaaaggtaaaatcagactctctaatgtatgggatacaaggagagaatgtacatagcccaaagtgcccagggcaaggtgaggtcagttcttaaattcctgattacattcagatccagtgtgattttgtttgacctttgtcttgacttaacgtcagcagggccaa…	TARP	1	alt. 3'ss(EST ends) cassette	first	500	ggtggtgggcaagag	1	tgggcaag	1	ggtggt	-9
3	ENSG00000114439	ENST00000383689	3	51	337	gtctctttgagtcatgtgatacctgttgaattacatgacaattaatcccagaagctctaagtcacttttctgcatgttccattattaaagatggtccagcatgaatcactctgagaactctgaaatagctacagttagcttcatgcaaatgatatgcaagcagtcaagaggttgctcgtgaagcaactaacatcatctcccctcgcccacctgtataccaaacacatcctttctcttgaattttcttaggaaaacgaagctcaggaaaaggaaactcctctgatcatgaagggtgttggaatgaagaaagctggacatttagtcagagtgggaccagTGGGAGCAAGAAGTTCAAGAAGACAAAGCCAAAAGAAGACTGTCTCCTTGGgtaagtgcctg…	BBX	1	alt. 3'ss	0	500	tcagagtgggaccag	1	gtgggacc	1	tcagagt	-8
14	ENSG00000129563	ENST00000299064	5	51	500	ctttcatcttagagacaacaaagagagtatgccagcaagagcaacatcttgcattgagccttctcactctatgccattttccaaatctttttctttatttaggataagtgaccactcctttttatttctagtacagcaaagagtacatcatgatgtcagaaacagggatttcctttggaatgtttttcacaggctaacaataagctagaagtctgcaagcaattcagaaatgcatccctgagctacaactccatgtatggaagctcatcagcagggtagacaggcaaagcagaaacattttaattatacccatactttgtagagattgggtgagaagtgggcaaatgcgtgctaaggaaaaacaaaaactatggttaagtggggagatttctagatggt…	TCRA	1	mutually exclusive cassette	0	500	actgtgggaattcag	1	gggaattc	1	actgt	-10
2	ENSG00000163245	ENST00000377249	3	51	500	ggatctaacaaacttcattcccaggttaggtacagaggaggggaaattgttccacaggacgctagcttgtggctaatttttaagatttctaaatcaaaataacttcattgggggaaagaggcttgctgagctttcagggaggtttttgtaaagggaaaagttaagacgaatcactgtgattcactttcggccctgggaccaaagtggatatcaaacgtaagtacatctgtctcaattattcgtgagattttagtgccattgtatcatttgtgcaagttttgtgatattttggttgaataaacctggtgacccagaagtaaatagcaggacaccagaaaatgaacttaaaaagctgagcaaatagacgaatcattgggtttgagaggagaataggattca…	Ig kappa	1	cassette	0	500	aggggaaagggtgag	1	aaagggtg	1	a	-14
2	ENSG00000146205	ENST00000274979	24	51	123	gtgaactgtacagcccagtctcggccctccccccagccctctccctatccttgtcagtggctgctctacctccggacactgagtcacatccctcttcctcttgctgcccttttttggggacagGTTCTTTTTGGAACGAACGGAACAAAGGATGAGCAGCCCGAGGGCTCAGAGgcaagtctgggagcagccaggcccctgccccgtgcactccctgaggtcacagggccctgcccagccgcccactgtgcctcgtggccatggcctgctcctggccctagtctgacttgtccctgcccccaaccctctccccag	ANO7	1	downstream and upstream intron retention	last exon when intron retained	141	cttttttggggacag	1	ttggggac	1	ctttttt	-8
X	ENSG00000124313	ENST00000375368	13	50	489	gtaagccctctgggcccctgccctggctggggagacacgggaccgggtgtcctctttgcctcctgtcactggccgccagccttccctccacctgccacacatgcacgcaccctgccttcacccagagccctgggcgctgcgccacagggggcctgggagccaggtcagagcagggggagcccagcttttgggccagggagtgtgaagtggggccacagtcttggtccctctctctcgctgctccccctctcctcctcttctccctcttctgtctctcctgtacctccactcctccttctccatcttttcctcctctttctcctccttctccacctctcctcctccccgcctccccctcttcaatgggggaaagggataatggggtgtctgtccccggga…	IQSEC2	1	cassette	0	500	tgcttgtgggtgcag	1	gtgggtgc	1	tgcttgt	-8
19	ENSG00000126259	ENST00000341658	7	50	17	gtctgccgggcccggagCCAGGCCCTGCCCACAGGAAGAGACACAGCTATCACACTGAGCCTGCAGTgtgagtgcagctggccctgggaaagaggggtgtggggccctgactcctgggtatgaggaaggaggggactgtggcccttggggaatgaggaaactggagcctggactcctggatctaagatagcaggagagggctgggtatggtagctcacgcctgtactcacagaactttgggaggtcgaggcaggcggatcatctaagatcaggagttcgagaccagtctggctaacatgtcgaaaccccgtctctactaaaaatacaaaaatttgccgggcgtggtagcacacacttgtaattccagctacctgggaggctgaggcaggagaatcactt…	KIRREL2	1	upstream intron retention or cassette	0	500	ctgccgggcccggag	1	gggcccgg	1	ctgcc	-10
7	ENSG00000106012	ENST00000325979	3	49	500	tgggctcaagagatcctcctgcctcagcccccttgagtagctgggaccacaggtgtgagccaccacacccagctaatttttagattttttatagagacagggtcttgttgtattgcccaggctggtcttgaattcctggcctcaagcgattctcctgccttagcctcccaaggtattggtattataggcatgagccaccatgcctggcctcattatgctatttctttataataaaagttaaaggagaaatgtcagtatataggtaaagtaactcttttttcatttttgccagaatgtttgactagagtcaccacgctcgtggattttgttttcctatttctgtctttctgaagttcatgtgttgagctcacatgttgctgtccggcacctctgaatcca…	IQCE	1	alt. 3'ss or upstream intron retention	0	500	ctctgggcggccgag	1	ggcggccg	0	ctct	-11
6	ENSG00000137411	ENST00000376326	22	49	500	tttgtatttttacaaaaattagtaattaattttttttaagtaatgtaatttttaagtaatgttatttagtagagacggagtgtcactgtgttagccaggatagtctcgatctcctgacctcgtgatctgcccacctcggcctcccaaagtgctgggattacaggcgtgagccgccgcgcctggctgcttgcagcctttatattatctatggctgctattatataccctctccagctctgctgcagtggcataatagagtaattgtgctgagaatgaatttgtctctaggcccaaaagcctaaaatatctacattctggccccttaagagtttgctgaccttgctctagcttgctaccttccactttctaccttcttattcctggggttctcacgcccca…	VARS2	1	alt. 3'ss and upstream intron retention	0	240	cccttgatggggcag	1	gatggggc	1	cccttgat	-7
2	ENSG00000163245	ENST00000357893	4	49	500	atagcaggacaccagaaaatgaacttaaaaagctgagcaaatagacgaatcattgggtttgagaggagaataggattcatgggggaaatggggaagaaatagctagatttttctctgaacaagcagcctatctcatatgattggcttcaagagaggtttttgttgaggggaaagggtgagatccctcactgtggctcactttcggcggagggaccaaggtggagatcaaacgtaagtgcactttcctaatgctttttcttataaggttttaaatttggagcgtttttgtgtttgagatattagctcaggtcaattccaaagagtaccagattctttcaaaaagtcagatgagtaagggatagaaaattagttcatcttaaggaacagccaagcgctagc…	AK128525	1	mutually exclusive	0	500	gggaaagtaattaag	1	agtaatta	0		-15
5	ENSG00000164406	ENST00000378648	4	48	351	gttgggccagagagccctgggaagctgggcagaggagtgacaaggggacacatgaacctaagaataaagctgggatggaggagttctagactgagactgggagctccatggaaaatcccttaggagttaggagccaagaacagctctatgtgggtaccatgaaagagtggtgcctttccattcttcagtctttcctgagactggacagatcaagcaaagaggaaggaaatgcagcataggtggccctggtcattcctagacccagtcttaaaaaactaccctttcttttcccctagaaaaagacgctgttccttaagtgtggcccaggaatgatgtacataccagggaaagAAAGGACAGCAGTCACCTCCGACAATGCTCCGTTCTATGGAATATTGA	LEAP2	1	alt. 3'ss	last	0	acataccagggaaag	1	ccagggaa	1	acatacca	-7
1	ENSG00000184908	ENST00000375668	19	48	500	tctgtgcaatggggtggcacaggctctactatttacccagaaaccacccttaggggaaccaaaaatgctggagcccccctcacaacctcctctacatccccccgcacctccaccccctttctctgttctagatgaagaaagcaatttccaacctgacaaatccgccagccccaaagtgagccggcccagcaagatgaaacagggcaccccagctgacctggtactgaggttgggctgagaccctgcttctcttcccccatcaccacctgcccctccctccagcccagctccattctttggcataacaggcaactttaacctagcccagaagaggatggctcatcctgggtgggacgatggctcctgccttgaaagacaaaaatcccaccttgggcagag…	CLCNKB	1	alt. 3'ss (EST ends)	last	0	tgtcaccaagggcag	1	ccaagggc	1	tgtcaccaa	-6
12	ENSG00000135127	ENST00000357093	10	48	64	gtctgtggtcagccaccccaccttgagggcagcacaggcaccacggggtggaggggagggggagGCTGCCGGAAGCCTCCAGATGCTGCCTGCCTGCCTGCAGAAGCCTGCAgtggctgctgctcctgcctctgcagccgcccctcctcctccacccaggccccaactcagaggctccgcggcccggccagccctcag	CCDC64	1	cassette	0	86	ggaggggagggggag	1	ggaggggg	1	gga	-12
14	ENSG00000119650	ENST00000314067	3	47	500	ttaatcccgcttcctcaactgaaggtctggaccctggcattgatgcccatgtcctatctcccactgtgtggttttagaattatatgtccaggtatcagggtactggcccatgccttctgcattattgatatagatgggcagaagcaataccagcttctaagccttgccttctcataagacttatatcagaaaagaaagaagttttctagataaaggtgctgtgaaggtagggccacccagtttcctactcccaggggcggaagctgcattcatgtcatagcctctgtgatgctgtcctctggaatagtgcatcgcacagcctgtgcaaccacacacggcacacccagtggcctaattaggtttgactaagttgacagagaaaaacaggttcagggacat…	IFT43	1	alt. 5'ss and cassette exon	0	500	cttttttgggggcag	1	ttgggggc	1	ctttttt	-8
9	ENSG00000197070	ENST00000357532	3	47	453	gtttgggagccagttcccgagtggtgacccctgggggcagcccttggagtggggcctgtctgtcctgtcctccccctttcctagatctgcctcttggatctggcactggcccatcttgtcccagggttgtgggccctgatggctttctcataggcgctgggtggctgaaggggccacctcccccttgtgctggatttgggtgggctctgacccctggcacagctgtttcacccttgccccattcccaaaccactctcctgttcaagccaagctcttatcctcagtccttcacccaagccacagccctgtgctgctgtggcgctggtgactgagacagggagacccagtgtgagctggtcagctgcagtgcccactcttatcctggccctgtggccacct…	ARRDC1	1	alt. 3'SS or upstream intron retention or cassette	0	104	tgtctctgcagggag	1	ctgcaggg	1	tgtctctgca	-5
19	ENSG00000065000	ENST00000355272	31	46	0	gtttcaccgtgttgaccaggctggttttgaactcctgacctcaggtgatccacccaccttggcctcccaaaatgctgggatcacagacttgagccaccgtgcctagcccctgcacacacttttaaaatatccatcttttttccttacacagggtgagAACTCTGTCTCAGTCGACGGGAAGTGCAGTGACTCCACGCTACTGA	AP3D1	1	alt. 3'ss or downstream intron retention	last	157	cttacacagggtgag	1	acagggtg	1	cttacaca	-7
10	ENSG00000107957	ENST00000369774	7	45	500	ggtctagtgggtgtggtgcccccaggcctagagatgggtcctgggtgctccaaccctgacatttgaggttctgggtccaggccactgagcccgctggcctttgaggatccttgcaaccatcaggccccgtgggacccagccacccacatggccagaaaggaagggtcaggctgccttgtacagggctgtgataaccacgggccccgttccagggaggatcgtgtgggattctctgtgctccgaaggagtcctgcatttcggcggacacctcattatccctgtcccagccggctgtgtcccagcgcctctgtaatcacacgggcccacgcccaacagccagcccagggccaggaaatcactctcctccctcctccgccttccgcccgcggctggccgagc…	SH3PXD2A	1	alt. 3'ss or cassette upstream intron retention	0	500	tcggggactcggaag	1	gactcgga	0	tc	-13
8	ENSG00000160973	ENST00000377317	4	43	0	gtggcccctctgcccccttcctggccccacgagagtggagggggagactgtgcaggggggagccatcgggccctcaaccctctccccagagcctagggcctggcctctccacttactgcagggcaccgcagttcctgggggacggtccagcgggggacacagggcctccctctgggggcagCTGCCCACCTCCTACTTGCCTATCTACACTCCCAATGTGGTAA	FOXH1	1	upstream intron retention	last	181	tccctctgggggcag	1	ctgggggc	1	tccctct	-8
1	ENSG00000162729	ENST00000358475	6	41	249	gtgggtggagcgaccagaggacggagagctcagctctgtccctgcccagctggtgggtggcgtaggccaggatggtgtggcagagctgggagtccggcctggaggaggccctgtcagcgtagagctggtggggccccgaagccatcggctgagactacacagcttggggcccgaggatgaaggcgtgtaccactgtgcccccagcgcctgggtgcagcatgccgactacagctggtaccaggcgggcagTGCCCGCTCAGGGCCTGTTACAGTCTACCCCTACATGCATGgtgagtgacaccccctccaccctcctcactctgccttcctcctggcctctgccactggccttcccttcccatcttctgaccctcctgctactatctctctcctccacat…	IGSF8	1	donstream and upstream intron retention	0	343	gtaccaggcgggcag	1	aggcgggc	1	gtaccaggc	-6
Y	ENSG00000183878	ENST00000359020	22	39	500	tatctctctctctttgtttcttgtttttttatgttgacatgttagttttacctaataaccctaaaattctgaaatcattttgacaaagttttacaattagaatgttattcttcttaagaaaaccaaagtaccctctctattaatacaactttataaatagaaagtaaattgtttcttttatttagtaggttatacaatttatgattttttttttcagtaatctgtgtttgtcttaagacttatttttggaataagttaaacgctttagttctactgactatacaggtaaaatatttattgatttaagtatttttctgattgaatcacagggtttttgaggatgtggtgattcttacgagtttttactcttaatctgttaatttattgcaggtggaagtt…	UTY	1	alt. 3'ss and cassette exon	0	500	tgggcatgaatacag	1	atgaatac	0	t	-14
3	ENSG00000172888	ENST00000310898	6	38	500	gaagtcatcttatcataaaagtgcaaggtgaagcagcaagtgctggtgtagaagctgtagcaatttatccagatctagctaagttaattgatgaagttgctacaccacgagattttcagtgtattccaaacagccttcttttggaagaagaaaccatctaggactttcatggagaagagaagttaatccctggcttaaaagcatcaaaggacagctcgtctctcttgttaggggttcatgcagctggtaactttaagttgaagccaatgctcatttaccattcagaaaatcctagggcccataagaattatgctaaatccactctgcctgtgctctagaaatggaagatcaaagcctggatgacagcacatctgtttacagcatggattactgaatatt…	ZNF621	1	upstream intron retention	last	0	gggaggccaaggcag	1	gccaaggc	0		-15
1	ENSG00000143198	ENST00000367886	2	38	500	ctggtttcagaagtggcctgtgagcaatgcacccgctgcggtggggatgtgttgctagggacggtcgggagagcctctgaaggaattgtgtttgttttcctcctgcctcttagaatcgtttgtccatttgtactgggaaggtggtcatttcctaccgctgacttagagcaagagacgcctctaggcgggtgggggactcttcaggttcttccttggatttcagaaaatgccccttctttatgtggggtggcagcacggagccgtagggctacagtagtggggcagttgcagggcggtggaaggcgctggagactccttagtgagtcattccccgaagttgtggcttctgctgatactttccttgagagtcacgagtttacaagctacataatagcgtcg…	MGST3	1	cassette	0	500	cttccctggggacag	1	ctggggac	1	cttccct	-8
1	ENSG00000162641	ENST00000369994	7	38	500	ttctctcttctgtaaaatgcagataataatatttgcctcacagggctgttatgatgtttaaatgagttaatataagtaacgtactgaaaatagggcctggctcacagtgagtacattactcctgggtgttagctatcatgactattaagtaatgggatatgaccaaaagtaactaaatgcagaaggtttgaattactaagggagaaggtttttcagagaaggtgagatttggactgagtcttggaggatgagaagacagctaggtaaagagctgggggagacaggggtggggggacgccaggcaggatgttatggtgccttaggggtgctgtagggatgctgaactgattttgagtcacctccagtgggactgtggctctaattcaagtctttctgtgt…	AKNAD1	1	cassette	0	400	ggagggccgcaggag	1	gccgcagg	0	gga	-12
19	ENSG00000105357	ENST00000376965	33	36	101	gtgaggctcgggccctgtcactgacacgggcactggaggaggagcaggaggcacgtgaggagctggagcggcagaaccgggccctgcgggctgagctggagGCACTGCTGAGCAGCAAGGATGACGTCGGCAAGAGCgtgagcagggcccccgctccccgggacacactgggtgaggggagacacgtacatgcatgtatgctttcacacatagaacatgaaaaacaaccagccatcaaagtcatatgttcatgcacaaagagaacaagagggctgggcatggtggctcactcctataatcccagcactccagcactttgggaggccaaggtgggcggatcacctgaggtcaggagctcaagaccagcctggccaatgtggtgaaaccctgtctctacta…	MYH14	1	alt. 3'ss or cassette	0	500	cgggctgagctggag	1	tgagctgg	0	c	-14
3	ENSG00000152601	ENST00000324210	7	36	500	gaatgtttgggtttcattatattgttaagtcagttttgtacattgaattatttagtatttaataataaatatctttagtaagttaatatgtgcctgatataaagaaaatgttaaggcattcataagttaaagtcagaaatagcaaaacgaccagatggttagtaatcagattaaaacaaaacaaattacaatattatttttaaaagaattaagtggatttaaattacttccaaaatacttttgtttataggcaacaattaagagaaacaaagtgtaccagcacacagttaaactggcttttattcttcacttgagactagttctaattgatcactgtgctattgtatgatttgattgtgctgacagttacatgccactgttcccataataacaattttt…	MBNL1	1	cassette	0	500	atgcatgatgggcag	1	tgatgggc	1	atgcatgat	-6
9	ENSG00000175787	ENST00000375354	5	35	500	tttactttctataatcttaatagtgcctttcaaagagaaattttaatttggatgaagtccagttttcaatcttttctcttatgaattgcagttttggtagtgtatttaagaaattttagtctaaagtaaggtcaaaaagattctcatttttttcttttagtaattttacaatttttaattacatttaggtctataagcctattttgagtaaatatacttgataaaagatctgaatttatgtacttttttaggggaggaagggcatacaaatatccaatttttccagcaccatttattgaaaacactacccttttttaactgaatttcctatgtatctttgtggaagatcagttgaccatatgtgataggtctatacctggactctatgttttttctact…	ZNF169	1	alt. 3'ss	last	0	ctttgggaagcttag	1	ggaagctt	0	cttt	-11
20	ENSG00000025293	ENST00000374000	7	35	65	gtggataagaaacctgaaaatgacattgtgaagagtccacaagaaaacttgagggaacccaaaagAAAACGAGGCAGACCCCCTTCCATAGCTCCTACTGgtgagttttttaagtgggctctgcaatgggcaatgccagagtattcttctgtggccctttgtggttctttgtaacttgtgtacgtcaatcgtttatttttgtgactgattttgaattgtcttatgatctggaaacaagttgtgttcatgaagctgaatttaagtgaggtacatatccaagtgaatctaagttgggaagcatgttcataactgagtttgctaaagtagtggttaactgttgactagatacttcagcttatatgataaaacctgataaaccgaggccttttgcttatgctt…	PHF20	1	intron retention	0	500	gagggaacccaaaag	1	aacccaaa	0	ga	-13
19	ENSG00000065000	ENST00000356926	7	35	500	caggtctgtggctgctgtccctgtcaccaggaggaggtggcagagccagggccatgttcagtgggagctgctgcaggccccagaacttcctcgcgggccaggaagacagtaggatggttttctaggtggaaggacaggcatgctgatgagaaccccttgttccccaggggttcagtcggctgccgtcaatgtcatctgcgagctggccagacgcaaccctaagaactacctgtccctggccccgctctttttcaagctgatgacgtcctccaccaacaactgggtcctcatcaagatcatcaagctggcaagtactgcccgggaatgtggcctcctcaccctgtgtggggcattccctcaccctgtgtggggcattccctgcgggtgaccgaggccccc…	AP3D1	1	alt. 3'SS or upstream intron retention or cassette	0	500	ccgcggctgggcaag	1	gctgggca	1	ccgcggct	-7
19	ENSG00000131943	ENST00000342680	4	34	0	gtggacggacgccgtgcagctgaccgcgctggtcatgggcagcgagGCCCTGCAGCAGCAGCTGCTGGCCATGCTGGTGA	C19orf12	1	alt. 5'ss (EST ends) or upstream intron retention	last	46	gtcatgggcagcgag	1	gggcagcg	1	gtcat	-10
10	ENSG00000151893	ENST00000369151	8	34	500	gcagacagggtgaggtaaggtcaggaatgtgtgctgtggcattactgaaacctaaagagaaaaaaatcgtgtttcaggaagaaatcaacttataaatgctgaggaagaaaggctagtagtgattattatttctcattacctaagcatttgagtcatttctgttattgtctgagaagctggagacacaaaaataggatttgtaggtagcttagggcctagtcagaacctctattttcttaactctaaagtggaattagaactttcataggtgtttgaggatgaactggttaatacaggtaaaggctcatgttcttccatctgcagaaagcatagtgaggtacatcaggattctaagatgtttaatatgtatttttaaataggtttggttagaactgaaat…	CACUL1	1	alt. 3'ss or cassette	0	429	cccaggggtgaccag	1	gggtgacc	1	ccca	-11
4	ENSG00000145362	ENST00000357077	36	33	500	ctgagcaacatagcaagaccttgtctctattaaaaaaaaaaaaaaagaaagaatttagtagctctttgttagaataatgcttctaaatattgcctgtgtattgaaaattttccaccatatgcttatttgtagcttttagtattttcaaccaatatctgtaatgattgggatattatcatcactatttctaaagacaaatgccatccagttcatttaaggtcaaactttgagactgccgtggtgacctagtatctggaattagtatatttataatgttggttcttttgtctcttgaatctataaactttgtacttaagccaatcttcttttctgcctgtcttctataaactgttagtaataaaaaaagagtatgttgactgtatgcttgcctgttgatgc…	ANK2	1	alt. 3'ss or cassette	0	500	tcttggggcggaaag	1	gggcggaa	1	tctt	-11
1	ENSG00000171161	ENST00000306576	2	32	500	gagccttccgaagcggcgccgggctgcggagtcacgcgcgcatccacgtgtcccggagccccacgcgaccccgtgtctcagacgcccaccagtgtggcgtgtgcggcaagtgctttggcaagagctctacgctgacgcgacacctgcagacgcactcgggggagaaacccttcaagtgcccggagtgcggcaagggcttcctggagagcgccacgctggtgcgccaccagcgcacacacacgggcgagaagccgtacgcatgtggcgactgtggacgctgcttcagcgagagttccacgctgctgcgccatcggcgcagccatcagggcgagcggccacatgcgtgcgccacttgcggcaagggtttcgggcagcgctccgacctggtggtgcaccagc…	ZNF672	1	alt. 3'ss or alt. 5'ss (EST ends) or upstream intron retention	last	500	acgcacacgggcgag	1	cacgggcg	1	acgcacac	-7
8	ENSG00000104419	ENST00000354944	6	32	500	tccattcccttctctttcccatggaatgttctggaatggagttgcctgagtccttagcttttctctccacaccctcatttttccagtgttcctctctgtcttgagctcttcaaagaatgataacttcatggttcttgctcaatttgttttcattccaagttttagaatccaaaataaagcttaagagtgggaagaaatgatgccgtaacgggccttcccgtaaatgtcagacggtctctcagagcctgggtggcggccaggagggaagtgaggagaaggggcgcggctctccaaggtcgaggtctctgtccagtcctaaagcatggtgacctcagagctgtgcaggcagttacggcagcatgctcccgcattgcctagccaggcggtcaccctcaggaa…	NDRG1	1	alt. 3'ss and alt. 5'ss and cassette	0	500	ttggcatgggaacag	1	atgggaac	1	ttggcat	-8
19	ENSG00000126259	ENST00000270294	4	31	500	gggagggcaagacctctcctctgagtgacctacagtctccatcccagctcccccagtagtgaccgccctgcactctgcgcctgccttcctgaggggccctgctcgcctccagtgtctggttttcgcctctcccgccccagatgccgtggtaaggaaatgtcactcctcccgtgacccatccagccgtgatccctgacctcccacctggccccccgaaactactgtgaccatttctgacttcccagacatccctcctgcttcttcctcccctcctcagtctcctccgtgtcctccctcttttgtgcccccaggtctggtcttgggatgagggcttcctggaggcggggtcgcagggccggttcctggtggagacattccctgccccagagagccgcgggg…	KIRREL2	1	alt. 3'SS	0	500	aaccggctgggcgag	1	gctgggcg	1	aaccggct	-7
20	ENSG00000101199	ENST00000353546	10	30	500	cggttcccacttggtggtcagggctgtgatctggctgtcctcgggttcagaatcacacccaggaggcagtacccatgtgaggctcaccatgaaagctcaggactgcaggcgtggagctgtgcatggctctaggacgcgcctttgccccctgggcgagggtgtcctttctcacgaggtgcccatccgtcacccccgtggcccatatcaccccttcctctctgagggagtctccccacgtgcccacccccagctgcagggacgcccatctggctttttcgtgggcctcccagggtcctgaggtgcagtcgctcgcgcagtttctgaaggtggtggtcagttccagggcagggagcggctgctccagggttgtgttgctgagagcctgcccggtgctgcctt…	ARFGAP1	1	cassette	0	500	tgctgtcgggtaaag	1	tcgggtaa	1	tgctgtc	-8
15	ENSG00000166923	ENST00000322805	2	29	96	gtgccatccccccgccagacaaggcccagcacaatgactcagagcagactcagtcgccccagcagcctggctccaggaaccgggggcggggccaagGGCGGGGCACTGCCATGCCCGGGGAGGAGgtgctggagtccagccaagag	GREM1	1	upstream intron retention or alt. 3'ss	last	21	gggggcggggccaag	1	cggggcca	1		-15
10	ENSG00000120049	ENST00000370059	6	28	228	gtgagtgcaaggcgaggccaaactcagcgagggtgggacaggaggacccaagccggtccacagcttcccagaaagcatggcttggatgcttgaggtgtgggcggaagggaggcaaggccctgagactgaacttctagctggaggttctggggcggggccagaacggaagtggcgcctgtagactgtcagtttcgttccatgttttttatttgtgcactgggaaagaagTCTTCCCTCCCATCACATGAGCCACGTGgtgagtcctctggaggcttgaagattatccccctccctgggagtcttgggccatggagggtgggggcggtgaacggaaggggattttgtctctgccctcagcctggtgccctctccttccag	KCNIP2	1	alt. 3'ss and cassette exon and intron retention	0	122	gcactgggaaagaag	1	gggaaaga	1	gcact	-10
19	ENSG00000142449	ENST00000341066	50	27	174	gtgcccacccctgtccaggctccctggatgatgtgccctcaccttcctctctcattcttctctcatccttccctgcacacacctgggggctgcacctaggccctgactctgactcccctccccctctccgtccagctgcctttcaggagctctgcccctttggccacggggcagTCCCAGGCCCGGATGACTCCCGAGAAGgtgagcccctcacccacatgctaagagccccttctgggccacccagatccatctccgcactgcctgggtctctgagtttcaggctccccctgagagcctgggtggccctggaccctgccagcctggggcttgggcttttgtccccttggggccttgagtgtggccagggctctggcgattgtgtggtgacagaagcca…	FBN3	1	alt. 3'ss or cassette	0	223	ttggccacggggcag	1	cacggggc	1	ttggccac	-7
21	ENSG00000142156	ENST00000361866	11	27	99	gtacgtgccccccctttcctggcccgagcccggtggtgccctcagccttgcacagcactaacaagccttcctcttcctcttcttccgctgggtgtgtagGGAGAAAAAGGGAGCCGTGGGGAGAAGgtgagtgaggctcgacctcggagctggtctctccaggcgcagatgtgccatcctggacgagggtgtccccggggatgaggacagtgtccctgacaggagaccacgtgtcctgcagacccgctccaccgcccctcgccgtcccctccatctggaaggacaaggacagccacccaggcacccagcaaaggcgcctgtgtcactttcaccccaccccagagcaggggtcccccgggcggttaccctctgcggagccgggggtcccccgggcggtta…	COL6A1	1	alt. 3'ss, 5'SS or cassette	0	479	ccgctgggtgtgtag	1	gggtgtgt	1	ccgct	-10
19	ENSG00000177380	ENST00000334186	23	27	160	gtgagtgccccctgccggccgccttgggggtggcactaaccttctttgggggtgggggcggggaccgagtctgtggccatccctaagtccgctccttgcgtcctcctctgcctgccccttaactcaccccttctctcccctcttcctactaacgggtcagGAGACCAAGGAGATCAGCTGGGAGCAGgtagggggcgcggggcggggcgtgagcgcatgaacaggctgtgcacgacgcatggatgcccctcctccgagccctgcccctgccttcaccagaacatgccatcatccccatgggggggcgctgcgccaagcttggctctggactgttccattatggcttggcggtggggagggtagaggggatgcgatgtggaagcccagactgttgcatag…	PPFIA3	1	cassette or alt. 5'ss	0	500	ctactaacgggtcag	1	aacgggtc	1	ctactaac	-7
19	ENSG00000125503	ENST00000376393	16	26	99	gtgggccggggggcgggcaaagcccttcccatacccgctaaagtccctcccatacccattgaacccccgtctacctgcccacagggggaggaggcggagCCGGCTGACCGCAGCCAGGAGTCCAGgtaggggcggggtgggagaggtggggtctgcgtgcgggccgggccggcccctgacgcgcgctcctcccctgccccag	PPP1R12C	1	alt. 3'ss	0	77	ggggaggaggcggag	1	ggaggcgg	0		-15
11	ENSG00000170242	ENST00000379636	4	24	500	ttaatttagggaactctggattcacagttcagggattcatgtttttaaatgcataagaattcttcagttctgttctaattgcttgtgctgcttttatgtcccttaatccttttcagcatcttccttattaaaatgaagtttcttgtcagagacagtaggaaactatccatctcaccaacaataattgtgtgtcccctatgtgctaggcctacgtggccaggatgatataaaaatgaatgatagactgtcatcacggagtacaatggtacttttcgtttattagtaccaaaaatcttctctcatgtaaacagaaaatttgaaagaaaatttagaaagtaacactttggaagggggcatgagcacctttccagagtgttttgtatcaggcatcattcaaac…	USP47	1	alt. 3'ss	0	0	ccagtgctggggaag	1	gctgggga	1	ccagtgct	-7
11	ENSG00000073921	ENST00000349405	17	24	500	aagataaactgctgcttttgacatttctttacatttctaacctttttattaatccttaaacactgtcaaggtttttcagtgttttttaaatttaacacaaattcattggaattttattaaaatatatattatactacaaattcttttaattagtgcttgctttttttctgtggtagacatctgatgcaaccctgtttatgcaatgcccaaaattttgcactgttgacactgttgatagaattgatgttttaatggtacttgtaatcaataaactattttttatataaagagatgaggccaaagactacaattcccttgtcaaccttgatagtgttttagtatagatgttctttcattagatactggaaatacaagggattttaggtagttagtgaatgt…	PICALM	1	alt. 3'ss or cassette	0	500	ccctgggaaaaacag	1	ggaaaaac	0	ccct	-11
X	ENSG00000173698	ENST00000340581	6	24	107	gtactccaggcaagattttgaaaaaatttaaacctagatttagtccaatttgttaaagttttgttttaattatatctttgtattgtttttctcctcgggacaaaaagAGGTTGAAACAACAAGCCTCAATGgtaagaatttttctgaagcaagtgaaaattgataacccttaatatgaatataagtataatgaatggtgttgaaggtttccatttctaaattatttctgaatacgtcgagtagtttcaaataacccaaaacaaaacttgccaaccctggagagtgacctaaactttctggttaaatgataacattcttacagtcatggagggaagagagcagtccaccactctaattgttagctaaaaataaaagaaatatcgatcacattttgaatta…	GPR64	1	cassette	0	500	cctcgggacaaaaag	1	ggacaaaa	0	cctc	-11
6	ENSG00000204599	ENST00000376660	6	23	500	tctaggatgtcaaaagtaccctggaaaagtaagtgattgttgtatctctctgagtgagttaggtcttggcttagagaggaggggtacagtcaggagtttgggttgggggtgaggttgggaaagtcatgtagtgtgtctgggcagggtatgggagaatgttcattgtgcccatgaagccagttagagaacaaattattgggaataataatcccttttcccctttgaacatcaggacttcttgagaaggagaatgataaggtagaatcagattctacttgtgccagtgggtggaattgtgtccaaacaagatggcaggaggaaggggttgggagagcagggagggcaatcatccatttgcatgaaatacaggaatattcctagaaagttcggaggctcact…	TRIM39	1	cassette	0	79	agtgggaagatggag	1	gaagatgg	0	agt	-12
1	ENSG00000008128	ENST00000317673	3	21	91	gttagaaaggaagcgggagcgggagcgcaagatgcgggagcagcagaaggagcagcgggagcagaaggagcgcgagcggcgggcggaggagCGGCGCAAGGAGCGGGAGGCCc	CDK11B	1	alt. 5'ss or alt. 3'ss or cassette	first	1	cggcgggcggaggag	1	ggcggagg	0	cggc	-11
6	ENSG00000204356	ENST00000375424	7	21	126	accgagatcgggagcgggatcgagaccgggatcgagacagagacagagagcgggacagggatcgggatcgggatcgagatcgagaccgggaacgggacagggatcgggagcgggatcgagaccgagACCGAGAGGGTCCTTTCCGCAgtgagtgattttggctggaggtcaaggtgaccttaactgaggtttatgtgggtcctactaagtgaaatgtggcatggtctatgtcttgtgactatgatttgtgctcccaaag	NELFE	1	upstream intron retention or cassette	0	112	gggatcgagaccgag	1	cgagaccg	0		-15
10	ENSG00000155256	ENST00000370613	9	21	500	atttgactttctgatggctaaaagattgctccaaaactttgatatatgattgtagaccgtgaatcttggtggagggaatatgtagagcaggggttttcaagcatttttgttcatgacccatagtaaggaacacattttgcatcttgacccaggtcacacttaggtctataaaatatgtaaaacttaagtgaaacaaaagtttccggaaaatacgttgtaagggatattttctttccttttctgttctattcaaataaagacctactaaattattttcacccagtttgagaaactgtagtacctagctttctccaaggctgtttgatgctgggatcctcttgtggggggcgtctgtcaatgtcaccatttgggaagtgcgcagagctcagagcagcgctt…	ZFYVE27	1	cassette or upstream intron retention	0	160	caccttgggaggcag	1	tgggaggc	1	cacctt	-9
1	ENSG00000162572	ENST00000379116	7	20	500	aggagggggctcagtgtggtcactgccccctggagggacaccagggccctcgggagcctgggaggagaggtgggggtgggcgaggctttccagaaggagggaaggtgggaggggctgcgagcgggctgggctccggggccgacctcaccggcagccacggcctccaactccagctctgggtccagctcaccccactgggcgtcccgagtaggggaggcactgctgtcccgacagcacacactgggatgctggggccagtgtgaggccccgggccggcaactctgactccagggccctgcgtcccaggccgagtccggtcctccgccatctggagctgctggacgagtttgccagggagaacattgactccctgtacaacgtcaacctcagcaaaggcag…	SCNN1D	1	cassette	0	247	gcagccgggtcagag	1	cgggtcag	1	gcagcc	-9
7	ENSG00000091129	ENST00000379032	5	18	500	taaaaatctaaaattagtgttggacttggcttgcatggagcattatcactgtagcaatgtcccattgttaggtattattaccatatgcacagtgatgtctgggataatatgaccagacactacacagtatgtgacaactcaaattaattgtagatttcagctgtttttcaaattgaacataattacttgtccaacacaacatatatggaatggaattcgctattcctattcctggaagaactcgtttgcctacagcattgcttttgttcttccatatgtttatgtgggaaagctgctgcaagattaaaggaaaccgttaatgcaaatttcttcgtcttgcaacttcacaaattcaaccttcactatacaggttttcttagatcaaatcaaatagacaag…	NRCAM	1	alt. 3'ss and cassette	0	500	ttgatggggaaaaag	1	ggggaaaa	1	ttgat	-10
22	ENSG00000198832	ENST00000361918	3	18	500	tggcaggcagggtgaggtctgcctgtgtagagtagggaccagatggtaggtgtctccaatgggggcccccagggccattctgaggtgtttccttctgctctgcctccactgtgagatttcagggatcaaaggccaagcccaggtctctactgcttaagaggagcagggtgatcatttcccctgggcattgggagtcagtccacagccagtaggatgtacaggccccaaggctggcaggcacactgtgggtctctggccttgctcttttcccctggtgtctctaggcctgagtctccccacctgtatacacagttcccccttctgcccacaagggtccagcatttccttcagaccttgggaactgctgatccggggataactcacagcccgacccaactc…	SELM	1	alt. 3'ss and alt. 5'ss and up/down stream intron retention	0	237	tgcgggggatgacag	1	gggatgac	1	tgc	-12
16	ENSG00000103528	ENST00000355377	2	18	500	aacaccccaccatcaccattggagcagaattggaaggtagggcctccgggagggcgggggagccaagtaacatccactgtgtgcctgcctgcatgttagctaatcatgtccttttgggttggctacatggctatttctgtataggaaggtttgctcttctcctgaagtgtggctgcattggatagcatgactatctatccgcccgctctgattcataacagcatacggtgcaaatcaaatcgaaatgctaaagtttcccatttatttggtgttggttaaccaggaggctaccagcagccctgaaaatagcaacaccttgttaggatgttaggaagtcagctcccttcccaggatggtaagtggaaatatgcagggcttttttttttttttgtaaaattt…	SYT17	1	intron retention, alt. 3'ss or cassette	1st	500	atcttaaaagggcag	1	aaaagggc	1	atcttaaaa	-6
9	ENSG00000196781	ENST00000376499	8	17	500	tggcaactgcctagttaatgccagtggcctgtaccatattatggaaaactgttaactgcttaattgggtaattttcaaagaaagtaatgttgttaaatggggcgaaataagaagttaaatttgaaagtgaatgtgttcaaatgaaaggtttgataattgcatctgttactacttagtttcataggctttaattctagtatgcattaaatattgggcaaaattgcacttgactaattttttgaagaaaagtaatttattctgtcaagaaataaaaaaataggctttgtgtatggttaaactgtaaatcttatgtttacaaaatactgtaattttcaggaaatcactgtattaggaatgtgcaatgacttatataaataaaagccatttttaaaactgttt…	TLE1	1	cassette	0	500	taacctcgggagcag	1	tcgggagc	1	taacctc	-8
1	ENSG00000143549	ENST00000368528	3	16	500	aaggtcagccgactacctgcaaaggggccaaccattgtgggcagccagcctggcgggagaggctagggcacgaagcgccgcccagttaccatggtaacactccctcgtcccaaccccgtcccagtttactggcccaaggtaaggccgggagccgtactccagggcgactgggaggatccactccctgccgcggctctccctccagtggactgccttcccgcctgcctggcggtgggagggcgcggcagagggacgtcacatccgggcgggttggtgagttccggtatttcagggcgtagcaggcggaagtaagggtgagaggaggctgcaacgccgagcggaggaggcaggaaccggagcgcgagcagtagctgggtgggcaccatggctgggatcacc…	TPM3	1	alt. 3'ss or alt. 5'ss or cassette	first	500	agttgagggagaaag	1	agggagaa	1	agttga	-9
17	ENSG00000205204	ENST00000379191	2	15	500	tggggggtcaagtgcatcctggtgctttccatggagcatgcagaccccgagttccacagagcacgcacaccctgagtaccacagagcacaaggattctgagttccatgaatcacacagaccccaagttccatggagcacaaaggccctgagactccaagttccacagagcaagaagactttgagttccacggaaaatgaagaccctgagtttcatgcaaaatgaagaccctgagttccacagagcatgcagactgcggggttcaatgaagctcaacgagatgatgcaggagatcggccaggagtgggacacaaagagctgctgtgtgtgcacagcatgtttggtcttgggggcctttggctgtggaggttgaaggtgcataaaatgcggaggcatttgc…	C17orf51	1	alt. 3'ss	last	0	cagctgggcaaccag	1	gggcaacc	1	cagct	-10
X	ENSG00000147168	ENST00000374188	2	14	500	gctggtcttgaactcctgacctcaggtgatctgcccacctcggcctcccaaagtgctgggattacaggcgtgagccaccattcctgacaccagtgagttttcattagggattccctacccatactcttcctgataccagatagacaagtaaacaaaaggaagccattaaggggatccagaggggaggcattagattcaagtcagtgaagggagcagtgtggcttgagtagtcaagagatgagagagaaactgggcagtagcagagatgacactggtgggtgttcaggagtatgttttaattctcccttctctcatagacacccactttccctcatcctctttctcctcaaggaacaatcagtggattatagacataagttctccttgcctagtgtggat…	IL2RG	1	alt. 3'ss or upstream intron retention or downstream intron retention or	0	500	aatccactgggggag	1	actggggg	1	aatccact	-7
1	ENSG00000116151	ENST00000378529	11	13	0	acccccctttcctgtcccttaagccagcctagcaggccccaaagcctccctcacatcttcctgcccagggtgtgcctgtcccaagggtgccgcagaccccagcccggccagccacactgccttgtgagctcagctcagctctgggctctcctgcagtgagacagggctgagggctgaggggcgtggttggcaggctgtgccagggccctttctcccgggcactgtgtggcctgtgaccctcctggtcactgtctgcagcagtccctctcagcggccagcactcctggccggtcactcggccccgagttctccctaaggttccgtgactcacatggctgaagtgggagaaagcggcagcggaatgcccctggccgccctgggaagagcctccgccaccag…	MORN1	1	alt. 3'ss	last	500	tgtgcttgcagggag	1	ttgcaggg	1	tgtgcttgca	-5
9	ENSG00000167114	ENST00000372870	3	13	500	tggctcacacctgtaatcccagcactttgggaggccgaggcgggtggatcacctgaggtcaggagttcgagaccagcctggcaaacaggatgaaacccatctttactaaaaaataaaaaaaaaaaattagctgggcctgttggcgtgtgcctgtaatctcagctactcaggaggctaaggcaggagaattgcttgaacccaggaggtagaggttgcagtaagccaagattgcactgctgcactccagcctgggcaacaagagcaaaactccgtctcaaaaaaaaaaaaaaaaaaaaagacgcagggtacacctggtgacaggacgggtgggagaggctgcctagggcagatctgaccctgccttccccaccccaggtgagccgggccagctggtgggcc…	SLC27A4	1	alt. 3'ss	0	207	aagaagggggaccag	1	gggggacc	1	aagaa	-10
19	ENSG00000105426	ENST00000355005	21	12	500	gtcctccccgacttgacttgacagcagggagggcttcctggaaaaggagggaggagttgtctcagagaatcatcactaaaggtctctgttgtacacatggggaaaccgaagttcagagaggttaagccacttgatcaaggtcacacagcatgggaatggcagagctagggctcaaagcaggccagtggcttggcttctcctcttaacccctatcttcaactcagcaagatttggggtagaggctgcctgtgtccagttcaatgaggatagcaattgtagtggccccatggggcacatcccagggctgagataagcctccttgtggtgtcgataggcagggggacaaacaggaaatatgagcaccattttccagaggagaccaaagctcacagaggttaa…	PTPRS	1	cassette	0	254	tgctttcgggaacag	1	tcgggaac	1	tgctttc	-8

## Sheet: Table_II_BioFunction_Diseases
Category	Diseases or Functions Annotation	p-Value	Molecules	# Molecules
Cancer	melanoma	6.54E-11	AAK1,ABCC11,ABHD14B,ACAN,ACE2,ACER2,ACIN1,ACSBG2,ADAM12,ADAMTS8,ADC,AGAP2,AKAP4,AMER1,AMPD3,ANK2,ANKLE1,ANKRD13D,ANO7,ANPEP,APBB3,APLP1,APOA2,ARAP1,ARHGAP44,ARHGAP6,ARID3B,ARPC2,ASAP3,ASB13,ATP11A,ATP8A1,BAZ1B,BBX,BCR,BLM,BLOC1S6,BPIFB1,BPIFC,BRPF1,C10orf2,C15orf40,C1S,C2CD3,C3orf62,CAD,CARD9,CASKIN1,CCDC81,CCDC88B,CDH16,CDK11A/CDK11B,CDK5RAP2,CHAF1B,CHIT1,CHRD,CHRNA1,CHRNA4,CLCN6,CLCNKB,CLIP2,CN…	309
Cancer	Cancer	1.15E-10	AAK1,ABCC11,ABHD14B,ACADS,ACAN,ACE2,ACER2,ACIN1,ACO1,ACSBG2,ADAM12,ADAMTS8,ADC,ADCY3,ADORA1,AGAP2,AKAP4,AMER1,AMPD3,ANK2,ANKLE1,ANKRD13D,ANO7,ANPEP,AP3D1,APBB3,APLP1,APOA2,ARAP1,ARHGAP44,ARHGAP6,ARHGEF6,ARID3B,ARIH1,ARPC2,ARRDC1,ASAP3,ASB13,ATG7,ATP11A,ATP8A1,BAG1,BAK1,BAZ1B,BBX,BCR,BLM,BLOC1S6,BPI,BPIFB1,BPIFC,BPNT1,BRPF1,C10orf2,C15orf40,C1S,C2CD3,C3orf62,CACHD1,CAD,CAMK1,CANX,CAPN5,CARD9,CASKI…	444
Organismal Survival	organismal death	5.24E-06	ACE2,ACVR2B,ADAM12,ADCY3,ADORA1,AMER1,ANP32E,AP2M1,APLP1,ARID3B,ATG7,ATG9A,BAG1,BAK1,BAZ1B,BCR,BLM,BPNT1,C10orf2,CANX,CARD9,CCDC47,CDH16,CDK11A/CDK11B,CHRD,CHRNA1,CHRNA4,CNOT3,CNTNAP1,CRHR1,CSRNP1,CTSA,DLK1,DMBT1,DVL1,E2F4,EPB41L3,EPOR,F5,F8,FERMT3,FES,FGFR4,FLII,FLNB,FLT4,FOXE1,FOXH1,FOXN4,GLI1,GNAS,GPR126,GREM1,GRIP1,GSTM1,H19,HRH3,HS2ST1,HSF1,HSPA1A/HSPA1B,IL2RG,INPP5B,IRAK1,ITGB4,KCNAB2,KCNQ2…	127
Cancer	carcinoma	2.81E-05	AAK1,ABCC11,ACAN,ACIN1,ACSBG2,ADAM12,ADAMTS8,ADCY3,ADORA1,AMER1,ANK2,ANKLE1,ANKRD13D,ANO7,ANPEP,AP3D1,ARAP1,ARHGAP6,ARHGEF6,ARIH1,ARPC2,ARRDC1,ATG7,BAG1,BAK1,BAZ1B,BCR,BLM,BPI,BPIFC,BPNT1,C1S,C2CD3,C3orf62,CACHD1,CAD,CAMK1,CANX,CAPN5,CARD9,CBWD3/CBWD6,CCDC88B,CDH16,CDK5RAP2,CHAF1B,CHRNA1,CHRNA4,CLCN2,CLEC18B (includes others),CNOT3,COL16A1,CPT1C,CROCC,CSE1L,CTNNA1,CTSA,CTSC,CUBN,CUL1,DBX1,DDX55,D…	295
Cancer	solid tumor	3.26E-05	AAK1,ABCC11,ACAN,ACIN1,ACSBG2,ADAM12,ADAMTS8,ADCY3,ADORA1,AMER1,ANK2,ANKLE1,ANKRD13D,ANO7,ANPEP,AP3D1,ARAP1,ARHGAP6,ARHGEF6,ARIH1,ARPC2,ARRDC1,ATG7,BAG1,BAK1,BAZ1B,BCR,BLM,BPI,BPIFC,BPNT1,C1S,C2CD3,C3orf62,CACHD1,CAD,CAMK1,CANX,CAPN5,CARD9,CBWD3/CBWD6,CCDC88B,CDH16,CDK5RAP2,CHAF1B,CHRNA1,CHRNA4,CLCN2,CLEC18B (includes others),CNOT3,COL16A1,CPT1C,CROCC,CSE1L,CTNNA1,CTSA,CTSC,CUBN,CUL1,DBX1,DDX55,D…	297
Cellular Growth and Proliferation	formation of leukocytes	5.77E-05	ADAM12,DNM2,GREM1,IL2RG,LCP2,NFE2L2,PAX5,RELA,TAL1,VEGFA	10
Cellular Assembly and Organization	organization of cytoplasm	8.92E-05	ADAM12,ADCY3,ANPEP,ARAP1,ARHGAP44,ARHGAP6,ARHGEF6,ARPC2,ATG7,BCR,BLOC1S6,C2CD3,CAMK2A,CANX,CDK5RAP2,CHRNA1,CNTNAP1,CORO1A,CRHR1,CROCC,DKK3,DNM2,DVL1,E2F4,FERMT3,FES,FLII,FLNB,FLT4,FTCD,GNAS,GORASP1,GRK5,GSTM1,ITGB4,KPNA1,LAMB1,LCK,LCP2,LGALS8,LONP1,LOX,LZTS1,MYH10,MYO10,NDRG1,NPHS1,NRCAM,PAK4,PCNT,PEX5,PFN2,PICALM,PKM,PKP4,PLAU,PLXNB1,PXN,RAB33A,RIMS1,RUFY3,S100A1,SEC16B,SLIT1,SRC,SYNGAP1,TLN1,TP…	73
Cellular Function and Maintenance	organization of cytoplasm	8.92E-05	ADAM12,ADCY3,ANPEP,ARAP1,ARHGAP44,ARHGAP6,ARHGEF6,ARPC2,ATG7,BCR,BLOC1S6,C2CD3,CAMK2A,CANX,CDK5RAP2,CHRNA1,CNTNAP1,CORO1A,CRHR1,CROCC,DKK3,DNM2,DVL1,E2F4,FERMT3,FES,FLII,FLNB,FLT4,FTCD,GNAS,GORASP1,GRK5,GSTM1,ITGB4,KPNA1,LAMB1,LCK,LCP2,LGALS8,LONP1,LOX,LZTS1,MYH10,MYO10,NDRG1,NPHS1,NRCAM,PAK4,PCNT,PEX5,PFN2,PICALM,PKM,PKP4,PLAU,PLXNB1,PXN,RAB33A,RIMS1,RUFY3,S100A1,SEC16B,SLIT1,SRC,SYNGAP1,TLN1,TP…	73
Cellular Assembly and Organization	microtubule dynamics	1.10E-04	ADCY3,ANPEP,ARAP1,ARHGAP44,ARHGEF6,ARPC2,ATG7,BLOC1S6,C2CD3,CAMK2A,CANX,CDK5RAP2,CHRNA1,CNTNAP1,CORO1A,CRHR1,DKK3,DNM2,DVL1,E2F4,FERMT3,FES,FLT4,GNAS,GRK5,GSTM1,ITGB4,KPNA1,LAMB1,LCP2,LGALS8,LOX,LZTS1,MYH10,MYO10,NDRG1,NPHS1,NRCAM,PAK4,PCNT,PFN2,PICALM,PKM,PKP4,PLAU,PLXNB1,PXN,RAB33A,RIMS1,RUFY3,S100A1,SLIT1,SRC,SYNGAP1,TLN1,TPM3,TUBA8,VASP,VEGFA,ZFYVE27	60
Cellular Function and Maintenance	microtubule dynamics	1.10E-04	ADCY3,ANPEP,ARAP1,ARHGAP44,ARHGEF6,ARPC2,ATG7,BLOC1S6,C2CD3,CAMK2A,CANX,CDK5RAP2,CHRNA1,CNTNAP1,CORO1A,CRHR1,DKK3,DNM2,DVL1,E2F4,FERMT3,FES,FLT4,GNAS,GRK5,GSTM1,ITGB4,KPNA1,LAMB1,LCP2,LGALS8,LOX,LZTS1,MYH10,MYO10,NDRG1,NPHS1,NRCAM,PAK4,PCNT,PFN2,PICALM,PKM,PKP4,PLAU,PLXNB1,PXN,RAB33A,RIMS1,RUFY3,S100A1,SLIT1,SRC,SYNGAP1,TLN1,TPM3,TUBA8,VASP,VEGFA,ZFYVE27	60
Cellular Assembly and Organization	organization of cytoskeleton	1.15E-04	ADAM12,ADCY3,ANPEP,ARAP1,ARHGAP44,ARHGAP6,ARHGEF6,ARPC2,ATG7,BCR,BLOC1S6,C2CD3,CAMK2A,CANX,CDK5RAP2,CHRNA1,CNTNAP1,CORO1A,CRHR1,DKK3,DNM2,DVL1,E2F4,FERMT3,FES,FLII,FLNB,FLT4,FTCD,GNAS,GRK5,GSTM1,ITGB4,KPNA1,LAMB1,LCK,LCP2,LGALS8,LOX,LZTS1,MYH10,MYO10,NDRG1,NPHS1,NRCAM,PAK4,PCNT,PFN2,PICALM,PKM,PKP4,PLAU,PLXNB1,PXN,RAB33A,RIMS1,RUFY3,S100A1,SLIT1,SRC,SYNGAP1,TLN1,TPM3,TUBA8,VASP,VEGFA,ZAP70,ZFYVE27	68
Cellular Function and Maintenance	organization of cytoskeleton	1.15E-04	ADAM12,ADCY3,ANPEP,ARAP1,ARHGAP44,ARHGAP6,ARHGEF6,ARPC2,ATG7,BCR,BLOC1S6,C2CD3,CAMK2A,CANX,CDK5RAP2,CHRNA1,CNTNAP1,CORO1A,CRHR1,DKK3,DNM2,DVL1,E2F4,FERMT3,FES,FLII,FLNB,FLT4,FTCD,GNAS,GRK5,GSTM1,ITGB4,KPNA1,LAMB1,LCK,LCP2,LGALS8,LOX,LZTS1,MYH10,MYO10,NDRG1,NPHS1,NRCAM,PAK4,PCNT,PFN2,PICALM,PKM,PKP4,PLAU,PLXNB1,PXN,RAB33A,RIMS1,RUFY3,S100A1,SLIT1,SRC,SYNGAP1,TLN1,TPM3,TUBA8,VASP,VEGFA,ZAP70,ZFYVE27	68
Cancer	epithelial neoplasia	1.39E-04	AAK1,ABCC11,ACAN,ACIN1,ACSBG2,ADAM12,ADAMTS8,ADCY3,ADORA1,AMER1,ANK2,ANKLE1,ANKRD13D,ANO7,ANPEP,AP3D1,APOA2,ARAP1,ARHGAP6,ARHGEF6,ARIH1,ARPC2,ARRDC1,ATG7,BAG1,BAK1,BAZ1B,BCR,BLM,BPI,BPIFC,BPNT1,C1S,C2CD3,C3orf62,CACHD1,CAD,CAMK1,CANX,CAPN5,CARD9,CBWD3/CBWD6,CCDC88B,CDH16,CDK5RAP2,CHAF1B,CHRNA1,CHRNA4,CLCN2,CLEC18B (includes others),CNOT3,COL16A1,CPT1C,CROCC,CSE1L,CTNNA1,CTSA,CTSC,CUBN,CUL1,DBX1,D…	299
Cellular Assembly and Organization	orientation of microtubule organizing centers	1.61E-04	DVL1,FMNL1,HLA-G,LCP2,PXN,ZAP70	6
Cell Morphology	orientation of microtubule organizing centers	1.61E-04	DVL1,FMNL1,HLA-G,LCP2,PXN,ZAP70	6
Developmental Disorder	hypoplasia of organ	1.85E-04	ACVR2B,AMER1,BAG1,CRHR1,CUL1,DFFB,E2F4,EPOR,FES,HS6ST2,IL2RG,LCK,LCP2,LOX,NKX3-1,PAX8,PBX3,PKD1,PTPRS,RIC8A,SRC,TK1,VEGFA,WNT11	24
Amino Acid Metabolism	modification of glutamine	2.12E-04	GLS,GLUL,TGM1	3
Post-Translational Modification	modification of glutamine	2.12E-04	GLS,GLUL,TGM1	3
Small Molecule Biochemistry	modification of glutamine	2.12E-04	GLS,GLUL,TGM1	3
Organismal Survival	neonatal death	2.15E-04	ADAM12,AMER1,ATG7,ATG9A,BAK1,BCR,CCDC47,CHRNA1,DLK1,DVL1,F5,GLI1,HS2ST1,ITGB4,KCNQ2,KDM5A,MAPK8IP3,MYH10,NEK8,PBX3,PKD1,PTPRS,RELA,RIMS1,SAFB,SLC27A4,SRC,TGM1,TK1,VEGFA,WNT11	31
Cellular Assembly and Organization	formation of cellular protrusions	3.34E-04	ADCY3,ANPEP,ARAP1,ARHGEF6,ARPC2,ATG7,BLOC1S6,C2CD3,CAMK2A,CHRNA1,CNTNAP1,CRHR1,DKK3,DNM2,DVL1,E2F4,FERMT3,ITGB4,LAMB1,LCP2,LGALS8,LOX,LZTS1,MYH10,MYO10,NPHS1,NRCAM,PAK4,PCNT,PFN2,PICALM,PKP4,PLAU,PLXNB1,PXN,RAB33A,RIMS1,RUFY3,SLIT1,SRC,SYNGAP1,TPM3,VASP,VEGFA,ZFYVE27	45
Cellular Function and Maintenance	formation of cellular protrusions	3.34E-04	ADCY3,ANPEP,ARAP1,ARHGEF6,ARPC2,ATG7,BLOC1S6,C2CD3,CAMK2A,CHRNA1,CNTNAP1,CRHR1,DKK3,DNM2,DVL1,E2F4,FERMT3,ITGB4,LAMB1,LCP2,LGALS8,LOX,LZTS1,MYH10,MYO10,NPHS1,NRCAM,PAK4,PCNT,PFN2,PICALM,PKP4,PLAU,PLXNB1,PXN,RAB33A,RIMS1,RUFY3,SLIT1,SRC,SYNGAP1,TPM3,VASP,VEGFA,ZFYVE27	45
Cell Morphology	formation of cellular protrusions	3.34E-04	ADCY3,ANPEP,ARAP1,ARHGEF6,ARPC2,ATG7,BLOC1S6,C2CD3,CAMK2A,CHRNA1,CNTNAP1,CRHR1,DKK3,DNM2,DVL1,E2F4,FERMT3,ITGB4,LAMB1,LCP2,LGALS8,LOX,LZTS1,MYH10,MYO10,NPHS1,NRCAM,PAK4,PCNT,PFN2,PICALM,PKP4,PLAU,PLXNB1,PXN,RAB33A,RIMS1,RUFY3,SLIT1,SRC,SYNGAP1,TPM3,VASP,VEGFA,ZFYVE27	45
Cancer	breast cancer	3.38E-04	ABCC11,ADAM12,ADAMTS8,ADCY3,ANKLE1,CLEC18B (includes others),CNOT3,CROCC,CSE1L,CTSC,E2F4,EPOR,F8,FBN3,FGFR4,FLNB,FLT4,GLI1,GLUL,GNAS,GPR126,GRB7,GSTM1,GSTM4,H19,HELZ2,HIVEP3,HRH3,IGSF8,ITGAX,ITGBL1,KHSRP,KRTAP5-3/KRTAP5-5,LAMB1,LCK,LGALS8,LMNA,LONP1,MAGED2,MED12,MICALL2,MMP28,MYBBP1A,MYBPC3,MYH10,MYLK,NBEAL2,NFE2L2,OBSCN,PGAP3,PKM,PLAU,POLR2A,POTEM (includes others),PPP6R1,PXDN,PXN,RAI1,RRP12,SLC…	73
Organismal Injury and Abnormalities	breast cancer	3.38E-04	ABCC11,ADAM12,ADAMTS8,ADCY3,ANKLE1,CLEC18B (includes others),CNOT3,CROCC,CSE1L,CTSC,E2F4,EPOR,F8,FBN3,FGFR4,FLNB,FLT4,GLI1,GLUL,GNAS,GPR126,GRB7,GSTM1,GSTM4,H19,HELZ2,HIVEP3,HRH3,IGSF8,ITGAX,ITGBL1,KHSRP,KRTAP5-3/KRTAP5-5,LAMB1,LCK,LGALS8,LMNA,LONP1,MAGED2,MED12,MICALL2,MMP28,MYBBP1A,MYBPC3,MYH10,MYLK,NBEAL2,NFE2L2,OBSCN,PGAP3,PKM,PLAU,POLR2A,POTEM (includes others),PPP6R1,PXDN,PXN,RAI1,RRP12,SLC…	73
Reproductive System Disease	breast cancer	3.38E-04	ABCC11,ADAM12,ADAMTS8,ADCY3,ANKLE1,CLEC18B (includes others),CNOT3,CROCC,CSE1L,CTSC,E2F4,EPOR,F8,FBN3,FGFR4,FLNB,FLT4,GLI1,GLUL,GNAS,GPR126,GRB7,GSTM1,GSTM4,H19,HELZ2,HIVEP3,HRH3,IGSF8,ITGAX,ITGBL1,KHSRP,KRTAP5-3/KRTAP5-5,LAMB1,LCK,LGALS8,LMNA,LONP1,MAGED2,MED12,MICALL2,MMP28,MYBBP1A,MYBPC3,MYH10,MYLK,NBEAL2,NFE2L2,OBSCN,PGAP3,PKM,PLAU,POLR2A,POTEM (includes others),PPP6R1,PXDN,PXN,RAI1,RRP12,SLC…	73
Cellular Growth and Proliferation	formation of blood cells	3.44E-04	ADAM12,DNM2,EPOR,GREM1,IL2RG,LCP2,NFE2L2,PAX5,RELA,TAL1,VEGFA	11
Cellular Movement	migration of B-lymphocyte derived cell lines	3.62E-04	RAPGEF1,SRC,VEGFA,ZAP70	4
Hematological System Development and Function	migration of B-lymphocyte derived cell lines	3.62E-04	RAPGEF1,SRC,VEGFA,ZAP70	4
Immune Cell Trafficking	migration of B-lymphocyte derived cell lines	3.62E-04	RAPGEF1,SRC,VEGFA,ZAP70	4
Behavior	self-administration	3.62E-04	CAMK2A,CHRNA4,CRHR1,SRC	4
Organ Morphology	morphology of kidney	4.05E-04	ACE2,ACVR2B,AMER1,BCR,GREM1,GRIP1,HS2ST1,LAMB1,LIPA,MYO1E,NEK8,NPHS1,PEX5,PKD1,PLXNB1,TK1,TRPV1,VEGFA,WNT11	19
Organismal Development	morphology of kidney	4.05E-04	ACE2,ACVR2B,AMER1,BCR,GREM1,GRIP1,HS2ST1,LAMB1,LIPA,MYO1E,NEK8,NPHS1,PEX5,PKD1,PLXNB1,TK1,TRPV1,VEGFA,WNT11	19
Renal and Urological System Development and Function	morphology of kidney	4.05E-04	ACE2,ACVR2B,AMER1,BCR,GREM1,GRIP1,HS2ST1,LAMB1,LIPA,MYO1E,NEK8,NPHS1,PEX5,PKD1,PLXNB1,TK1,TRPV1,VEGFA,WNT11	19
Cellular Assembly and Organization	association of vesicles	4.15E-04	DNM2,GRK5,SYN2	3
Cellular Movement	migration of hybrid cells	4.15E-04	LCK,VEGFA,ZAP70	3
Cellular Growth and Proliferation	colony formation of tumor cell lines	4.42E-04	ATG7,DROSHA,DVL1,DYRK1B,EPB41L3,GRB7,HSPA1A/HSPA1B,ITGB4,LOX,LZTS1,NDRG1,PDLIM2,PLAU,PTPRS,RELA,S100A1,SFN,SRC,VEGFA	19
Cell Death and Survival	cytotoxicity of cytotoxic T cells	4.58E-04	HLA-E,HLA-G,HSPA1A/HSPA1B,ULBP1,ULBP2,ULBP3	6
Cellular Compromise	cytotoxicity of cytotoxic T cells	4.58E-04	HLA-E,HLA-G,HSPA1A/HSPA1B,ULBP1,ULBP2,ULBP3	6
Renal and Urological System Development and Function	morphology of Urinary system	4.64E-04	ACE2,ACVR2B,AMER1,BCR,GREM1,GRIP1,HS2ST1,LAMB1,LIPA,MYO1E,NEK8,NPHS1,PEX5,PKD1,PLXNB1,PTPRS,TK1,TRPV1,VEGFA,WNT11	20
Cancer	mammary tumor	5.44E-04	ABCC11,ADAM12,ADAMTS8,ADCY3,ANKLE1,BAG1,CLEC18B (includes others),CNOT3,CROCC,CSE1L,CTSC,E2F4,EPOR,F8,FBN3,FGFR4,FLNB,FLT4,GLI1,GLUL,GNAS,GPR126,GRB7,GSTM1,GSTM4,H19,HELZ2,HIVEP3,HRH3,IGSF8,ITGAX,ITGBL1,KHSRP,KRTAP5-3/KRTAP5-5,LAMB1,LCK,LGALS8,LMNA,LONP1,MAGED2,MED12,MICALL2,MMP28,MYBBP1A,MYBPC3,MYH10,MYLK,NBEAL2,NELFE,NFE2L2,OBSCN,PGAP3,PKM,PLAU,POLR2A,POTEM (includes others),PPP6R1,PXDN,PXN,RAI…	76
Organismal Injury and Abnormalities	mammary tumor	5.44E-04	ABCC11,ADAM12,ADAMTS8,ADCY3,ANKLE1,BAG1,CLEC18B (includes others),CNOT3,CROCC,CSE1L,CTSC,E2F4,EPOR,F8,FBN3,FGFR4,FLNB,FLT4,GLI1,GLUL,GNAS,GPR126,GRB7,GSTM1,GSTM4,H19,HELZ2,HIVEP3,HRH3,IGSF8,ITGAX,ITGBL1,KHSRP,KRTAP5-3/KRTAP5-5,LAMB1,LCK,LGALS8,LMNA,LONP1,MAGED2,MED12,MICALL2,MMP28,MYBBP1A,MYBPC3,MYH10,MYLK,NBEAL2,NELFE,NFE2L2,OBSCN,PGAP3,PKM,PLAU,POLR2A,POTEM (includes others),PPP6R1,PXDN,PXN,RAI…	76
Reproductive System Disease	mammary tumor	5.44E-04	ABCC11,ADAM12,ADAMTS8,ADCY3,ANKLE1,BAG1,CLEC18B (includes others),CNOT3,CROCC,CSE1L,CTSC,E2F4,EPOR,F8,FBN3,FGFR4,FLNB,FLT4,GLI1,GLUL,GNAS,GPR126,GRB7,GSTM1,GSTM4,H19,HELZ2,HIVEP3,HRH3,IGSF8,ITGAX,ITGBL1,KHSRP,KRTAP5-3/KRTAP5-5,LAMB1,LCK,LGALS8,LMNA,LONP1,MAGED2,MED12,MICALL2,MMP28,MYBBP1A,MYBPC3,MYH10,MYLK,NBEAL2,NELFE,NFE2L2,OBSCN,PGAP3,PKM,PLAU,POLR2A,POTEM (includes others),PPP6R1,PXDN,PXN,RAI…	76
Cell-To-Cell Signaling and Interaction	binding of cells	5.46E-04	APOA2,BCR,BPI,CHRNA4,CNTNAP1,F5,F8,FERMT3,GNAS,IL2RG,ITGAX,ITGB4,LCK,LCP2,LOX,MRC2,NFE2L2,PCSK9,PDLIM2,PLAU,PRMT5,RAPGEF1,RELA,SRC,STAB1,TLN1,ULBP1,ULBP2,ULBP3,VASP,VEGFA	31
Cancer	adenocarcinoma	5.73E-04	AAK1,ABCC11,ACAN,ACIN1,ACSBG2,ADORA1,AMER1,ANK2,ANKRD13D,ANO7,ANPEP,AP3D1,ARHGAP6,ARHGEF6,ARIH1,ARPC2,ARRDC1,BAG1,BAZ1B,BCR,BLM,BPI,BPIFC,BPNT1,C1S,C2CD3,C3orf62,CACHD1,CAMK1,CAPN5,CBWD3/CBWD6,CCDC88B,CDK5RAP2,CHAF1B,CHRNA1,CHRNA4,CLEC18B (includes others),CNOT3,COL16A1,CPT1C,CROCC,CSE1L,CTNNA1,CTSA,CTSC,CUBN,DBX1,DDX55,DLK1,DMBT1,DNAH17,DNAH3,DPP9,DQX1,DROSHA,DRP2,DYRK1B,DYRK4,E2F4,EPB41L3,EPHA1…	242
Organismal Development	abnormal morphology of abdomen	5.98E-04	ACE2,ACVR2B,AMER1,BAK1,BCR,BPNT1,CRHR1,CTSA,DLK1,E2F4,ENTPD5,EPOR,FES,GIT2,IL2RG,KIF26A,KPNA1,LAMB1,LCK,LCP2,LIPA,LMNA,MAPK8IP2,MYH10,MYO1E,NBEAL2,NEK8,NFE2L2,NPHS1,PAX8,PDZK1,PEX5,PICALM,PKD1,PLAU,PLXNB1,RELA,SAFB,SFN,SLC4A1,SRC,SYCP1,TK1,TRPV1,VEGFA,WNT11,ZAP70,ZC3HC1	48
Infectious Disease	Viral Infection	6.92E-04	ACAN,ACE2,ADORA1,AGAP2,ANPEP,AP2M1,AP3D1,ARRDC1,ATG16L2,ATG7,BAK1,BCR,BPI,C1S,CAD,CAMK1,CGREF1,CHRNA4,CLSTN3,COPZ1,CROCC,CSE1L,DCP2,DDX55,DMBT1,DNM2,DROSHA,DUSP12,DVL1,EPOR,F5,F8,FERMT3,FGFR4,FLII,GLUL,GORASP1,GRK5,HID1,HLA-E,HNRNPH1,HSF1,HSPA9,IL2RG,KHSRP,LCK,LCP2,LMNA,LONP1,MAPK8IP2,NBEAL2,NEK8,PGRMC2,PICALM,PKD1,PLAU,POLA2,POLR2A,POU1F1,PPP1R12C,PRMT3,PRPF8,RAB6B,RAPGEF1,RBM19,RELA,RNF216,S100…	85
Cell Death and Survival	cell viability of cervical cancer cell lines	7.63E-04	ACER2,ACVR2B,BAG1,CDK11A/CDK11B,CLK3,DUSP12,DYRK1B,FANCA,INPP5B,LATS2,LCK,MTMR6,NEK8,PPFIA3,RAD52,SYMPK	16
Hematological Disease	activated protein C resistance	7.90E-04	F5,F8	2
Cellular Assembly and Organization	association of phospholipid vesicles	7.90E-04	DNM2,GRK5	2
Cell Morphology	binucleation of fibroblasts	7.90E-04	LMNA,PCNT	2
Cellular Compromise	binucleation of fibroblasts	7.90E-04	LMNA,PCNT	2
Organismal Injury and Abnormalities	edema of liver	7.90E-04	TRPV1,VEGFA	2
Gastrointestinal Disease	edema of liver	7.90E-04	TRPV1,VEGFA	2
Hepatic System Disease	edema of liver	7.90E-04	TRPV1,VEGFA	2
Small Molecule Biochemistry	incorporation of lignoceric acid	7.90E-04	SLC27A1,SLC27A4	2
Lipid Metabolism	incorporation of lignoceric acid	7.90E-04	SLC27A1,SLC27A4	2
Organismal Injury and Abnormalities	injury of striatum	7.90E-04	NFE2L2,NMNAT1	2
Neurological Disease	injury of striatum	7.90E-04	NFE2L2,NMNAT1	2
Tissue Morphology	injury of striatum	7.90E-04	NFE2L2,NMNAT1	2
Small Molecule Biochemistry	release of neurotransmitter	8.10E-04	ADORA1,ATG7,CHRNA4,CRHR1,DVL1,GLUL,HRH3,KCNQ2,RIMS1,SRC,SYN2,SYT2,TRPV1	13
Cell-To-Cell Signaling and Interaction	release of neurotransmitter	8.10E-04	ADORA1,ATG7,CHRNA4,CRHR1,DVL1,GLUL,HRH3,KCNQ2,RIMS1,SRC,SYN2,SYT2,TRPV1	13
Molecular Transport	release of neurotransmitter	8.10E-04	ADORA1,ATG7,CHRNA4,CRHR1,DVL1,GLUL,HRH3,KCNQ2,RIMS1,SRC,SYN2,SYT2,TRPV1	13
Cellular Growth and Proliferation	colony formation of cells	8.31E-04	ATG7,BAG1,BCR,DROSHA,DVL1,DYRK1B,EPB41L3,EPOR,FANCA,GLI1,GRB7,HSPA1A/HSPA1B,ITGB4,LOX,LZTS1,MCF2L,NDRG1,PBXIP1,PDLIM2,PLAU,PPP1R12C,PTPRS,RAPGEF1,RELA,S100A1,SFN,SRC,TAL1,TPM3,VEGFA	30
Cellular Movement	migration of breast cell lines	8.45E-04	LOX,MYH10,PDLIM2,PXN,RELA,SRC,TNS3	7
Reproductive System Development and Function	migration of breast cell lines	8.45E-04	LOX,MYH10,PDLIM2,PXN,RELA,SRC,TNS3	7
Cellular Assembly and Organization	reorientation of microtubule organizing centers	8.61E-04	DVL1,FMNL1,PXN,ZAP70	4
Cell Morphology	reorientation of microtubule organizing centers	8.61E-04	DVL1,FMNL1,PXN,ZAP70	4
Cancer	Philadelphia-positive acute lymphoblastic leukemia	1.10E-03	BCR,LCK,PAX5,SRC	4
Hematological Disease	Philadelphia-positive acute lymphoblastic leukemia	1.10E-03	BCR,LCK,PAX5,SRC	4
Immunological Disease	Philadelphia-positive acute lymphoblastic leukemia	1.10E-03	BCR,LCK,PAX5,SRC	4
Cell Morphology	abnormal morphology of proerythroblasts	1.10E-03	BLM,E2F4,IL2RG,SLC4A1	4
Hematological System Development and Function	abnormal morphology of proerythroblasts	1.10E-03	BLM,E2F4,IL2RG,SLC4A1	4
Tissue Morphology	abnormal morphology of proerythroblasts	1.10E-03	BLM,E2F4,IL2RG,SLC4A1	4
Cardiovascular System Development and Function	abnormal morphology of proerythroblasts	1.10E-03	BLM,E2F4,IL2RG,SLC4A1	4
Hematopoiesis	abnormal morphology of proerythroblasts	1.10E-03	BLM,E2F4,IL2RG,SLC4A1	4
Amino Acid Metabolism	methylation of basic amino acid	1.12E-03	PRMT3,PRMT5,RELA	3
Post-Translational Modification	methylation of basic amino acid	1.12E-03	PRMT3,PRMT5,RELA	3
Small Molecule Biochemistry	methylation of basic amino acid	1.12E-03	PRMT3,PRMT5,RELA	3
Cellular Function and Maintenance	differentiation of thymocytes	1.16E-03	CHRD,IL2RG,LCK,LCP2,LONP1,PICALM,ZAP70	7
Hematological System Development and Function	differentiation of thymocytes	1.16E-03	CHRD,IL2RG,LCK,LCP2,LONP1,PICALM,ZAP70	7
Hematopoiesis	differentiation of thymocytes	1.16E-03	CHRD,IL2RG,LCK,LCP2,LONP1,PICALM,ZAP70	7
Cell-mediated Immune Response	differentiation of thymocytes	1.16E-03	CHRD,IL2RG,LCK,LCP2,LONP1,PICALM,ZAP70	7
Cellular Development	differentiation of thymocytes	1.16E-03	CHRD,IL2RG,LCK,LCP2,LONP1,PICALM,ZAP70	7
Lymphoid Tissue Structure and Development	differentiation of thymocytes	1.16E-03	CHRD,IL2RG,LCK,LCP2,LONP1,PICALM,ZAP70	7
Cellular Movement	cell movement of breast cancer cell lines	1.25E-03	CSE1L,DROSHA,EPOR,GLI1,GPER1,LCK,MCF2L,NDRG1,PDLIM2,PLAU,RELA,S100A1,SFN,SPHK2,SRC,VASP,VEGFA,WNT11	18
Cellular Movement	migration of breast cancer cell lines	1.31E-03	CSE1L,DROSHA,EPOR,GLI1,GPER1,MCF2L,NDRG1,PDLIM2,PLAU,RELA,SFN,SPHK2,SRC,VASP,VEGFA,WNT11	16
Cellular Growth and Proliferation	colony formation	1.40E-03	ATG7,BAG1,BCR,DROSHA,DVL1,DYRK1B,EPB41L3,EPOR,FANCA,GLI1,GRB7,HSPA1A/HSPA1B,ITGB4,LOX,LZTS1,MCF2L,NDRG1,PBXIP1,PDLIM2,PLAU,PPP1R12C,PTPRS,PXN,RAPGEF1,RELA,S100A1,SFN,SRC,TAL1,TPM3,VEGFA	31
Cancer	breast or ovarian cancer	1.43E-03	ABCC11,ADAM12,ADAMTS8,ADCY3,ANKLE1,BCR,C2CD3,CAD,CLEC18B (includes others),CNOT3,CROCC,CSE1L,CTSC,E2F4,EPOR,F8,FBN3,FGFR4,FLII,FLNB,FLT4,GLI1,GLUL,GNAS,GPR126,GRB7,GSTM1,GSTM4,H19,HELZ2,HIVEP3,HRH3,IGSF8,ITGAX,ITGBL1,KHSRP,KRTAP5-3/KRTAP5-5,LAMB1,LCK,LGALS8,LMNA,LONP1,MAGED2,MAOB,MED12,MICALL2,MMP28,MSLN,MYBBP1A,MYBPC3,MYH10,MYLK,NBEAL2,NFE2L2,OBSCN,PAX8,PGAP3,PKM,PLAU,POLR2A,POTEM (includes othe…	81
Cancer	renal cancer	1.46E-03	AMER1,BAG1,CDH16,CLCNKB,FGFR4,FLT4,GRB7,GSTM1,H19,HILPDA,HNRNPH1,HSF1,IL2RG,KHSRP,LCK,PIP4K2A,RELA,S100A1,SIGLEC1,SLC4A1,SNRNP200,TUBA8,VEGFA	23
Organismal Injury and Abnormalities	renal cancer	1.46E-03	AMER1,BAG1,CDH16,CLCNKB,FGFR4,FLT4,GRB7,GSTM1,H19,HILPDA,HNRNPH1,HSF1,IL2RG,KHSRP,LCK,PIP4K2A,RELA,S100A1,SIGLEC1,SLC4A1,SNRNP200,TUBA8,VEGFA	23
Renal and Urological Disease	renal cancer	1.46E-03	AMER1,BAG1,CDH16,CLCNKB,FGFR4,FLT4,GRB7,GSTM1,H19,HILPDA,HNRNPH1,HSF1,IL2RG,KHSRP,LCK,PIP4K2A,RELA,S100A1,SIGLEC1,SLC4A1,SNRNP200,TUBA8,VEGFA	23
Organismal Development	lung development	1.57E-03	ACVR2B,CLCN2,CRHR1,FGFR4,GLI1,GREM1,LIPA,LOX,MAPK8IP3,NFE2L2,PKD1,PTPRS,RQCD1,SAFB,SLC27A4,SP3,STRA6,TK1,TNS3,VEGFA	20
Embryonic Development	lung development	1.57E-03	ACVR2B,CLCN2,CRHR1,FGFR4,GLI1,GREM1,LIPA,LOX,MAPK8IP3,NFE2L2,PKD1,PTPRS,RQCD1,SAFB,SLC27A4,SP3,STRA6,TK1,TNS3,VEGFA	20
Organ Development	lung development	1.57E-03	ACVR2B,CLCN2,CRHR1,FGFR4,GLI1,GREM1,LIPA,LOX,MAPK8IP3,NFE2L2,PKD1,PTPRS,RQCD1,SAFB,SLC27A4,SP3,STRA6,TK1,TNS3,VEGFA	20
Respiratory System Development and Function	lung development	1.57E-03	ACVR2B,CLCN2,CRHR1,FGFR4,GLI1,GREM1,LIPA,LOX,MAPK8IP3,NFE2L2,PKD1,PTPRS,RQCD1,SAFB,SLC27A4,SP3,STRA6,TK1,TNS3,VEGFA	20
Tissue Development	lung development	1.57E-03	ACVR2B,CLCN2,CRHR1,FGFR4,GLI1,GREM1,LIPA,LOX,MAPK8IP3,NFE2L2,PKD1,PTPRS,RQCD1,SAFB,SLC27A4,SP3,STRA6,TK1,TNS3,VEGFA	20
Cell Morphology	abnormal morphology of neurons	1.59E-03	CAMK2A,CHRNA1,CLCN2,CLCN6,CNTNAP1,DVL1,EPB41L3,FOXN4,GLI1,GPR126,KIF26A,LMNA,MAPK8IP2,MAPK8IP3,MYH10,NFE2L2,NRCAM,PAK4,PAX8,PTPRS,SLC26A5,SYN2,SYNGAP1,VEGFA	24
Tissue Morphology	abnormal morphology of neurons	1.59E-03	CAMK2A,CHRNA1,CLCN2,CLCN6,CNTNAP1,DVL1,EPB41L3,FOXN4,GLI1,GPR126,KIF26A,LMNA,MAPK8IP2,MAPK8IP3,MYH10,NFE2L2,NRCAM,PAK4,PAX8,PTPRS,SLC26A5,SYN2,SYNGAP1,VEGFA	24
Nervous System Development and Function	abnormal morphology of neurons	1.59E-03	CAMK2A,CHRNA1,CLCN2,CLCN6,CNTNAP1,DVL1,EPB41L3,FOXN4,GLI1,GPR126,KIF26A,LMNA,MAPK8IP2,MAPK8IP3,MYH10,NFE2L2,NRCAM,PAK4,PAX8,PTPRS,SLC26A5,SYN2,SYNGAP1,VEGFA	24
Respiratory System Development and Function	abnormal morphology of respiratory system	1.59E-03	ACVR2B,COL11A2,COL6A1,CRHR1,E2F4,FES,FGFR4,GLI1,ITGB4,LIPA,LOX,MAPK8IP3,NFE2L2,PBX3,PKD1,PLAU,PTPRS,RAI1,SLC27A4,TK1,VEGFA	21
Cell-To-Cell Signaling and Interaction	conduction of cells	1.64E-03	CNTNAP1,KCNAB2,VEGFA	3
Cellular Assembly and Organization	formation of actin filaments	1.70E-03	ADORA1,ARAP1,ARHGAP6,ARPC2,CNTNAP1,CORO1A,INPP5B,MCF2L,MYLK,NPHS1,PAK4,PLXNB1,PXN,SH3PXD2A,SRC,TNS3,VASP,VEGFA,ZYX	19
Cellular Function and Maintenance	formation of actin filaments	1.70E-03	ADORA1,ARAP1,ARHGAP6,ARPC2,CNTNAP1,CORO1A,INPP5B,MCF2L,MYLK,NPHS1,PAK4,PLXNB1,PXN,SH3PXD2A,SRC,TNS3,VASP,VEGFA,ZYX	19
Tissue Development	formation of actin filaments	1.70E-03	ADORA1,ARAP1,ARHGAP6,ARPC2,CNTNAP1,CORO1A,INPP5B,MCF2L,MYLK,NPHS1,PAK4,PLXNB1,PXN,SH3PXD2A,SRC,TNS3,VASP,VEGFA,ZYX	19
Cellular Movement	homing of fibroblast cell lines	1.71E-03	ARPC2,LOX,PXN,SRC	4
Connective Tissue Development and Function	homing of fibroblast cell lines	1.71E-03	ARPC2,LOX,PXN,SRC	4
Neurological Disease	hereditary motor and sensory neuropathy	1.83E-03	C10orf2,DNM2,KIAA0196,LMNA,NDRG1,PLEKHG5,SH3TC2,ZFYVE27	8
Hereditary Disorder	hereditary motor and sensory neuropathy	1.83E-03	C10orf2,DNM2,KIAA0196,LMNA,NDRG1,PLEKHG5,SH3TC2,ZFYVE27	8
Cellular Compromise	disassembly of focal adhesions	1.86E-03	AP2M1,DNM2,PXN,SRC,TLN1	5
Cell-To-Cell Signaling and Interaction	disassembly of focal adhesions	1.86E-03	AP2M1,DNM2,PXN,SRC,TLN1	5
Tissue Development	disassembly of focal adhesions	1.86E-03	AP2M1,DNM2,PXN,SRC,TLN1	5
Infectious Disease	replication of Influenza A virus	1.86E-03	ANPEP,AP2M1,BAK1,CAD,CLSTN3,CSE1L,FERMT3,FGFR4,GRK5,LONP1,NEK8,PKD1,PLAU,POLR2A,PRPF8,RAB6B,RELA,SAFB,STAB1,TRERF1	20
Infectious Disease	infection of cells	1.87E-03	AGAP2,AP2M1,ATG16L2,ATG7,BCR,C1S,CAD,CAMK1,CGREF1,COPZ1,CROCC,DCP2,DDX55,DNM2,DUSP12,DVL1,EPOR,FLII,GORASP1,HID1,HNRNPH1,HSPA9,LCP2,MAPK8IP2,NBEAL2,PGRMC2,PICALM,POLR2A,POU1F1,PPP1R12C,PRPF8,RAPGEF1,RBM19,RELA,RNF216,S100A1,SIGLEC1,STAB1,TNFRSF14,TUBA8,UTP6,UTY,VPRBP,WDTC1,ZNF417/ZNF587,ZYX	46
Organismal Survival	perinatal death	1.87E-03	ACVR2B,ADAM12,AMER1,APLP1,ATG7,ATG9A,BAK1,BCR,CCDC47,CHRNA1,DLK1,DVL1,F5,GLI1,H19,HS2ST1,ITGB4,KCNQ2,KDM5A,LCP2,LOX,MAPK8IP3,MYH10,NEK8,PBX3,PKD1,PTPRS,RELA,RIMS1,SAFB,SLC27A4,SRC,TGM1,TK1,VEGFA,WNT11	36
Renal and Urological System Development and Function	adhesion of kidney cell lines	1.94E-03	CTNNA1,DVL1,PKD1,PLAU,PLXNB1,SRC	6
Cell-To-Cell Signaling and Interaction	adhesion of kidney cell lines	1.94E-03	CTNNA1,DVL1,PKD1,PLAU,PLXNB1,SRC	6
Tissue Development	adhesion of kidney cell lines	1.94E-03	CTNNA1,DVL1,PKD1,PLAU,PLXNB1,SRC	6
Cellular Growth and Proliferation	formation of phagocytes	1.94E-03	ADAM12,DNM2,GREM1,NFE2L2,RELA,VEGFA	6
Inflammatory Response	formation of phagocytes	1.94E-03	ADAM12,DNM2,GREM1,NFE2L2,RELA,VEGFA	6
Tissue Morphology	thickness of epithelial tissue	2.10E-03	ACE2,HSF1,MYO1E,PKN1	4
Cell Morphology	morphology of erythroid progenitor cells	2.14E-03	BLM,E2F4,EPOR,IL2RG,SLC4A1	5
Hematological System Development and Function	morphology of erythroid progenitor cells	2.14E-03	BLM,E2F4,EPOR,IL2RG,SLC4A1	5
Tissue Morphology	morphology of erythroid progenitor cells	2.14E-03	BLM,E2F4,EPOR,IL2RG,SLC4A1	5
Cardiovascular System Development and Function	morphology of erythroid progenitor cells	2.14E-03	BLM,E2F4,EPOR,IL2RG,SLC4A1	5
Hematopoiesis	morphology of erythroid progenitor cells	2.14E-03	BLM,E2F4,EPOR,IL2RG,SLC4A1	5
Infectious Disease	HIV infection	2.16E-03	ADORA1,AGAP2,AP2M1,ATG16L2,ATG7,BCR,C1S,CAD,CGREF1,CHRNA4,DCP2,DDX55,DNM2,DUSP12,DVL1,EPOR,FLII,HID1,HNRNPH1,IL2RG,LCP2,NBEAL2,PGRMC2,POLR2A,POU1F1,PPP1R12C,PRPF8,RAPGEF1,RBM19,RELA,RNF216,S100A1,SIGLEC1,STAB1,TRPV1,TUBA8,UTY,VPRBP,WDTC1,ZNF417/ZNF587,ZYX	41
Organ Morphology	abnormal morphology of left ventricle	2.31E-03	ACE2,ADAM12,BAZ1B,FOXH1,LMNA,MYBPC3,MYH10,SLC4A1	8
Organismal Development	abnormal morphology of left ventricle	2.31E-03	ACE2,ADAM12,BAZ1B,FOXH1,LMNA,MYBPC3,MYH10,SLC4A1	8
Cardiovascular System Development and Function	abnormal morphology of left ventricle	2.31E-03	ACE2,ADAM12,BAZ1B,FOXH1,LMNA,MYBPC3,MYH10,SLC4A1	8
Renal and Urological System Development and Function	adhesion of kidney cells	2.31E-03	CTNNA1,DVL1,LOX,NPHS1,PKD1,PLAU,PLXNB1,SRC	8
Cell-To-Cell Signaling and Interaction	adhesion of kidney cells	2.31E-03	CTNNA1,DVL1,LOX,NPHS1,PKD1,PLAU,PLXNB1,SRC	8
Tissue Development	adhesion of kidney cells	2.31E-03	CTNNA1,DVL1,LOX,NPHS1,PKD1,PLAU,PLXNB1,SRC	8
Cell-To-Cell Signaling and Interaction	adhesion of muscle precursor cells	2.33E-03	ADAM12,PLAU	2
Tissue Development	adhesion of muscle precursor cells	2.33E-03	ADAM12,PLAU	2
Skeletal and Muscular System Development and Function	adhesion of muscle precursor cells	2.33E-03	ADAM12,PLAU	2
Cellular Assembly and Organization	binding of filament barbed ends	2.33E-03	FMNL1,VASP	2
Cellular Growth and Proliferation	contact growth inhibition of T lymphocytes	2.33E-03	LCK,ZAP70	2
Cellular Function and Maintenance	contact growth inhibition of T lymphocytes	2.33E-03	LCK,ZAP70	2
Hematological System Development and Function	contact growth inhibition of T lymphocytes	2.33E-03	LCK,ZAP70	2
Cell-To-Cell Signaling and Interaction	contact growth inhibition of T lymphocytes	2.33E-03	LCK,ZAP70	2
Cell-mediated Immune Response	contact growth inhibition of T lymphocytes	2.33E-03	LCK,ZAP70	2
Cell Cycle	contact growth inhibition of T lymphocytes	2.33E-03	LCK,ZAP70	2
Amino Acid Metabolism	conversion of glutamine	2.33E-03	GLS,GLUL	2
Post-Translational Modification	conversion of glutamine	2.33E-03	GLS,GLUL	2
Small Molecule Biochemistry	conversion of glutamine	2.33E-03	GLS,GLUL	2
Cellular Movement	delay in cytokinesis of tumor cell lines	2.33E-03	LMNA,MYH14	2
Cell Cycle	delay in cytokinesis of tumor cell lines	2.33E-03	LMNA,MYH14	2
Neurological Disease	hypermyelination	2.33E-03	CADM4,EPB41L3	2
Dermatological Diseases and Conditions	lethal restrictive dermopathy	2.33E-03	LMNA,SLC27A4	2
Skeletal and Muscular Disorders	lethal restrictive dermopathy	2.33E-03	LMNA,SLC27A4	2
Cellular Growth and Proliferation	outgrowth of leukemia cell lines	2.33E-03	BCR,FES	2
Cellular Development	outgrowth of leukemia cell lines	2.33E-03	BCR,FES	2
Small Molecule Biochemistry	overflow of norepinephrine	2.33E-03	ADORA1,HRH3	2
Cell-To-Cell Signaling and Interaction	overflow of norepinephrine	2.33E-03	ADORA1,HRH3	2
Molecular Transport	overflow of norepinephrine	2.33E-03	ADORA1,HRH3	2
Drug Metabolism	overflow of norepinephrine	2.33E-03	ADORA1,HRH3	2
Organismal Injury and Abnormalities	permeability of vascular endothelial tissue	2.33E-03	MYLK,VEGFA	2
Tissue Morphology	permeability of vascular endothelial tissue	2.33E-03	MYLK,VEGFA	2
Cardiovascular System Development and Function	permeability of vascular endothelial tissue	2.33E-03	MYLK,VEGFA	2
Cardiovascular Disease	permeability of vascular endothelial tissue	2.33E-03	MYLK,VEGFA	2
Small Molecule Biochemistry	transport of medium chain fatty acid	2.33E-03	SLC27A1,SLC27A4	2
Lipid Metabolism	transport of medium chain fatty acid	2.33E-03	SLC27A1,SLC27A4	2
Molecular Transport	transport of medium chain fatty acid	2.33E-03	SLC27A1,SLC27A4	2
Organismal Development	abnormal morphology of body cavity	2.33E-03	ACE2,ACVR2B,ADAM12,AMER1,ARID3B,BAK1,BAZ1B,BCR,BPNT1,CNOT3,CRHR1,CTSA,DFFB,DLK1,E2F4,ENTPD5,EPOR,FES,FOXH1,GIT2,GLI1,IL2RG,KPNA1,LATS2,LCK,LCP2,LIPA,LMNA,LOX,MAPK8IP2,MAPK8IP3,MYBPC3,MYH10,NBEAL2,NFE2L2,PAK4,PAX8,PDZK1,PEX5,PICALM,PKD1,PLEKHG5,PTPRS,RELA,SAFB,SFN,SLC27A4,SLC4A1,SRC,SYCP1,TAL1,TK1,TLN1,VEGFA,ZAP70,ZC3HC1	56
Cellular Assembly and Organization	organization of organelle	2.38E-03	ACAN,ADAM12,ARAP1,ARHGAP6,ATG7,BLM,CDK5RAP2,COL11A2,CORO1A,CROCC,CTNNA1,DRP2,DVL1,FES,GORASP1,GREM1,ITGB4,KIF5C,LMNA,LONP1,LOX,PEX5,PLAU,SAFB,SEC16B,SRC	26
Cellular Growth and Proliferation	formation of macrophages	2.45E-03	ADAM12,DNM2,GREM1,NFE2L2,RELA	5
Hematological System Development and Function	formation of macrophages	2.45E-03	ADAM12,DNM2,GREM1,NFE2L2,RELA	5
Inflammatory Response	formation of macrophages	2.45E-03	ADAM12,DNM2,GREM1,NFE2L2,RELA	5
Hematological System Development and Function	cell viability of hematopoietic progenitor cells	2.49E-03	BAK1,BLM,DLK1,EPOR,FANCA,RELA,TAL1,VEGFA	8
Cell Death and Survival	cell viability of hematopoietic progenitor cells	2.49E-03	BAK1,BLM,DLK1,EPOR,FANCA,RELA,TAL1,VEGFA	8
Organismal Development	abnormal morphology of head	2.59E-03	ADCY3,AMER1,ARID3B,BAK1,BCR,CHRNA4,CLCN2,CLSTN3,COL11A2,CTSA,DLK1,E2F4,EMX1,FES,FOXH1,FOXN4,GLI1,HSF1,ITGB4,LATS2,LIPA,LMNA,MAPK8IP2,MAPK8IP3,MYH10,NFE2L2,NKX3-1,NRCAM,PAK4,PAX8,PEX5,PKD1,PLAU,PTPRS,RAI1,RIMS1,RORA,RPGRIP1,SLC27A4,SRC,STRA6,SYN2,SYNGAP1,TK1,VEGFA	45
Cellular Movement	cell movement of fibroblast cell lines	2.90E-03	ARPC2,FGFR4,GRB7,LOX,MYLK,NRCAM,PKD1,PLAU,PXN,RELA,SRC,VEGFA	12
Connective Tissue Development and Function	cell movement of fibroblast cell lines	2.90E-03	ARPC2,FGFR4,GRB7,LOX,MYLK,NRCAM,PKD1,PLAU,PXN,RELA,SRC,VEGFA	12
Cancer	pelvic cancer	2.96E-03	AAK1,ABCC11,ACO1,ACSBG2,ANK2,AP3D1,APOA2,ARHGAP6,ARHGEF6,ARRDC1,BAZ1B,BCR,BPIFC,C1S,C2CD3,C3orf62,CAD,CAMK1,CAPN5,CCDC88B,CDK5RAP2,CHAF1B,CHRNA1,CHRNA4,CPT1C,CROCC,CSE1L,CTNNA1,CTSA,CTSC,CUL1,DBX1,DMBT1,DNAH17,DNAH3,DPP9,DQX1,DROSHA,DRP2,DYRK1B,E2F4,ENTPD5,EPB41L3,EPHA10,EPOR,F5,F8,FES,FGFR4,FILIP1L,FLII,FLT4,GLI1,GLS,GLUL,GNAS,GOLGA8A/GOLGA8B,GPR64,GRB7,GRIP1,GRK5,GSTM1,H19,HACL1,HADHB,HELZ2,HIV…	157
Cellular Assembly and Organization	growth of neurites	2.99E-03	ACAN,BAG1,BCR,CAMK1,CNPY2,DVL1,FGFR4,GNAS,GRK5,KIF26A,MICALL2,MYH10,MYO10,NMNAT1,NRCAM,PAK4,PFN2,PKP4,PTPRS,PXN,RAB33A,RELA,SLC39A12,SLIT1,SRC,SYNGAP1,VEGFA,ZFYVE27	28
Tissue Development	growth of neurites	2.99E-03	ACAN,BAG1,BCR,CAMK1,CNPY2,DVL1,FGFR4,GNAS,GRK5,KIF26A,MICALL2,MYH10,MYO10,NMNAT1,NRCAM,PAK4,PFN2,PKP4,PTPRS,PXN,RAB33A,RELA,SLC39A12,SLIT1,SRC,SYNGAP1,VEGFA,ZFYVE27	28
Nervous System Development and Function	growth of neurites	2.99E-03	ACAN,BAG1,BCR,CAMK1,CNPY2,DVL1,FGFR4,GNAS,GRK5,KIF26A,MICALL2,MYH10,MYO10,NMNAT1,NRCAM,PAK4,PFN2,PKP4,PTPRS,PXN,RAB33A,RELA,SLC39A12,SLIT1,SRC,SYNGAP1,VEGFA,ZFYVE27	28
Respiratory System Development and Function	respiratory system development	3.02E-03	ACVR2B,CLCN2,CRHR1,FGFR4,GLI1,GREM1,HSF1,LIPA,LOX,MAPK8IP3,NFE2L2,PKD1,PTPRS,RQCD1,SAFB,SLC27A4,SP3,STRA6,TK1,TNS3,VEGFA	21
Cell Cycle	entry into mitosis of cervical cancer cell lines	3.09E-03	GORASP1,PKD1,ZC3HC1	3
Cancer	neoplasia of tumor cells	3.11E-03	DROSHA,FGFR4,ITGB4,LOX,LZTS1,PLAU,PXN,VEGFA	8
Cellular Growth and Proliferation	neoplasia of tumor cells	3.11E-03	DROSHA,FGFR4,ITGB4,LOX,LZTS1,PLAU,PXN,VEGFA	8
Cellular Development	neoplasia of tumor cells	3.11E-03	DROSHA,FGFR4,ITGB4,LOX,LZTS1,PLAU,PXN,VEGFA	8
Tumor Morphology	neoplasia of tumor cells	3.11E-03	DROSHA,FGFR4,ITGB4,LOX,LZTS1,PLAU,PXN,VEGFA	8
Cell Morphology	morphology of clathrin-coated structures	3.21E-03	AP2M1,BAK1,CHRD,DNM2,FOXE1,MAN1C1,RHBDD3	7
Cell Death and Survival	cell viability of tumor cell lines	3.22E-03	ACER2,ACVR2B,ATG7,BAG1,BLM,CDK11A/CDK11B,CLK3,DNM2,DPP9,DUSP12,DYRK1B,EEF2,EPOR,FANCA,FLT4,GLI1,GSTM1,INPP5B,IRAK1,KIFC2,LATS2,LCK,MTMR6,NEK8,NFE2L2,NT5C3A,PBX3,PLAU,PPFIA3,PRPF8,RAD52,RELA,RNF126,SFN,SHPRH,SRC,SUPT5H,SYMPK,VEGFA,WNT11	40
Cellular Movement	migration of tumor cell lines	3.53E-03	ANPEP,AP2M1,BAG1,CSE1L,DNM2,DROSHA,DYRK1B,EPOR,FLNB,GLI1,GNAS,GPER1,GRB7,IGSF8,KDM5A,LCK,LOX,MAPK8IP3,MCF2L,MYH10,MYO10,NDRG1,PDLIM2,PLAU,PLXNB1,PXN,RELA,SFN,SPHK2,SRC,TPM3,VASP,VEGFA,WNT11,ZYX	35
Cell Death and Survival	cytolysis	3.53E-03	BAK1,BPI,HLA-G,IL2RG,LCK,LCP2,MICA,NFE2L2,RHBDD3,SLC4A1,SRC,TRPV1,ULBP1,ULBP2,VEGFA	15
Organ Morphology	abnormal morphology of kidney	3.55E-03	ACE2,ACVR2B,AMER1,BCR,LAMB1,LIPA,MYO1E,NEK8,NPHS1,PEX5,PKD1,PLXNB1,TK1,TRPV1,VEGFA,WNT11	16
Organismal Development	abnormal morphology of kidney	3.55E-03	ACE2,ACVR2B,AMER1,BCR,LAMB1,LIPA,MYO1E,NEK8,NPHS1,PEX5,PKD1,PLXNB1,TK1,TRPV1,VEGFA,WNT11	16
Renal and Urological System Development and Function	abnormal morphology of kidney	3.55E-03	ACE2,ACVR2B,AMER1,BCR,LAMB1,LIPA,MYO1E,NEK8,NPHS1,PEX5,PKD1,PLXNB1,TK1,TRPV1,VEGFA,WNT11	16
Cell Morphology	cell spreading	3.57E-03	ARAP1,CORO1A,FERMT3,FES,FLNB,IRAK1,LGALS8,MYO10,PAK4,PLAU,PXN,RAPGEF1,SRC,TLN1,VASP,VEGFA,ZAP70,ZYX	18
Organ Morphology	abnormal morphology of enlarged kidney	3.58E-03	AMER1,MYO1E,PKD1,PLXNB1	4
Organismal Development	abnormal morphology of enlarged kidney	3.58E-03	AMER1,MYO1E,PKD1,PLXNB1	4
Renal and Urological System Development and Function	abnormal morphology of enlarged kidney	3.58E-03	AMER1,MYO1E,PKD1,PLXNB1	4
Cell Death and Survival	cell death	3.60E-03	AAK1,ABCC11,ACER2,ACIN1,ACVR2B,ADAM12,ADORA1,AGAP2,AMER1,ANPEP,APBB3,ARHGEF6,ARID3B,ATG7,BAG1,BAK1,BCR,BLM,BPI,CAMK2A,CANX,CARD9,CCDC47,CDK11A/CDK11B,CHRD,CHRNA1,CLCN2,CLEC18B (includes others),CNPY2,COL6A1,CORO1A,CRHR1,CSE1L,CSRNP1,CTNNA1,CUL1,DFFB,DKK3,DLK1,DNM2,DPP9,DROSHA,DTYMK,DVL1,E2F4,ENTPD5,EPOR,FAIM3,FANCA,FERMT3,FES,FGFR4,FLNB,FLT4,FOXN4,GLI1,GNAS,GORASP1,GRB7,GREM1,GSTM1,HLA-E,HLA-G,HP…	150
Organ Morphology	contractility of ventricular myocardium	3.61E-03	ACE2,CNOT3,LMNA,MYBPC3,PLAU,SLC4A1	6
Cardiovascular System Development and Function	contractility of ventricular myocardium	3.61E-03	ACE2,CNOT3,LMNA,MYBPC3,PLAU,SLC4A1	6
Skeletal and Muscular System Development and Function	contractility of ventricular myocardium	3.61E-03	ACE2,CNOT3,LMNA,MYBPC3,PLAU,SLC4A1	6
Cancer	gastroesophageal cancer	3.62E-03	ADAM12,ANPEP,BAK1,CANX,CTNNA1,CTSC,DROSHA,EPHA10,EPOR,F5,FLT4,GLI1,GSTM1,HLA-E,HNRNPH1,KDM5A,LZTS1,NELFE,NFE2L2,OBSCN,PLAU,SLC39A12,SYCP1,TUBA8	24
Gastrointestinal Disease	gastroesophageal cancer	3.62E-03	ADAM12,ANPEP,BAK1,CANX,CTNNA1,CTSC,DROSHA,EPHA10,EPOR,F5,FLT4,GLI1,GSTM1,HLA-E,HNRNPH1,KDM5A,LZTS1,NELFE,NFE2L2,OBSCN,PLAU,SLC39A12,SYCP1,TUBA8	24
Cancer	Renal Cancer and Tumors	3.68E-03	AMER1,ARIH1,ARPC2,BAG1,BPIFC,C1S,CDH16,CLCNKB,CLEC18B (includes others),CROCC,FGFR4,FLT4,GNAS,GRB7,GSTM1,H19,HILPDA,HNRNPH1,HSF1,IL2RG,KHSRP,KIF6,KRTAP1-1,LARP4,LCK,PIP4K2A,RELA,S100A1,SIGLEC1,SLC4A1,SMG7,SNRNP200,TMEM209,TUBA8,VEGFA	35
Organismal Injury and Abnormalities	Renal Cancer and Tumors	3.68E-03	AMER1,ARIH1,ARPC2,BAG1,BPIFC,C1S,CDH16,CLCNKB,CLEC18B (includes others),CROCC,FGFR4,FLT4,GNAS,GRB7,GSTM1,H19,HILPDA,HNRNPH1,HSF1,IL2RG,KHSRP,KIF6,KRTAP1-1,LARP4,LCK,PIP4K2A,RELA,S100A1,SIGLEC1,SLC4A1,SMG7,SNRNP200,TMEM209,TUBA8,VEGFA	35
Renal and Urological Disease	Renal Cancer and Tumors	3.68E-03	AMER1,ARIH1,ARPC2,BAG1,BPIFC,C1S,CDH16,CLCNKB,CLEC18B (includes others),CROCC,FGFR4,FLT4,GNAS,GRB7,GSTM1,H19,HILPDA,HNRNPH1,HSF1,IL2RG,KHSRP,KIF6,KRTAP1-1,LARP4,LCK,PIP4K2A,RELA,S100A1,SIGLEC1,SLC4A1,SMG7,SNRNP200,TMEM209,TUBA8,VEGFA	35
Cellular Function and Maintenance	engulfment of blood cells	3.68E-03	APOA2,ATG7,CORO1A,FAIM3,ITGAX,ORAI2,PGAP3,PLAU,PXN,RORA,SIGLEC1,SRC	12
Cell Death and Survival	cytolysis of blood cells	3.74E-03	BAK1,HLA-G,IL2RG,LCK,LCP2,NFE2L2,RHBDD3,SLC4A1,SRC,ULBP1	10
Renal and Urological System Development and Function	abnormal morphology of Urinary system	3.77E-03	ACE2,ACVR2B,AMER1,BCR,LAMB1,LIPA,MYO1E,NEK8,NPHS1,PEX5,PKD1,PLXNB1,PTPRS,TK1,TRPV1,VEGFA,WNT11	17
Cell Death and Survival	cell viability of fibroblasts	3.83E-03	BAK1,BLM,E2F4,FANCA,HSPA1A/HSPA1B,LMNA,RAD52,RELA	8
Connective Tissue Development and Function	cell viability of fibroblasts	3.83E-03	BAK1,BLM,E2F4,FANCA,HSPA1A/HSPA1B,LMNA,RAD52,RELA	8
Hematological System Development and Function	binding of natural killer cells	4.03E-03	ULBP1,ULBP2,ULBP3	3
Cell-To-Cell Signaling and Interaction	binding of natural killer cells	4.03E-03	ULBP1,ULBP2,ULBP3	3
Hematological System Development and Function	commitment of lymphocytes	4.03E-03	LCK,PAX5,TAL1	3
Hematopoiesis	commitment of lymphocytes	4.03E-03	LCK,PAX5,TAL1	3
Cellular Development	commitment of lymphocytes	4.03E-03	LCK,PAX5,TAL1	3
Amino Acid Metabolism	metabolism of glutamine	4.03E-03	GFPT2,GLS,GLUL	3
Small Molecule Biochemistry	metabolism of glutamine	4.03E-03	GFPT2,GLS,GLUL	3
Organismal Injury and Abnormalities	Charcot-Marie-Tooth disease	4.03E-03	DNM2,LMNA,NDRG1,PLEKHG5,SH3TC2	5
Neurological Disease	Charcot-Marie-Tooth disease	4.03E-03	DNM2,LMNA,NDRG1,PLEKHG5,SH3TC2	5
Hereditary Disorder	Charcot-Marie-Tooth disease	4.03E-03	DNM2,LMNA,NDRG1,PLEKHG5,SH3TC2	5
Skeletal and Muscular Disorders	Charcot-Marie-Tooth disease	4.03E-03	DNM2,LMNA,NDRG1,PLEKHG5,SH3TC2	5
Cellular Growth and Proliferation	proliferation of cells	4.04E-03	ACE2,ACER2,ACIN1,ADAM12,ADAMTS8,ADC,ADCY3,ADORA1,AGAP2,ANK2,ANPEP,ARHGEF6,ARID3B,ATG7,BAG1,BAK1,BCR,BLM,BPI,BPNT1,CACUL1,CAMK2A,CDH16,CDK11A/CDK11B,CGREF1,CHRD,CHRNA1,CLCN2,COL6A1,COPZ1,CORO1A,CRHR1,CSE1L,CTNNA1,CTSC,CUL1,DKK3,DLK1,DNM2,DROSHA,DTYMK,DUSP12,DVL1,DYRK1B,E2F4,EID2,ENTPD5,EPB41L3,EPOR,FANCA,FBRS,FES,FGFR4,FLII,FLT4,GLI1,GLUL,GNAS,GPER1,GRB7,GREM1,GRK5,GSTM1,H19,HADHB,HILPDA,HLA-E,HRH…	159
Organismal Development	morphology of head	4.08E-03	ADCY3,AMER1,ARID3B,BAK1,BCR,CHRNA4,CLCN2,CLSTN3,COL11A2,CTSA,DLK1,E2F4,EMX1,FES,FOXH1,FOXN4,GLI1,HSF1,ITGB4,LATS2,LCK,LIPA,LMNA,MAPK8IP2,MAPK8IP3,MYH10,NFE2L2,NKX3-1,NRCAM,PAK4,PAX8,PEX5,PKD1,PLAU,PTPRS,RAI1,RIMS1,RORA,RPGRIP1,SLC27A4,SRC,STRA6,SYN2,SYNGAP1,TK1,VEGFA	46
Cellular Growth and Proliferation	proliferation of hematopoietic cell lines	4.27E-03	BAG1,BCR,BLM,EPOR,FES,IL2RG,LCK,NKX3-1,PAX5,PRODH,RELA,SRC,TAL1,VEGFA,ZAP70	15
Cell Morphology	abnormal morphology of neurites	4.39E-03	CLCN6,CNTNAP1,EPB41L3,GPR126,LMNA,MAPK8IP2,MYH10,NRCAM,SYNGAP1,VEGFA	10
Tissue Morphology	abnormal morphology of neurites	4.39E-03	CLCN6,CNTNAP1,EPB41L3,GPR126,LMNA,MAPK8IP2,MYH10,NRCAM,SYNGAP1,VEGFA	10
Nervous System Development and Function	abnormal morphology of neurites	4.39E-03	CLCN6,CNTNAP1,EPB41L3,GPR126,LMNA,MAPK8IP2,MYH10,NRCAM,SYNGAP1,VEGFA	10
Organismal Development	morphology of body cavity	4.44E-03	ACE2,ACVR2B,ADAM12,AMER1,ARID3B,BAK1,BAZ1B,BCR,BPNT1,CNOT3,CRHR1,CTSA,DFFB,DLK1,E2F4,ENTPD5,EPOR,FES,FGFR4,FOXH1,GIT2,GLI1,IL2RG,KPNA1,LATS2,LCK,LCP2,LIPA,LMNA,LOX,MAPK8IP2,MAPK8IP3,MYBPC3,MYH10,NBEAL2,NFE2L2,PAK4,PAX8,PDZK1,PEX5,PICALM,PKD1,PLEKHG5,PTPRS,RELA,SAFB,SFN,SLC27A4,SLC4A1,SRC,SYCP1,TAL1,TK1,TLN1,VEGFA,ZAP70,ZC3HC1	57
Cellular Function and Maintenance	function of muscle cells	4.52E-03	EPOR,MYBPC3,MYH10,MYH14,VASP	5
Cellular Movement	migration of leukocyte cell lines	4.52E-03	LCK,RAPGEF1,SRC,VEGFA,ZAP70	5
Hematological System Development and Function	migration of leukocyte cell lines	4.52E-03	LCK,RAPGEF1,SRC,VEGFA,ZAP70	5
Immune Cell Trafficking	migration of leukocyte cell lines	4.52E-03	LCK,RAPGEF1,SRC,VEGFA,ZAP70	5
Small Molecule Biochemistry	6-O-sulfation of heparan sulfate	4.56E-03	HS2ST1,HS6ST2	2
Carbohydrate Metabolism	6-O-sulfation of heparan sulfate	4.56E-03	HS2ST1,HS6ST2	2
Organismal Development	abnormal morphology of broad head	4.56E-03	E2F4,SRC	2
Organ Morphology	abnormal morphology of oviduct	4.56E-03	PAX8,SAFB	2
Reproductive System Development and Function	abnormal morphology of oviduct	4.56E-03	PAX8,SAFB	2
Neurological Disease	carpoptosis	4.56E-03	CHRNA1,PTPRS	2
Skeletal and Muscular Disorders	carpoptosis	4.56E-03	CHRNA1,PTPRS	2
Amino Acid Metabolism	catabolism of L-histidine	4.56E-03	FTCD,HAL	2
Small Molecule Biochemistry	catabolism of L-histidine	4.56E-03	FTCD,HAL	2
Cell Morphology	cell spreading of macrophage cancer cell lines	4.56E-03	MYO10,PXN	2
Neurological Disease	demyelination of sciatic nerve	4.56E-03	ITGB4,NDRG1	2
Cell-To-Cell Signaling and Interaction	detachment of lymphoma cell lines	4.56E-03	FERMT3,TLN1	2
Tissue Development	detachment of lymphoma cell lines	4.56E-03	FERMT3,TLN1	2
Organismal Injury and Abnormalities	development of blister	4.56E-03	GRIP1,PLAU	2
Dermatological Diseases and Conditions	development of blister	4.56E-03	GRIP1,PLAU	2
Cellular Assembly and Organization	folding of myelin sheath	4.56E-03	CADM4,ITGB4	2
Nervous System Development and Function	folding of myelin sheath	4.56E-03	CADM4,ITGB4	2
Hematological System Development and Function	hematopoiesis of yolk sac	4.56E-03	EPOR,VEGFA	2
Organismal Development	hematopoiesis of yolk sac	4.56E-03	EPOR,VEGFA	2
Hematopoiesis	hematopoiesis of yolk sac	4.56E-03	EPOR,VEGFA	2
Cellular Development	hematopoiesis of yolk sac	4.56E-03	EPOR,VEGFA	2
Embryonic Development	hematopoiesis of yolk sac	4.56E-03	EPOR,VEGFA	2
Tissue Development	hematopoiesis of yolk sac	4.56E-03	EPOR,VEGFA	2
Organ Morphology	induction of lacrimal gland	4.56E-03	HS2ST1,HS6ST2	2
Organismal Development	induction of lacrimal gland	4.56E-03	HS2ST1,HS6ST2	2
Embryonic Development	induction of lacrimal gland	4.56E-03	HS2ST1,HS6ST2	2
Organ Development	induction of lacrimal gland	4.56E-03	HS2ST1,HS6ST2	2
Cell Morphology	lack of erythroid progenitor cells	4.56E-03	EPOR,SLC4A1	2
Hematological System Development and Function	lack of erythroid progenitor cells	4.56E-03	EPOR,SLC4A1	2
Tissue Morphology	lack of erythroid progenitor cells	4.56E-03	EPOR,SLC4A1	2
Cardiovascular System Development and Function	lack of erythroid progenitor cells	4.56E-03	EPOR,SLC4A1	2
Hematopoiesis	lack of erythroid progenitor cells	4.56E-03	EPOR,SLC4A1	2
Small Molecule Biochemistry	metabolism of nitrobenzene	4.56E-03	GSTM1,GSTM4	2
Cellular Movement	migration of T-cell hybrid cells	4.56E-03	LCK,ZAP70	2
Hematological System Development and Function	migration of T-cell hybrid cells	4.56E-03	LCK,ZAP70	2
Immune Cell Trafficking	migration of T-cell hybrid cells	4.56E-03	LCK,ZAP70	2
Cellular Movement	migration of multiple myeloma cells	4.56E-03	SRC,VEGFA	2
Cellular Assembly and Organization	mobilization of intracellular stores	4.56E-03	GPER1,VEGFA	2
Developmental Disorder	primordial dwarfism	4.56E-03	H19,PCNT	2
Hereditary Disorder	primordial dwarfism	4.56E-03	H19,PCNT	2
Hematological System Development and Function	quantity of megakaryocyte/erythrocyte lineage-restricted progenitor cells	4.56E-03	FANCA,TAL1	2
Tissue Morphology	quantity of megakaryocyte/erythrocyte lineage-restricted progenitor cells	4.56E-03	FANCA,TAL1	2
Hematopoiesis	quantity of megakaryocyte/erythrocyte lineage-restricted progenitor cells	4.56E-03	FANCA,TAL1	2
Lymphoid Tissue Structure and Development	quantity of megakaryocyte/erythrocyte lineage-restricted progenitor cells	4.56E-03	FANCA,TAL1	2
Gene Expression	transcription of snRNA	4.56E-03	POLR2A,SNAPC4	2
Cell Morphology	tubulation of eye cell lines	4.56E-03	SRC,VEGFA	2
Organismal Development	vasodilation of mesenteric resistance artery	4.56E-03	GPER1,TRPV1	2
Tissue Morphology	vasodilation of mesenteric resistance artery	4.56E-03	GPER1,TRPV1	2
Cardiovascular System Development and Function	vasodilation of mesenteric resistance artery	4.56E-03	GPER1,TRPV1	2
Cell Cycle	arrest in G2/M phase transition	4.75E-03	BLM,EPOR,LATS2,PLAU,RELA,RPL7A	6
Cancer	Philadelphia positive chronic myeloid leukemia in blast crisis	5.13E-03	BCR,LCK,SRC	3
Hematological Disease	Philadelphia positive chronic myeloid leukemia in blast crisis	5.13E-03	BCR,LCK,SRC	3
Organismal Injury and Abnormalities	injury of nervous tissue	5.13E-03	NFE2L2,NMNAT1,SYT2	3
Neurological Disease	injury of nervous tissue	5.13E-03	NFE2L2,NMNAT1,SYT2	3
Tissue Morphology	lack of blood island	5.13E-03	F5,TAL1,VEGFA	3
Cell Cycle	arrest in interphase	5.20E-03	ACIN1,BAK1,BCR,BLM,CAMK1,CSE1L,DYRK1B,E2F4,EPOR,LATS2,LMNA,NFE2L2,PAX8,PKD1,PLAU,PRPF8,RELA,RPL7A,SFN,SPHK2,SRC,TNFRSF14,TOPBP1,VPRBP	24
Cellular Assembly and Organization	formation of cytoskeleton	5.24E-03	ADORA1,ARAP1,ARHGAP6,ARPC2,CNTNAP1,CORO1A,FES,INPP5B,MCF2L,MYLK,NPHS1,PAK4,PLAU,PLXNB1,PXN,SH3PXD2A,SRC,TNS3,VASP,VEGFA,ZYX	21
Infectious Disease	infection of tumor cell lines	5.34E-03	AGAP2,AP2M1,ATG16L2,ATG7,BCR,CAMK1,COPZ1,CROCC,DDX55,DNM2,DVL1,FLII,GORASP1,HSPA9,LCP2,MAPK8IP2,NBEAL2,PGRMC2,PICALM,POU1F1,RAPGEF1,RBM19,RELA,RNF216,S100A1,TUBA8,UTP6,UTY,VPRBP,WDTC1	30
Cellular Movement	cell movement of tumor cell lines	5.37E-03	ANPEP,AP2M1,BAG1,BCR,CSE1L,DKK3,DNM2,DROSHA,DYRK1B,EPOR,FLNB,GLI1,GNAS,GPER1,GRB7,IGSF8,KDM5A,LCK,LOX,MAPK8IP3,MCF2L,MYH10,MYO10,NDRG1,NRCAM,PAK4,PDLIM2,PLAU,PLXNB1,PXN,RELA,S100A1,SFN,SPHK2,SRC,TLN1,TPM3,VASP,VEGFA,WNT11,ZYX	41
Cellular Function and Maintenance	engulfment of leukocytes	5.41E-03	APOA2,ATG7,CORO1A,FAIM3,ORAI2,PGAP3,PLAU,PXN,RORA,SIGLEC1,SRC	11
Organ Morphology	morphology of spleen	5.42E-03	ACVR2B,BAK1,CTSA,DLK1,GIT2,IL2RG,LCP2,LIPA,LMNA,NBEAL2,NFE2L2,PICALM,RELA,SFN,SLC4A1,SRC,TK1,ZAP70	18
Organismal Development	morphology of spleen	5.42E-03	ACVR2B,BAK1,CTSA,DLK1,GIT2,IL2RG,LCP2,LIPA,LMNA,NBEAL2,NFE2L2,PICALM,RELA,SFN,SLC4A1,SRC,TK1,ZAP70	18
Lymphoid Tissue Structure and Development	morphology of spleen	5.42E-03	ACVR2B,BAK1,CTSA,DLK1,GIT2,IL2RG,LCP2,LIPA,LMNA,NBEAL2,NFE2L2,PICALM,RELA,SFN,SLC4A1,SRC,TK1,ZAP70	18
Cell Morphology	morphology of neurons	5.48E-03	CAMK2A,CHRNA1,CLCN2,CLCN6,CNTNAP1,DVL1,EPB41L3,FOXN4,GLI1,GPR126,KIF26A,LMNA,MAPK8IP2,MAPK8IP3,MYH10,NFE2L2,NRCAM,PAK4,PAX8,PTPRS,RIMS1,SLC26A5,SYN2,SYNGAP1,VEGFA	25
Tissue Morphology	morphology of neurons	5.48E-03	CAMK2A,CHRNA1,CLCN2,CLCN6,CNTNAP1,DVL1,EPB41L3,FOXN4,GLI1,GPR126,KIF26A,LMNA,MAPK8IP2,MAPK8IP3,MYH10,NFE2L2,NRCAM,PAK4,PAX8,PTPRS,RIMS1,SLC26A5,SYN2,SYNGAP1,VEGFA	25
Nervous System Development and Function	morphology of neurons	5.48E-03	CAMK2A,CHRNA1,CLCN2,CLCN6,CNTNAP1,DVL1,EPB41L3,FOXN4,GLI1,GPR126,KIF26A,LMNA,MAPK8IP2,MAPK8IP3,MYH10,NFE2L2,NRCAM,PAK4,PAX8,PTPRS,RIMS1,SLC26A5,SYN2,SYNGAP1,VEGFA	25
Cell Cycle	interphase	5.57E-03	ACIN1,BABAM1,BAK1,BCR,BLM,CACUL1,CAMK1,CAMK2A,CDK11A/CDK11B,CSE1L,DYRK1B,E2F4,EPOR,H19,LATS2,LMNA,LZTS1,MSLN,NFE2L2,PAX8,PKD1,PLAU,POLR2A,PRPF8,PTOV1,RELA,RPL7A,SFN,SPHK2,SRC,TAL1,TNFRSF14,TOPBP1,VEGFA,VPRBP	35
Organismal Development	development of pulmonary alveolus	5.62E-03	FGFR4,MAPK8IP3,STRA6,TNS3,VEGFA	5
Embryonic Development	development of pulmonary alveolus	5.62E-03	FGFR4,MAPK8IP3,STRA6,TNS3,VEGFA	5
Organ Development	development of pulmonary alveolus	5.62E-03	FGFR4,MAPK8IP3,STRA6,TNS3,VEGFA	5
Respiratory System Development and Function	development of pulmonary alveolus	5.62E-03	FGFR4,MAPK8IP3,STRA6,TNS3,VEGFA	5
Tissue Development	development of pulmonary alveolus	5.62E-03	FGFR4,MAPK8IP3,STRA6,TNS3,VEGFA	5
Protein Synthesis	quantity of GPT in blood	5.65E-03	BCR,BPNT1,ENTPD5,FAIM3,KPNA1,RHBDD3	6
Organismal Development	abnormal morphology of thoracic cavity	5.66E-03	ACE2,ADAM12,AMER1,ARID3B,BAZ1B,CNOT3,CRHR1,DFFB,EPOR,FES,FOXH1,GLI1,IL2RG,LATS2,LCK,LCP2,LIPA,LMNA,LOX,MAPK8IP3,MYBPC3,MYH10,NFE2L2,PAK4,PKD1,PLEKHG5,PTPRS,RELA,SLC27A4,SLC4A1,TAL1,TK1,VEGFA	33
Cancer	abdominal cancer	5.69E-03	AAK1,ABCC11,ACADS,ACAN,ACIN1,ACO1,ACSBG2,ADAM12,ADORA1,AMER1,ANK2,ANKRD13D,ANPEP,AP3D1,APOA2,ARHGAP6,ARHGEF6,ARRDC1,BAG1,BAK1,BAZ1B,BCR,BLM,BPI,BPIFC,BPNT1,C1S,C2CD3,C3orf62,CACHD1,CAMK1,CANX,CAPN5,CBWD3/CBWD6,CCDC88B,CDH16,CDK5RAP2,CHAF1B,CHRNA1,CHRNA4,CLCN2,CLCNKB,CNTNAP1,COL16A1,COL6A1,CPT1C,CROCC,CSE1L,CTNNA1,CTSA,CTSC,CUBN,CUL1,DBX1,DFFB,DMBT1,DNAH17,DNAH3,DPP9,DQX1,DROSHA,DRP2,DYRK1B,DYRK4,…	245
Infectious Disease	infection by HIV-1	5.79E-03	AGAP2,AP2M1,ATG16L2,ATG7,BCR,CAD,CGREF1,DCP2,DDX55,DNM2,DUSP12,DVL1,FLII,HID1,HNRNPH1,LCP2,NBEAL2,PGRMC2,POLR2A,POU1F1,PPP1R12C,PRPF8,RAPGEF1,RBM19,RELA,RNF216,S100A1,SIGLEC1,STAB1,TUBA8,UTY,VPRBP,WDTC1,ZNF417/ZNF587,ZYX	35
Nervous System Development and Function	abnormal morphology of nervous system	6.08E-03	ADCY3,BAK1,BCR,CAMK2A,CANX,CHRNA1,CHRNA4,CLCN2,CLCN6,CLSTN3,CNTNAP1,DVL1,EMX1,EPB41L3,FES,FOXN4,GLI1,GPR126,HSF1,KIF26A,LATS2,LIPA,LMNA,MAPK8IP2,MAPK8IP3,MYH10,NFE2L2,NRCAM,PAK4,PAX8,PEX5,PKD1,PTPRS,RELA,RIMS1,RORA,SLC26A5,SYN2,SYNGAP1,VEGFA	40
Hematological System Development and Function	quantity of hematopoietic cells	6.14E-03	ATG7,BAK1,BCR,BLM,CORO1A,DFFB,DLK1,E2F4,EPOR,FANCA,FES,HIVEP3,IL2RG,LCK,LCP2,NBEAL2,NFE2L2,PICALM,RAD52,RELA,SLC4A1,SPRED2,TAL1,VASP,VEGFA,ZAP70	26
Tissue Morphology	quantity of hematopoietic cells	6.14E-03	ATG7,BAK1,BCR,BLM,CORO1A,DFFB,DLK1,E2F4,EPOR,FANCA,FES,HIVEP3,IL2RG,LCK,LCP2,NBEAL2,NFE2L2,PICALM,RAD52,RELA,SLC4A1,SPRED2,TAL1,VASP,VEGFA,ZAP70	26
Hematopoiesis	quantity of hematopoietic cells	6.14E-03	ATG7,BAK1,BCR,BLM,CORO1A,DFFB,DLK1,E2F4,EPOR,FANCA,FES,HIVEP3,IL2RG,LCK,LCP2,NBEAL2,NFE2L2,PICALM,RAD52,RELA,SLC4A1,SPRED2,TAL1,VASP,VEGFA,ZAP70	26
Organ Morphology	abnormal morphology of proximal convoluted tubule	6.23E-03	BCR,MYO1E,NEK8,PKD1,VEGFA	5
Organismal Development	abnormal morphology of proximal convoluted tubule	6.23E-03	BCR,MYO1E,NEK8,PKD1,VEGFA	5
Renal and Urological System Development and Function	abnormal morphology of proximal convoluted tubule	6.23E-03	BCR,MYO1E,NEK8,PKD1,VEGFA	5
Cellular Growth and Proliferation	formation of mononuclear leukocytes	6.23E-03	IL2RG,LCP2,PAX5,TAL1,VEGFA	5
Cell Death and Survival	cytotoxicity of T lymphocytes	6.33E-03	HLA-E,HLA-G,HSPA1A/HSPA1B,MICA,ULBP1,ULBP2,ULBP3	7
Cellular Compromise	cytotoxicity of T lymphocytes	6.33E-03	HLA-E,HLA-G,HSPA1A/HSPA1B,MICA,ULBP1,ULBP2,ULBP3	7
Cellular Function and Maintenance	movement of actin filaments	6.39E-03	MYH10,MYH14,MYO1E	3
Cell Death and Survival	cytotoxicity of lymphocytes	6.50E-03	FERMT3,HLA-E,HLA-G,HSPA1A/HSPA1B,IRAK1,LCK,MICA,SRC,ULBP1,ULBP2,ULBP3	11
Cellular Compromise	cytotoxicity of lymphocytes	6.50E-03	FERMT3,HLA-E,HLA-G,HSPA1A/HSPA1B,IRAK1,LCK,MICA,SRC,ULBP1,ULBP2,ULBP3	11
Organismal Development	development of uterus	6.50E-03	KPNA1,PAX8,SRC,STRA6	4
Renal and Urological System Development and Function	development of uterus	6.50E-03	KPNA1,PAX8,SRC,STRA6	4
Reproductive System Development and Function	development of uterus	6.50E-03	KPNA1,PAX8,SRC,STRA6	4
Embryonic Development	development of uterus	6.50E-03	KPNA1,PAX8,SRC,STRA6	4
Organ Development	development of uterus	6.50E-03	KPNA1,PAX8,SRC,STRA6	4
Tissue Development	development of uterus	6.50E-03	KPNA1,PAX8,SRC,STRA6	4
Cellular Movement	haptotaxis of cells	6.50E-03	ARPC2,PXN,SRC,VEGFA	4
Cell Cycle	G2 phase	6.62E-03	BABAM1,BLM,CAMK2A,CSE1L,E2F4,EPOR,LATS2,LMNA,LZTS1,PKD1,PLAU,RELA,RPL7A,SFN,SPHK2,VPRBP	16
Organ Morphology	abnormal morphology of spleen	6.80E-03	ACVR2B,BAK1,CTSA,DLK1,GIT2,IL2RG,LCP2,LIPA,LMNA,NBEAL2,NFE2L2,PICALM,SFN,SLC4A1,SRC,TK1,ZAP70	17
Organismal Development	abnormal morphology of spleen	6.80E-03	ACVR2B,BAK1,CTSA,DLK1,GIT2,IL2RG,LCP2,LIPA,LMNA,NBEAL2,NFE2L2,PICALM,SFN,SLC4A1,SRC,TK1,ZAP70	17
Lymphoid Tissue Structure and Development	abnormal morphology of spleen	6.80E-03	ACVR2B,BAK1,CTSA,DLK1,GIT2,IL2RG,LCP2,LIPA,LMNA,NBEAL2,NFE2L2,PICALM,SFN,SLC4A1,SRC,TK1,ZAP70	17
Cancer	female genital tract cancer	6.86E-03	AAK1,ABCC11,ACSBG2,ANK2,AP3D1,ARHGAP6,ARHGEF6,ARRDC1,BAZ1B,BCR,BPIFC,C1S,C2CD3,C3orf62,CAD,CAMK1,CAPN5,CCDC88B,CDK5RAP2,CHAF1B,CHRNA1,CHRNA4,CPT1C,CROCC,CSE1L,CTNNA1,CTSA,CTSC,DBX1,DMBT1,DNAH17,DNAH3,DPP9,DQX1,DROSHA,DRP2,DYRK1B,E2F4,EPHA10,EPOR,F5,F8,FES,FGFR4,FILIP1L,FLII,FLT4,GLI1,GLS,GLUL,GNAS,GOLGA8A/GOLGA8B,GPR64,GRB7,GRIP1,GRK5,GSTM1,H19,HACL1,HADHB,HIVEP3,IFT43,IRAK1,KCNAB2,KCNQ2,KCNT1,KD…	139
Organismal Injury and Abnormalities	female genital tract cancer	6.86E-03	AAK1,ABCC11,ACSBG2,ANK2,AP3D1,ARHGAP6,ARHGEF6,ARRDC1,BAZ1B,BCR,BPIFC,C1S,C2CD3,C3orf62,CAD,CAMK1,CAPN5,CCDC88B,CDK5RAP2,CHAF1B,CHRNA1,CHRNA4,CPT1C,CROCC,CSE1L,CTNNA1,CTSA,CTSC,DBX1,DMBT1,DNAH17,DNAH3,DPP9,DQX1,DROSHA,DRP2,DYRK1B,E2F4,EPHA10,EPOR,F5,F8,FES,FGFR4,FILIP1L,FLII,FLT4,GLI1,GLS,GLUL,GNAS,GOLGA8A/GOLGA8B,GPR64,GRB7,GRIP1,GRK5,GSTM1,H19,HACL1,HADHB,HIVEP3,IFT43,IRAK1,KCNAB2,KCNQ2,KCNT1,KD…	139
Reproductive System Disease	female genital tract cancer	6.86E-03	AAK1,ABCC11,ACSBG2,ANK2,AP3D1,ARHGAP6,ARHGEF6,ARRDC1,BAZ1B,BCR,BPIFC,C1S,C2CD3,C3orf62,CAD,CAMK1,CAPN5,CCDC88B,CDK5RAP2,CHAF1B,CHRNA1,CHRNA4,CPT1C,CROCC,CSE1L,CTNNA1,CTSA,CTSC,DBX1,DMBT1,DNAH17,DNAH3,DPP9,DQX1,DROSHA,DRP2,DYRK1B,E2F4,EPHA10,EPOR,F5,F8,FES,FGFR4,FILIP1L,FLII,FLT4,GLI1,GLS,GLUL,GNAS,GOLGA8A/GOLGA8B,GPR64,GRB7,GRIP1,GRK5,GSTM1,H19,HACL1,HADHB,HIVEP3,IFT43,IRAK1,KCNAB2,KCNQ2,KCNT1,KD…	139
Cellular Movement	cell movement	6.86E-03	ACAN,ADAM12,ADCY3,ADORA1,AKAP4,ANPEP,AP2M1,ARHGEF6,ARPC2,BAG1,BCR,CAMK1,CARD9,CHRD,CORO1A,CSE1L,CTNNA1,CTSC,CUL1,DKK3,DMBT1,DNM2,DROSHA,DYRK1B,EPOR,FERMT3,FES,FGFR4,FLNB,FLT4,GIT2,GLI1,GNAS,GPER1,GRB7,GREM1,HLA-G,HRH3,HSPA1A/HSPA1B,IGSF8,INPP5B,ITGAX,ITGB4,KDM5A,KIAA0319,LAMB1,LCK,LCP2,LGALS8,LMNA,LOX,MAPK8IP3,MCF2L,MMP28,MRC2,MYH10,MYLK,MYO10,NDRG1,NFE2L2,NKX3-1,NRCAM,NRD1,PAK4,PDLIM2,PEX5,PKD1,…	94
Organ Morphology	abnormal morphology of dilated left ventricle	6.89E-03	ACE2,BAZ1B,LMNA,MYBPC3,SLC4A1	5
Organismal Development	abnormal morphology of dilated left ventricle	6.89E-03	ACE2,BAZ1B,LMNA,MYBPC3,SLC4A1	5
Cardiovascular System Development and Function	abnormal morphology of dilated left ventricle	6.89E-03	ACE2,BAZ1B,LMNA,MYBPC3,SLC4A1	5
Cancer	endometrial carcinoma	6.91E-03	AAK1,ABCC11,ACSBG2,ANK2,AP3D1,ARHGAP6,ARHGEF6,ARRDC1,BAZ1B,BPIFC,C1S,C3orf62,CAMK1,CAPN5,CCDC88B,CDK5RAP2,CHAF1B,CHRNA1,CHRNA4,CPT1C,CSE1L,CTNNA1,CTSA,DBX1,DMBT1,DNAH17,DNAH3,DPP9,DQX1,DROSHA,DRP2,DYRK1B,E2F4,EPHA10,F5,F8,FES,FGFR4,FILIP1L,GLI1,GLS,GLUL,GNAS,GOLGA8A/GOLGA8B,GPR64,GRIP1,GRK5,HACL1,HADHB,HIVEP3,IFT43,KCNAB2,KCNQ2,KCNT1,KDM2A,KDM5A,KHSRP,KIF5C,LAMB1,LAP3,LMLN,LONP1,LRRC27,MAGEC3,MED…	115
Organismal Injury and Abnormalities	endometrial carcinoma	6.91E-03	AAK1,ABCC11,ACSBG2,ANK2,AP3D1,ARHGAP6,ARHGEF6,ARRDC1,BAZ1B,BPIFC,C1S,C3orf62,CAMK1,CAPN5,CCDC88B,CDK5RAP2,CHAF1B,CHRNA1,CHRNA4,CPT1C,CSE1L,CTNNA1,CTSA,DBX1,DMBT1,DNAH17,DNAH3,DPP9,DQX1,DROSHA,DRP2,DYRK1B,E2F4,EPHA10,F5,F8,FES,FGFR4,FILIP1L,GLI1,GLS,GLUL,GNAS,GOLGA8A/GOLGA8B,GPR64,GRIP1,GRK5,HACL1,HADHB,HIVEP3,IFT43,KCNAB2,KCNQ2,KCNT1,KDM2A,KDM5A,KHSRP,KIF5C,LAMB1,LAP3,LMLN,LONP1,LRRC27,MAGEC3,MED…	115
Reproductive System Disease	endometrial carcinoma	6.91E-03	AAK1,ABCC11,ACSBG2,ANK2,AP3D1,ARHGAP6,ARHGEF6,ARRDC1,BAZ1B,BPIFC,C1S,C3orf62,CAMK1,CAPN5,CCDC88B,CDK5RAP2,CHAF1B,CHRNA1,CHRNA4,CPT1C,CSE1L,CTNNA1,CTSA,DBX1,DMBT1,DNAH17,DNAH3,DPP9,DQX1,DROSHA,DRP2,DYRK1B,E2F4,EPHA10,F5,F8,FES,FGFR4,FILIP1L,GLI1,GLS,GLUL,GNAS,GOLGA8A/GOLGA8B,GPR64,GRIP1,GRK5,HACL1,HADHB,HIVEP3,IFT43,KCNAB2,KCNQ2,KCNT1,KDM2A,KDM5A,KHSRP,KIF5C,LAMB1,LAP3,LMLN,LONP1,LRRC27,MAGEC3,MED…	115
Cancer	upper gastrointestinal tract cancer	7.01E-03	ADAM12,ANPEP,BAK1,CANX,CTNNA1,CTSC,DROSHA,EPHA10,EPOR,F5,FLT4,GLI1,GSTM1,HLA-E,HNRNPH1,KDM5A,LZTS1,NELFE,NFE2L2,OBSCN,PLAU,PXDN,RELA,SFN,SLC39A12,SRC,SYCP1,TUBA8,VEGFA	29
Gastrointestinal Disease	upper gastrointestinal tract cancer	7.01E-03	ADAM12,ANPEP,BAK1,CANX,CTNNA1,CTSC,DROSHA,EPHA10,EPOR,F5,FLT4,GLI1,GSTM1,HLA-E,HNRNPH1,KDM5A,LZTS1,NELFE,NFE2L2,OBSCN,PLAU,PXDN,RELA,SFN,SLC39A12,SRC,SYCP1,TUBA8,VEGFA	29
Cell Morphology	cell spreading of tumor cell lines	7.22E-03	FERMT3,FLNB,LGALS8,MYO10,PLAU,PXN,RAPGEF1,SRC	8
Behavior	behavior	7.31E-03	ADCY3,ADORA1,ATG7,BAG1,BAK1,BCR,CAMK2A,CANX,CHRD,CHRNA4,CLCN6,CPT1C,CRHR1,DVL1,E2F4,EPOR,GLS,HRH3,HSPA1A/HSPA1B,KCNAB2,KDM5A,LOX,MAOB,MAPK8IP2,MYH10,NFE2L2,NKX3-1,NRCAM,OBP2A/OBP2B,PKM,PLAU,RAI1,RELA,RIC8A,RIMS1,SAFB,SIGIRR,SLC27A4,SNRPN,SRC,STRA6,SYN2,SYNGAP1,TGM1,TK1,TRPV1,VEGFA,ZDHHC8	48
Cellular Assembly and Organization	outgrowth of neurites	7.32E-03	BAG1,CAMK1,CNPY2,DVL1,FGFR4,GNAS,GRK5,KIF26A,MICALL2,MYH10,MYO10,NRCAM,PAK4,PFN2,PKP4,PTPRS,PXN,RAB33A,RELA,SLC39A12,SRC,SYNGAP1,VEGFA,ZFYVE27	24
Cell Morphology	outgrowth of neurites	7.32E-03	BAG1,CAMK1,CNPY2,DVL1,FGFR4,GNAS,GRK5,KIF26A,MICALL2,MYH10,MYO10,NRCAM,PAK4,PFN2,PKP4,PTPRS,PXN,RAB33A,RELA,SLC39A12,SRC,SYNGAP1,VEGFA,ZFYVE27	24
Tissue Development	outgrowth of neurites	7.32E-03	BAG1,CAMK1,CNPY2,DVL1,FGFR4,GNAS,GRK5,KIF26A,MICALL2,MYH10,MYO10,NRCAM,PAK4,PFN2,PKP4,PTPRS,PXN,RAB33A,RELA,SLC39A12,SRC,SYNGAP1,VEGFA,ZFYVE27	24
Nervous System Development and Function	outgrowth of neurites	7.32E-03	BAG1,CAMK1,CNPY2,DVL1,FGFR4,GNAS,GRK5,KIF26A,MICALL2,MYH10,MYO10,NRCAM,PAK4,PFN2,PKP4,PTPRS,PXN,RAB33A,RELA,SLC39A12,SRC,SYNGAP1,VEGFA,ZFYVE27	24
Cellular Growth and Proliferation	formation of hematopoietic progenitor cells	7.42E-03	EPOR,LCP2,PAX5,VEGFA	4
Hematological System Development and Function	formation of hematopoietic progenitor cells	7.42E-03	EPOR,LCP2,PAX5,VEGFA	4
Hematopoiesis	formation of hematopoietic progenitor cells	7.42E-03	EPOR,LCP2,PAX5,VEGFA	4
Cell Cycle	arrest in S phase of blood cells	7.46E-03	EPOR,TNFRSF14	2
Neurological Disease	cerebellar ataxia type 3	7.46E-03	BEAN1,EEF2	2
Hereditary Disorder	cerebellar ataxia type 3	7.46E-03	BEAN1,EEF2	2
Post-Translational Modification	cross-linkage of protein	7.46E-03	TGM1,VEGFA	2
Protein Folding	cross-linkage of protein	7.46E-03	TGM1,VEGFA	2
Cell Death and Survival	cytolysis of lymphoblastoid cell lines	7.46E-03	HLA-G,MICA	2
Cell-To-Cell Signaling and Interaction	detachment of endothelial cells	7.46E-03	BPI,VEGFA	2
Tissue Development	detachment of endothelial cells	7.46E-03	BPI,VEGFA	2
Organismal Development	development of soft palate	7.46E-03	COL11A2,FOXE1	2
Embryonic Development	development of soft palate	7.46E-03	COL11A2,FOXE1	2
Tissue Development	development of soft palate	7.46E-03	COL11A2,FOXE1	2
Digestive System Development and Function	development of soft palate	7.46E-03	COL11A2,FOXE1	2
Cellular Assembly and Organization	elongation of filopodia	7.46E-03	MYO10,VASP	2
Cell Morphology	elongation of filopodia	7.46E-03	MYO10,VASP	2
Amino Acid Metabolism	methylation of L-amino acid	7.46E-03	PRMT3,RELA	2
Post-Translational Modification	methylation of L-amino acid	7.46E-03	PRMT3,RELA	2
Small Molecule Biochemistry	methylation of L-amino acid	7.46E-03	PRMT3,RELA	2
Amino Acid Metabolism	methylation of essential amino acids	7.46E-03	PRMT3,RELA	2
Post-Translational Modification	methylation of essential amino acids	7.46E-03	PRMT3,RELA	2
Small Molecule Biochemistry	methylation of essential amino acids	7.46E-03	PRMT3,RELA	2
Skeletal and Muscular System Development and Function	patterning of axial skeleton	7.46E-03	ACVR2B,HIVEP3	2
Organ Morphology	permeability of colon	7.46E-03	MYLK,TRPV1	2
Digestive System Development and Function	permeability of colon	7.46E-03	MYLK,TRPV1	2
Cell Death and Survival	quantity of apoptotic endothelial cells	7.46E-03	NFE2L2,VEGFA	2
Small Molecule Biochemistry	uptake of retinoid	7.46E-03	PNLIP,STRA6	2
Lipid Metabolism	uptake of retinoid	7.46E-03	PNLIP,STRA6	2
Molecular Transport	uptake of retinoid	7.46E-03	PNLIP,STRA6	2
Cell Morphology	morphology of cells	7.54E-03	ADAM12,AKAP4,AP2M1,ARAP1,ARPC2,ATG7,BAK1,BCR,BLM,BPNT1,CAMK2A,CHRD,CHRNA1,CLCN2,CLCN6,CNTNAP1,COL11A2,CTSA,DKK3,DLK1,DNM2,DVL1,E2F4,ENTPD5,EPB41L3,EPOR,FAIM3,FERMT3,FES,FOXE1,FOXN4,GGA3,GLI1,GNAS,GPR126,HLA-G,HSF1,HSPA1A/HSPA1B,IL2RG,INPP5B,ITGB4,KDM5A,KIF26A,LAMB1,LATS2,LCK,LCP2,LGALS8,LIPA,LMNA,LOX,MAN1C1,MAPK8IP2,MAPK8IP3,MBNL1,MYBPC3,MYH10,MYH14,MYO1E,NBEAL2,NFE2L2,NPHS1,NRCAM,PAK4,PAX8,PKD1,…	93
Developmental Disorder	hypoplasia of lymphoid organ	7.75E-03	AMER1,CUL1,DFFB,E2F4,FES,IL2RG,LCK,LCP2,SRC,TK1,VEGFA	11
Immunological Disease	hypoplasia of lymphoid organ	7.75E-03	AMER1,CUL1,DFFB,E2F4,FES,IL2RG,LCK,LCP2,SRC,TK1,VEGFA	11
Cancer	Ph positive chronic myeloid leukemia in accelerated phase	7.82E-03	BCR,LCK,SRC	3
Hematological Disease	Ph positive chronic myeloid leukemia in accelerated phase	7.82E-03	BCR,LCK,SRC	3
Cell Cycle	arrest in G1 phase of B-lymphocyte derived cell lines	7.82E-03	BCR,EPOR,RELA	3
Cellular Assembly and Organization	polarization of microtubule organizing centers	7.82E-03	HLA-G,LCP2,ZAP70	3
Cell Morphology	polarization of microtubule organizing centers	7.82E-03	HLA-G,LCP2,ZAP70	3
Protein Synthesis	quantity of hemoglobin in blood	7.82E-03	DKK3,FES,SLC4A1	3
Cellular Assembly and Organization	quantity of lamellipodia	7.82E-03	ARPC2,TPM3,VEGFA	3
Cellular Function and Maintenance	quantity of lamellipodia	7.82E-03	ARPC2,TPM3,VEGFA	3
Cancer	refractory BCR-ABL mutation positive Philadelphia-positive acute lymphoblastic leukemia	7.82E-03	BCR,LCK,SRC	3
Hematological Disease	refractory BCR-ABL mutation positive Philadelphia-positive acute lymphoblastic leukemia	7.82E-03	BCR,LCK,SRC	3
Immunological Disease	refractory BCR-ABL mutation positive Philadelphia-positive acute lymphoblastic leukemia	7.82E-03	BCR,LCK,SRC	3
Cancer	relapsed BCR-ABL mutation positive Philadelphia-positive acute lymphoblastic leukemia	7.82E-03	BCR,LCK,SRC	3
Hematological Disease	relapsed BCR-ABL mutation positive Philadelphia-positive acute lymphoblastic leukemia	7.82E-03	BCR,LCK,SRC	3
Immunological Disease	relapsed BCR-ABL mutation positive Philadelphia-positive acute lymphoblastic leukemia	7.82E-03	BCR,LCK,SRC	3
Organismal Development	tubulogenesis of endothelial cells	7.82E-03	FLT4,TAL1,VEGFA	3
Cardiovascular System Development and Function	tubulogenesis of endothelial cells	7.82E-03	FLT4,TAL1,VEGFA	3
Cellular Development	tubulogenesis of endothelial cells	7.82E-03	FLT4,TAL1,VEGFA	3
Embryonic Development	tubulogenesis of endothelial cells	7.82E-03	FLT4,TAL1,VEGFA	3
Tissue Development	tubulogenesis of endothelial cells	7.82E-03	FLT4,TAL1,VEGFA	3
Small Molecule Biochemistry	oxidation of fatty acid	8.09E-03	ACADS,APOA2,ATG7,CPT1C,HACL1,HADHB,HAO2,PEX5,SLC27A1,SLC27A4,VASP	11
Lipid Metabolism	oxidation of fatty acid	8.09E-03	ACADS,APOA2,ATG7,CPT1C,HACL1,HADHB,HAO2,PEX5,SLC27A1,SLC27A4,VASP	11
Energy Production	oxidation of fatty acid	8.09E-03	ACADS,APOA2,ATG7,CPT1C,HACL1,HADHB,HAO2,PEX5,SLC27A1,SLC27A4,VASP	11
Cancer	uterine tumor	8.18E-03	AAK1,ABCC11,ACSBG2,ADAM12,ANK2,AP3D1,ARHGAP6,ARHGEF6,ARRDC1,BAZ1B,BPIFC,C1S,C3orf62,CAMK1,CAPN5,CCDC88B,CDK5RAP2,CHAF1B,CHRNA1,CHRNA4,CPT1C,CSE1L,CTNNA1,CTSA,CTSC,DBX1,DMBT1,DNAH17,DNAH3,DPP9,DQX1,DROSHA,DRP2,DVL1,DYRK1B,E2F4,EPHA10,EPOR,F5,F8,FES,FGFR4,FILIP1L,FLT4,GLI1,GLS,GLUL,GNAS,GOLGA8A/GOLGA8B,GPR64,GRB7,GRIP1,GRK5,H19,HACL1,HADHB,HIVEP3,IFT43,IRAK1,ITGAX,ITGB4,KCNAB2,KCNQ2,KCNT1,KDM2A,KDM…	136
Organismal Injury and Abnormalities	urological disorder of kidney	8.36E-03	COL6A1,CTSC,DKK3,PKD1,VEGFA	5
Renal and Urological Disease	urological disorder of kidney	8.36E-03	COL6A1,CTSC,DKK3,PKD1,VEGFA	5
Cell Cycle	entry into S phase	8.36E-03	BCR,E2F4,H19,LMNA,MSLN,POLR2A,PTOV1,SRC,TAL1,TOPBP1	10
Neurological Disease	peripheral neuropathy	8.36E-03	C10orf2,CHRNA1,DNM2,KIAA0196,LMNA,MYH14,NDRG1,PLEKHG5,SH3TC2,ZFYVE27	10
Cancer	lymphocytic leukemia	9.01E-03	ADORA1,ANK2,BAK1,BCR,CNTNAP1,DNAH3,DNM2,E2F4,EEFSEC,FAIM3,FAM129B,GSTM1,IFT43,LCK,LONP1,NEK8,PAX5,PCSK9,PXDN,RELA,SRC,TAL1,TUBA8,UVSSA,ZAP70,ZNF169,ZNF621	27
Hematological Disease	lymphocytic leukemia	9.01E-03	ADORA1,ANK2,BAK1,BCR,CNTNAP1,DNAH3,DNM2,E2F4,EEFSEC,FAIM3,FAM129B,GSTM1,IFT43,LCK,LONP1,NEK8,PAX5,PCSK9,PXDN,RELA,SRC,TAL1,TUBA8,UVSSA,ZAP70,ZNF169,ZNF621	27
Immunological Disease	lymphocytic leukemia	9.01E-03	ADORA1,ANK2,BAK1,BCR,CNTNAP1,DNAH3,DNM2,E2F4,EEFSEC,FAIM3,FAM129B,GSTM1,IFT43,LCK,LONP1,NEK8,PAX5,PCSK9,PXDN,RELA,SRC,TAL1,TUBA8,UVSSA,ZAP70,ZNF169,ZNF621	27
Cancer	stomach tumor	9.16E-03	ADAM12,BAK1,CANX,CTNNA1,EPHA10,EPOR,FLT4,GLI1,GSTM1,HLA-E,HNRNPH1,KDM5A,LZTS1,NELFE,NFE2L2,OBSCN,PLAU,SYCP1,TUBA8	19
Gastrointestinal Disease	stomach tumor	9.16E-03	ADAM12,BAK1,CANX,CTNNA1,EPHA10,EPOR,FLT4,GLI1,GSTM1,HLA-E,HNRNPH1,KDM5A,LZTS1,NELFE,NFE2L2,OBSCN,PLAU,SYCP1,TUBA8	19
Developmental Disorder	Hypoplasia	9.20E-03	ACVR2B,AMER1,BAG1,CRHR1,CUL1,DFFB,E2F4,EPOR,FES,FOXH1,FOXN4,HS6ST2,IL2RG,LCK,LCP2,LOX,MYH10,NKX3-1,PAX8,PBX3,PKD1,PTPRS,RIC8A,SRC,TK1,VEGFA,WNT11	27
Cell Morphology	abnormal morphology of cells	9.28E-03	AKAP4,ATG7,BAK1,BCR,BLM,BPNT1,CAMK2A,CHRNA1,CLCN2,CLCN6,CNTNAP1,COL11A2,CTSA,DVL1,E2F4,ENTPD5,EPB41L3,EPOR,FAIM3,FES,FOXN4,GLI1,GPR126,HLA-G,HSF1,HSPA1A/HSPA1B,IL2RG,INPP5B,ITGB4,KDM5A,KIF26A,LAMB1,LATS2,LCK,LCP2,LIPA,LMNA,LOX,MAPK8IP2,MAPK8IP3,MBNL1,MYBPC3,MYH10,MYH14,MYO1E,NBEAL2,NFE2L2,NPHS1,NRCAM,PAK4,PAX8,PKD1,PTPRS,RAD52,RELA,RPGRIP1,SLC26A5,SLC4A1,STRA6,SYN2,SYNGAP1,VEGFA,ZC3HC1,ZYX	64
Organismal Development	size of body	9.29E-03	ADCY3,APLP1,ATG7,BAZ1B,CANX,COL11A2,CPT1C,CTSA,DFFB,DLK1,E2F4,ENTPD5,FGFR4,GLI1,GPER1,GPR126,H19,HSF1,KCNAB2,KDM5A,LIPA,LMNA,MAPK8IP2,MYH10,NDRG1,NRCAM,PEX5,PICALM,PLAU,POLR2A,POU1F1,PTPRS,RAD52,RAI1,RELA,SAFB,SLC26A5,SLC27A4,SLC4A1,SNRPN,SRC,SYNGAP1,TGM1,VEGFA,ZC3HC1	45
Cell Cycle	S phase	9.37E-03	BCR,BLM,E2F4,EPOR,H19,LMNA,LZTS1,MSLN,POLR2A,PTOV1,SRC,TAL1,TNFRSF14,TOPBP1,VEGFA,VPRBP	16
Organ Morphology	abnormal morphology of dilated proximal convoluted tubule	9.43E-03	NEK8,PKD1,VEGFA	3
Organismal Development	abnormal morphology of dilated proximal convoluted tubule	9.43E-03	NEK8,PKD1,VEGFA	3
Renal and Urological System Development and Function	abnormal morphology of dilated proximal convoluted tubule	9.43E-03	NEK8,PKD1,VEGFA	3
Hematological System Development and Function	development of erythroid cells	9.43E-03	BCR,E2F4,EPOR	3
Organismal Development	development of erythroid cells	9.43E-03	BCR,E2F4,EPOR	3
Cardiovascular System Development and Function	development of erythroid cells	9.43E-03	BCR,E2F4,EPOR	3
Hematopoiesis	development of erythroid cells	9.43E-03	BCR,E2F4,EPOR	3
Cellular Development	development of erythroid cells	9.43E-03	BCR,E2F4,EPOR	3
Tissue Development	development of erythroid cells	9.43E-03	BCR,E2F4,EPOR	3
Cellular Movement	invasion of endothelial cell lines	9.43E-03	FLT4,PLAU,VEGFA	3
Cellular Function and Maintenance	phagocytosis by bone marrow-derived macrophages	9.43E-03	ATG7,RORA,SIGLEC1	3
Hematological System Development and Function	phagocytosis by bone marrow-derived macrophages	9.43E-03	ATG7,RORA,SIGLEC1	3
Cell-To-Cell Signaling and Interaction	phagocytosis by bone marrow-derived macrophages	9.43E-03	ATG7,RORA,SIGLEC1	3
Inflammatory Response	phagocytosis by bone marrow-derived macrophages	9.43E-03	ATG7,RORA,SIGLEC1	3
Tissue Morphology	thickness of basement membrane	9.43E-03	ACE2,MYO1E,PKN1	3
Developmental Disorder	ventricular septal defect	9.58E-03	ACVR2B,BAZ1B,DVL1,FES,MYH10,NEK8,PKD1,VEGFA	8
Cardiovascular Disease	ventricular septal defect	9.58E-03	ACVR2B,BAZ1B,DVL1,FES,MYH10,NEK8,PKD1,VEGFA	8
Cellular Assembly and Organization	organization of filaments	9.70E-03	ACAN,ADAM12,ARAP1,ARHGAP6,COL11A2,CORO1A,DVL1,FES,GREM1,ITGB4,LOX,PLAU	12
Cellular Function and Maintenance	organization of filaments	9.70E-03	ACAN,ADAM12,ARAP1,ARHGAP6,COL11A2,CORO1A,DVL1,FES,GREM1,ITGB4,LOX,PLAU	12
Cell Signaling	cell surface receptor linked signal transduction	9.78E-03	ACVR2B,AKAP4,C2CD3,COL16A1,CTNNA1,FLT4,GLI1,IRAK1,ITGB4,LCP2,PXN,RAPGEF1,RELA,RQCD1,SIGIRR	15
Organ Morphology	abnormal morphology of dilated heart ventricle	9.79E-03	ACE2,BAZ1B,FES,LMNA,MYBPC3,SLC4A1	6
Organismal Development	abnormal morphology of dilated heart ventricle	9.79E-03	ACE2,BAZ1B,FES,LMNA,MYBPC3,SLC4A1	6
Cardiovascular System Development and Function	abnormal morphology of dilated heart ventricle	9.79E-03	ACE2,BAZ1B,FES,LMNA,MYBPC3,SLC4A1	6
Cancer	transformation of fibroblast cell lines	9.96E-03	BAK1,BCR,DFFB,FES,FGFR4,ITGB4,LCK,LOX,MCF2L,NRCAM,PAK4,PRMT5,RAPGEF1,SRC,ST5,TPM3	16

## Sheet: Table_III_444CancerGenes
HGNC symbol	Gene Description	Phenotype description
AAK1	AP2 associated kinase 1
ABCC11	ATP-binding cassette, sub-family C (CFTR/MRP), member 11	APOCRINE GLAND SECRETION VARIATION IN
ABHD14B	abhydrolase domain containing 14B
ACADS	acyl-CoA dehydrogenase, C-2 to C-3 short chain	ACYL-CoA DEHYDROGENASE SHORT-CHAIN DEFICIENCY OF
ACAN	aggrecan	Familial osteochondritis dissecans
ACE2	angiotensin I converting enzyme 2
ACER2	alkaline ceramidase 2
ACIN1	apoptotic chromatin condensation inducer 1
ACO1	aconitase 1, soluble
ACSBG2	acyl-CoA synthetase bubblegum family member 2
ADAM12	ADAM metallopeptidase domain 12
ADAMTS8	ADAM metallopeptidase with thrombospondin type 1 motif, 8
ADC	arginine decarboxylase
ADCY3	adenylate cyclase 3
ADORA1	adenosine A1 receptor
AGAP2	ArfGAP with GTPase domain, ankyrin repeat and PH domain 2
AKAP4	A kinase (PRKA) anchor protein 4
AMER1	APC membrane recruitment protein 1 (WTX)	OSTEOPATHIA STRIATA WITH CRANIAL SCLEROSIS, Wilms tumor
AMPD3	adenosine monophosphate deaminase 3	ERYTHROCYTE AMP DEAMINASE DEFICIENCY
ANK2	ankyrin 2, neuronal	CARDIAC ARRHYTHMIA ANKYRIN-B-RELATED
ANKLE1	ankyrin repeat and LEM domain containing 1
ANKRD13D	ankyrin repeat domain 13 family, member D
ANO7	anoctamin 7
ANPEP	alanyl (membrane) aminopeptidase
AP3D1	adaptor-related protein complex 3, delta 1 subunit
APBB3	amyloid beta (A4) precursor protein-binding, family B, member 3
APLP1	amyloid beta (A4) precursor-like protein 1
APOA2	apolipoprotein A-II	Familial renal amyloidosis due to Apolipoprotein AII variant
ARAP1	ArfGAP with RhoGAP domain, ankyrin repeat and PH domain 1
ARHGAP44	Rho GTPase activating protein 44
ARHGAP6	Rho GTPase activating protein 6
ARHGEF6	Rac/Cdc42 guanine nucleotide exchange factor (GEF) 6	MENTAL RETARDATION X-LINKED 46
ARID3B	AT rich interactive domain 3B (BRIGHT-like)
ARIH1	ariadne RBR E3 ubiquitin protein ligase 1
ARPC2	actin related protein 2/3 complex, subunit 2, 34kDa
ARRDC1	arrestin domain containing 1
ASAP3	ArfGAP with SH3 domain, ankyrin repeat and PH domain 3
ASB13	ankyrin repeat and SOCS box containing 13
ATG7	autophagy related 7
ATP11A	ATPase, class VI, type 11A	Idiopathic pulmonary fibrosis
ATP8A1	ATPase, aminophospholipid transporter (APLT), class I, type 8A, member 1
BAG1	BCL2-associated athanogene
BAK1	BCL2-antagonist/killer 1
BAZ1B	bromodomain adjacent to zinc finger domain, 1B	Williams syndrome
BBX	bobby sox homolog (Drosophila)
BCR	breakpoint cluster region	LEUKEMIA CHRONIC MYELOID
BLM	Bloom syndrome, RecQ helicase-like	BLOOM SYNDROME
BLOC1S6	biogenesis of lysosomal organelles complex-1, subunit 6, pallidin	Hermansky-Pudlak syndrome 9
BPI	bactericidal/permeability-increasing protein
BPIFB1	BPI fold containing family B, member 1
BPIFC	BPI fold containing family C
BPNT1	3'(2'), 5'-bisphosphate nucleotidase 1
BRPF1	bromodomain and PHD finger containing, 1
C10orf2	chromosome 10 open reading frame 2	MITOCHONDRIAL DNA DEPLETION SYNDROME 7 (HEPATOCEREBRAL TYPE)
C15orf40	chromosome 15 open reading frame 40
C1S	complement component 1, s subcomponent	COMPLEMENT COMPONENT C1s DEFICIENCY
C2CD3	C2 calcium-dependent domain containing 3
C3orf62	chromosome 3 open reading frame 62
CACHD1	cache domain containing 1
CAD	carbamoyl-phosphate synthetase 2, aspartate transcarbamylase, and dihydroorotase
CAMK1	calcium/calmodulin-dependent protein kinase I
CANX	calnexin
CAPN5	calpain 5	Autosomal dominant neovascular inflammatory vitreoretinopathy
CARD9	caspase recruitment domain family, member 9	CANDIDIASIS FAMILIAL 2
CASKIN1	CASK interacting protein 1
CCDC81	coiled-coil domain containing 81
CCDC88B	coiled-coil domain containing 88B
CDH16	cadherin 16, KSP-cadherin
CDK5RAP2	CDK5 regulatory subunit associated protein 2	MICROCEPHALY 3 PRIMARY AUTOSOMAL RECESSIVE
CHAF1B	chromatin assembly factor 1, subunit B (p60)
CHIT1	chitinase 1 (chitotriosidase)	CHITOTRIOSIDASE DEFICIENCY
CHRD	chordin
CHRNA1	cholinergic receptor, nicotinic, alpha 1 (muscle)	MULTIPLE PTERYGIUM SYNDROME LETHAL TYPE
CHRNA4	cholinergic receptor, nicotinic, alpha 4 (neuronal)	EPILEPSY NOCTURNAL FRONTAL LOBE 1
CLCN2	chloride channel, voltage-sensitive 2	EPILEPSY IDIOPATHIC GENERALIZED SUSCEPTIBILITY TO 11
CLCN6	chloride channel, voltage-sensitive 6
CLCNKB	chloride channel, voltage-sensitive Kb	BARTTER SYNDROME TYPE 3
CLIP2	CAP-GLY domain containing linker protein 2	Williams syndrome
CNOT3	CCR4-NOT transcription complex, subunit 3	Precursor T-cell acute lymphoblastic leukemia
CNPY2	canopy FGF signaling regulator 2
CNTNAP1	contactin associated protein 1
COL11A2	collagen, type XI, alpha 2	DEAFNESS AUTOSOMAL DOMINANT 13
COL16A1	collagen, type XVI, alpha 1
COL6A1	collagen, type VI, alpha 1	BETHLEM MYOPATHY
COPS7B	COP9 signalosome subunit 7B
COPZ1	coatomer protein complex, subunit zeta 1
CPT1C	carnitine palmitoyltransferase 1C
CROCC	ciliary rootlet coiled-coil, rootletin
CSE1L	CSE1 chromosome segregation 1-like (yeast)
CSRNP1	cysteine-serine-rich nuclear protein 1
CTNNA1	catenin (cadherin-associated protein), alpha 1, 102kDa
CTSA	cathepsin A	GALACTOSIALIDOSIS
CTSC	cathepsin C	HAIM-MUNK SYNDROME
CUBN	cubilin (intrinsic factor-cobalamin receptor)	MEGALOBLASTIC ANEMIA 1
CUL1	cullin 1
DBX1	developing brain homeobox 1
DDX31	DEAD (Asp-Glu-Ala-Asp) box polypeptide 31
DDX54	DEAD (Asp-Glu-Ala-Asp) box polypeptide 54
DDX55	DEAD (Asp-Glu-Ala-Asp) box polypeptide 55
DFFB	DNA fragmentation factor, 40kDa, beta polypeptide (caspase-activated DNase)
DLK1	delta-like 1 homolog (Drosophila)	Maternal uniparental disomy of chromosome 14
[truncated: 343 more rows]
